# Supplementary material for: Adjuvant-induced Human Monocyte Secretome Profiles Reveal Adjuvant- and Age-specific Protein Signatures
Source: Mol Cell Proteomics. 2016 Mar 1;15(6):1877–94. doi: 10.1074/mcp.M115.055541 (PMC5083103; doi:10.1074/mcp.M115.055541)
Supplement: Supplemental Data [file 10.1074_M115.055541_mcp.M115.055541-2.xls]

## Sheet: Supp. Table S1
Supplemental Table S1: Proteins detected in human monocyte secretomes. Mean Raw Spectral Counts and standard deviation are shown for each protein detected by LC/MS in newborn and adult monocyte secretomes. Numbers of differentially upregulated proteins compared to the untreated DMEM condition, at FDR<0.05, without or with protein filtering. Proteins were filtered according to reproducibility of f…
Order	Accession Number	Protein Name	Molecular Weight [kD]	NEWBORN												ADULT
				DMEM		Alum		MPLA				R848				DMEM		Alum		MPLA				R848
				(n = 7)		5 μg/ml (n = 6)		100 ng/ml (n = 7)		1000 ng/ml (n = 4)		5 μM (n = 7)		50 μM (n = 4)		(n = 6)		5 μg/ml (n = 5)		100 ng/ml (n = 6)		1000 ng/ml (n = 3)		5 μM (n = 6)		50 μM (n = 4)
				Mean	SD	Mean	SD	Mean	SD	Mean	SD	Mean	SD	Mean	SD	Mean	SD	Mean	SD	Mean	SD	Mean	SD	Mean	SD	Mean	SD
1	P13796	Plastin-2	70	54.8571	5.01427	54.5	6.65582	39	11.3871	43.25	4.11299	36	10.3602	40	12.47	58.8333	8.6352	56.8	11.5412	40	4.28952	43	2.64575	40.8333	7.78246	54.5	2.51661
2	P07996	Thrombospondin-1	129	21.7143	6.01981	27.1667	19.5491	47.2857	7.36465	51	10.4243	48.2857	5.96418	49.6	9.76217	22.6667	12.1106	27.8	6.97854	43.8333	6.33772	47.3333	3.05505	45.8333	8.93122	51.5	3.41565
3	P06733	Alpha-enolase	47	36.7143	3.4983	34	7.12741	24.8571	6.25643	27	2.16025	22.5714	5.50325	22.2	5.97495	37.8333	7.22265	35.4	7.1624	26.5	7.28697	29.6667	2.08167	23.8333	5.67157	31.25	3.59398
4	P21333	Filamin-A	281	77.2857	15.5961	78.8333	21.1794	39	19.7653	43.25	16.9189	34.2857	19.847	42.6	14.758	90.6667	22.0605	90	29.6057	44.6667	14.3201	48.3333	13.6137	36.6667	13.7064	56	8.98146
5	P05164-3	Isoform H7 of Myeloperoxidase	87	42	5.22813	38.5	9.43928	32.5714	13.2017	38	9.62635	37.1429	11.2758	35	11.3358	41	5.21536	38.4	8.96103	36.8333	6.24233	37.3333	4.04145	40.8333	11.5484	49.25	1.5
6	O43707	Alpha-actinin-4	105	67.1429	14.7697	66.6667	17.4203	38.8571	21.7595	39.75	9.39415	35.2857	17.1728	39	12.5499	78.5	20.2163	75	19.5576	36.8333	12.6715	37.3333	10.9697	35.1667	9.82683	54	13.3167
7	P08670	Vimentin	54	50.8571	15.5395	39.1667	21.0182	47	26.7145	59.25	9.84463	45.1429	26.2198	42.2	5.54076	48.8333	12.7345	47.2	17.3839	50.5	23.6622	57	18.0831	47.6667	15.7311	54	26.3565
8	P29401	Transketolase	68	38.7143	3.98808	40.6667	3.07679	29	6.65833	31.5	3.10913	27.7143	6.60087	32	6.96419	40.3333	3.77712	37.4	5.89915	27.3333	7.94145	30	3.60555	29.3333	6.8313	33.75	3.77492
9	P35579	Myosin-9	227	69.8571	22.1542	57.6667	27.09	33.7143	21.861	36.5	13.4288	28.7143	25.454	33.2	14.8054	82.5	23.9144	71.8	28.2082	40.5	17.1901	48.3333	14.0119	31	14.8189	50.25	18.1177
10	P60709	Actin, cytoplasmic 1	42	38.2857	5.49892	27.8333	9.19601	24.8571	8.31522	23.25	6.0208	22.4286	7.65631	22	9.77241	37	10.1784	35	10.6536	25.8333	5.87934	26.6667	6.1101	22.8333	4.53505	25.75	2.75379
11	P26038	Moesin	68	48.4286	11.2229	47.1667	17.2211	36.7143	20.7903	39	16.5529	28.5714	13.9506	32.2	14.1669	57.3333	12.8634	51.8	14.6526	30.5	10.2518	29.6667	4.93288	26.8333	8.61201	40	5.35413
12	P30740	Leukocyte elastase inhibitor	43	39.4286	7.09124	37.3333	10.4435	26.4286	10.937	26.5	6.95222	27.5714	13.5997	28.2	8.43801	44.3333	12.8634	43.8	10.7796	26	10.6395	28	0	28.8333	12.2216	34.75	3.86221
13	P07900-2	Isoform 2 of Heat shock protein HSP 90-alpha	98	39.4286	5.74042	33	8.07465	23.5714	7.2078	29	4.08248	24.5714	9.65845	27	6.245	44.8333	10.0283	42.4	12.7004	28.5	5.24404	29.3333	4.50925	29	5.65685	36.5	4.43471
14	P46940	Ras GTPase-activating-like protein IQGAP1	189	45.8571	12.4556	40.8333	16.1545	19.5714	11.0733	19.5	5.56776	16.5714	11.0583	17	10.2956	58.3333	18.0185	50.4	14.775	25.5	9.04986	21.3333	7.50555	16.6667	7.06163	29.5	7.76745
15	P14618	Pyruvate kinase isozymes M1/M2	58	33.4286	5.25538	29.8333	11.2679	20.2857	7.88911	20.75	7.27438	17.1429	12.1027	16.8	6.90652	39.5	10.015	31.2	8.75785	20.6667	7.55425	20.3333	3.05505	15.6667	4.80278	19.25	5.43906
16	P18206 (+1)	Vinculin	124	38.1429	7.03393	38.6667	5.31664	19.4286	9.43146	26.5	5.44671	19.5714	8.18244	26.8	6.45755	41.1667	12.6241	42	10.4403	21	7.3212	21.6667	8.5049	24	6.9857	27.75	4.272
17	P06744	Glucose-6-phosphate isomerase	63	32.1429	6.28301	30.8333	3.25064	22.1429	7.10466	20.5	3	21.8571	6.41427	19.6	2.30217	30.5	7.14843	27.6	7.70065	20	5.72713	21.6667	3.51188	20.1667	6.82398	27.75	3.30404
18	P04406	Glyceraldehyde-3-phosphate dehydrogenase	36	27.2857	7.34199	21.6667	7.73736	11.2857	7.27357	11.75	4.99166	9.42857	6.92477	9.8	4.76445	26.6667	6.15359	28.4	7.82943	13.5	6.47302	16	4.58258	9.16667	4.26224	12.5	4.79583
19	P04075	Fructose-bisphosphate aldolase A	39	24	2.16025	23.5	7.23187	16.1429	3.4365	16.5	4.50925	13.1429	5.33631	13.2	3.83406	27.1667	3.0605	26.2	6.49615	18.6667	4.80278	20.3333	3.51188	16.1667	3.12517	21.75	4.34933
20	P01009	Alpha-1-antitrypsin	47	15.7143	3.81725	15.8333	7.88458	26	7.87401	28.25	2.5	24.7143	5.61885	23.2	3.11448	15	3.34664	17.2	3.56371	23.8333	8.84119	28	3.4641	26	5.96657	27.75	5.058
21	Q9Y490	Talin-1	270	44.8571	14.8484	37	15.5692	16.2857	11.3683	17	7.30297	14	11.4018	15.2	9.83362	59.3333	13.0333	50	18.8547	18.5	9.60729	19.6667	10.116	12.5	6.12372	27.25	11.5578
22	P13645	Keratin, type I cytoskeletal 10	59	24.2857	12.6322	18.6667	17.0137	29.7143	24.9781	32.5	4.20317	23	15.7903	21.6	11.2606	16.3333	9.56382	17.8	11.1669	28.5	26.0365	23.6667	14.0119	30.3333	17.0137	30.5	21.1424
23	P00558	Phosphoglycerate kinase 1	45	32.5714	5.31843	28.8333	11.5138	14	8.16497	13.25	3.77492	11.1429	8.05044	11.6	5.02991	35.3333	9.33095	30	8.91628	17.1667	6.24233	18	2	11.5	1.97484	16.5	3.69685
24	P11215	Integrin alpha-M	127	12	5.68624	17	6.69328	24.1429	11.1718	34.75	11.5866	26.8571	9.13653	23.6	12.6412	9.66667	3.9833	13.6	2.88097	30.5	12.3085	31	11.2694	33	7.87401	34.25	10.9659
25	P62805	Histone H4	11	13.8571	2.91139	14.6667	2.65832	10.8571	1.57359	10.75	1.70783	10.1429	2.67261	9.2	3.34664	15.1667	2.71416	14.8	5.01996	11.5	3.61939	13.3333	6.50641	9.5	1.97484	13.5	4.04145
26	P57053	Histone H2B type F-S	14	9.57143	2.57275	11.5	3.39116	7.85714	1.06904	8.25	0.957427	8.14286	1.67616	8	2.34521	10.5	2.07364	10.6	1.81659	9.33333	3.50238	10.6667	1.52753	9.33333	2.87518	11.25	4.03113
27	P07737	Profilin-1	15	11.5714	1.71825	11.8333	2.48328	7.71429	2.28869	9	2.70801	6.57143	2.50713	9	2.54951	14.1667	3.97073	12.4	2.88097	10.1667	1.94079	10	3.60555	11.1667	2.48328	12.25	1.5
28	P00338	L-lactate dehydrogenase A chain	37	20.5714	5.02849	21	5.44059	15.8571	6.61888	15.75	2.98608	14.4286	4.61364	17	3.08221	23.3333	5.64506	23.8	4.49444	14.6667	3.38625	14	1	13.5	3.39116	20	2.94392
29	P18669	Phosphoglycerate mutase 1	29	18.4286	4.15761	18.1667	5.81091	11.1429	6.71884	11.25	5.31507	9.42857	7.23089	12.4	6.65582	23.6667	3.77712	20.6	4.72229	15.1667	2.92689	14.6667	1.52753	13.6667	2.73252	17.5	3.78594
30	P09960	Leukotriene A-4 hydrolase	69	22.5714	6.29437	24.8333	5.4191	12.5714	7.13809	17.5	3.69685	14.7143	7.31925	16	6.04152	25.5	10.6536	26.8	4.54973	17.1667	4.07022	17.3333	4.04145	15.3333	8.06639	23.25	4.78714
31	P05120	Plasminogen activator inhibitor 2	47	6.14286	3.07834	8	6.3561	15	5.2915	19.5	7.32575	17.5714	8.82906	21	6.20484	7.83333	4.26224	7.4	4.03733	14.1667	7.25029	16.6667	8.73689	18.1667	6.61564	27	6.37704
32	Q15149-3	Isoform 3 of Plectin	518	30.2857	12.8415	30.1667	17.3829	3.42857	5.8838	3.75	4.78714	4.42857	10.0641	7.6	11.6962	44.1667	12.6241	48.2	21.9591	15.5	11.6748	24.6667	14.5717	11.8333	9.57949	27	13.8804
33	P08133	Annexin A6	76	19.2857	7.6532	24.3333	6.86052	18.8571	11.6966	21.25	13.2256	16.5714	11.9284	23.4	8.73499	16.8333	5.77639	19.6	4.219	13.6667	3.4448	14.3333	9.45163	19.8333	7.08284	26.5	9.32738
34	P08571	Monocyte differentiation antigen CD14	40	12.1429	3.62531	12.8333	3.92003	12.5714	4.27618	13.5	3.10913	13.4286	1.61835	11.6	3.20936	12.8333	1.60208	13.2	3.76829	13.1667	2.2286	12.6667	4.04145	13.6667	2.73252	15.5	0.57735
35	P55072	Transitional endoplasmic reticulum ATPase	89	20.5714	7.59072	23.3333	7.52773	9.57143	7.2539	14.75	5.90903	8.42857	7.02038	14.2	5.11859	28.3333	6.18601	28.2	10.2567	12.3333	4.92612	17	3.4641	11.5	5.95819	21.25	8.05709
36	Q01518	Adenylyl cyclase-associated protein 1	52	20.1429	2.0354	18.3333	6.0553	8	4.32049	7.25	4.34933	7.85714	5.66947	8	2.44949	23.8333	3.43026	24.2	9.25743	10.8333	2.78687	12.3333	3.78594	7.5	3.27109	11	1.82574
37	P50395	Rab GDP dissociation inhibitor beta	51	20.4286	2.43975	18.8333	4.07022	11.4286	5.44234	12.5	1.73205	9.85714	6.36209	9.6	5.07937	19	3.57771	20.8	3.96232	11.1667	3.3116	15.3333	1.1547	12.3333	2.94392	15.75	1.89297
38	P13639	Elongation factor 2	95	23.2857	9.8101	23.1667	11.6175	8	5.50757	8.5	3.31662	8	7.61577	8.4	4.39318	31.5	11.9791	27	12.47	11	4.81664	13.3333	2.88675	8.33333	4.17931	11.75	3.94757
39	P01024	Complement C3	187	0.285714	0.48795	8.83333	18.3567	26.2857	17.6514	27.25	14.4309	30.7143	14.0085	27.2	11.649	1.33333	1.75119	1.8	1.30384	26.6667	18.3157	19.6667	13.6504	26.3333	11.003	27.75	10.9962
40	Q00610	Clathrin heavy chain 1	192	23.2857	10.9349	23.8333	15.3547	6.71429	4.60848	10	2.94392	5.71429	8.34095	5	5.24404	29.5	6.09098	29.4	11.2827	10.5	7.00714	14.3333	8.0829	8	3.89872	13	5.59762
41	P11142	Heat shock cognate 71 kDa protein	71	25.8571	5.4292	20	6.69328	11.2857	5.43796	10.5	5.74456	8.57143	5.22357	8.4	4.44972	27.6667	5.42832	21.4	7.56968	11.5	3.72827	12.6667	6.02771	8.33333	3.38625	13.75	2.06155
42	P52209	6-phosphogluconate dehydrogenase, decarboxylating	53	17.4286	4.31498	16.1667	6.14546	9.85714	4.45079	8.75	1.70783	7.57143	3.40867	8.2	5.35724	22.6667	5.81951	18	7.58288	11.1667	3.12517	12.3333	3.21455	6.33333	4.17931	12	2.70801
43	P07195	L-lactate dehydrogenase B chain	37	14.4286	2.1492	14.1667	2.56255	8.28571	2.13809	10.75	3.30404	9.71429	3.54562	11.4	3.50714	15.6667	5.24087	15.6	4.219	10.3333	3.20416	11.3333	0.57735	9.5	2.88097	11.75	1.70783
44	P06702	Protein S100-A9	13	13.4286	2.22539	13.5	3.20936	9.42857	2.63674	8	2.44949	9.71429	4.42396	8	3.80789	12	2.82843	14.4	4.219	9	3.74166	14	3.4641	10.3333	3.01109	12.25	2.36291
45	P06737	Glycogen phosphorylase, liver form	97	24.2857	7.15808	22.5	6.53452	13.1429	10.1066	13.25	6.39661	11.5714	8.99735	14	4.1833	25	11.2428	22.4	10.7145	5.66667	2.42212	5.66667	6.02771	8.83333	6.11283	10	3.3665
46	P35527	Keratin, type I cytoskeletal 9	62	12.7143	6.57557	8.83333	7.57408	15.1429	4.22013	21.25	3.59398	15.5714	8.07996	14.2	4.08656	11.1667	6.79461	7.6	6.1887	13.3333	7.03325	17.3333	8.32666	19	8.53229	16.25	12.1209
47	Q16555	Dihydropyrimidinase-related protein 2	62	16.2857	3.86067	15.8333	3.60093	8.85714	5.17779	9.75	4.19325	8.71429	4.53557	10.6	6.84105	18.5	3.78153	16.4	5.31977	8.16667	3.65605	9.66667	1.1547	10.3333	3.50238	15.5	2.38048
48	O15144	Actin-related protein 2/3 complex subunit 2	34	19.1429	5.72796	15.1667	3.37145	8.71429	5.15475	9.75	1.5	9.57143	7.56873	9.2	4.96991	18.3333	4.84424	18.2	5.76194	9	4.3359	9.66667	2.3094	10.6667	5.35413	11.75	4.11299
49	P61158	Actin-related protein 3	47	13.5714	2.1492	14.8333	3.18852	9	4.39697	9.25	2.75379	8.57143	5.44234	9.4	3.20936	16.3333	3.55903	15.2	2.58844	9.5	3.44964	9.66667	1.52753	9.66667	1.96638	10.75	1.89297
50	P62937	Peptidyl-prolyl cis-trans isomerase A	18	11	2.16025	9.66667	2.80476	5.28571	3.1997	6.25	1.70783	5.57143	2.1492	5.4	2.19089	10	3.63318	10.4	3.50714	6.83333	1.94079	8.33333	1.52753	6.83333	3.0605	9.75	3.30404
51	P07355	Annexin A2	39	12.5714	4.42934	13.8333	4.95648	11.7143	5.18698	14.25	2.5	10.5714	6.3471	13.4	1.51658	10.1667	4.21505	13.4	3.97492	12.5	4.32435	13.6667	5.1316	10.3333	2.73252	15	4.24264
52	P60174	Triosephosphate isomerase	27	15.4286	2.50713	16.1667	4.26224	9.57143	2.50713	11.75	2.06155	8.85714	4.52506	9.8	1.78885	14.1667	2.71416	14.2	3.11448	10.8333	3.54495	13	3.4641	9.83333	4.16733	14	1.41421
53	Q07954	Prolow-density lipoprotein receptor-related protein 1	505	16.5714	11.1931	12.6667	9.7091	13.8571	10.1066	19.25	11.7863	17	10.8012	15.6	7.82943	11.5	6.1563	10.2	5.80517	20.1667	11.9736	17.3333	8.0829	22.8333	10.1866	25.75	12.5797
54	P31146	Coronin-1A	51	15.7143	4.46148	14.5	2.58844	7.57143	4.31498	9.25	3.30404	6.71429	3.72891	8.6	2.96648	16.8333	3.48807	17.6	5.54977	8.33333	1.75119	8.66667	3.05505	7.83333	3.25064	11	2.58199
55	Q71DI3	Histone H3.2	15	0	0	2.83333	4.40076	0	0	0	0	0	0	0	0	0	0	2	4.47214	0	0	0	0	0	0	0	0
56	P37837	Transaldolase	38	16.4286	3.20713	15.1667	4.70815	6.57143	3.90969	7.25	3.40343	6.28571	3.81725	6.6	4.15933	19.5	4.72229	16.8	6.68581	8.5	4.23084	9	1	5.33333	2.58199	10.75	2.75379
57	P00491	Purine nucleoside phosphorylase	32	14.7143	3.59232	15.3333	3.77712	7.85714	4.77593	10.5	4.04145	8.71429	6.31702	9.8	5.54076	17.6667	5.81951	13	6.67083	6.83333	3.54495	6.33333	3.05505	7.16667	4.70815	10.25	1.70783
58	Q14019	Coactosin-like protein	16	10.5714	0.9759	11	1.54919	6.57143	2.0702	7.5	2.38048	7.14286	1.86445	9	1.58114	10.5	2.34521	10.4	2.07364	8.83333	0.983192	7.66667	2.08167	6.83333	1.7224	10.75	1.25831
59	P08107	Heat shock 70 kDa protein 1A/1B	70	17.4286	2.43975	12.1667	5.07609	6.71429	4.11154	7	2.94392	6.14286	6.03955	9.6	8.17313	21.1667	7.30525	16.2	3.96232	8.83333	2.04124	9	4.3589	7	2.52982	11.75	3.77492
60	P63104	14-3-3 protein zeta/delta	28	15.4286	5.31843	13.8333	5.49242	8.85714	3.89138	8	2.44949	6.57143	5.68205	6.4	1.94936	19.8333	2.92689	19.4	5.22494	10.8333	2.92689	12.6667	1.52753	7.16667	3.12517	11.75	2.98608
61	P62987	Ubiquitin-60S ribosomal protein L40	15	7.14286	1.86445	8.16667	1.60208	5.71429	1.97605	6.25	1.25831	5.71429	0.755929	7	1	7.5	1.97484	8.4	0.894427	5.66667	2.80476	5.33333	0.57735	5.33333	1.21106	6.25	2.06155
62	P52566	Rho GDP-dissociation inhibitor 2	23	8.57143	2.50713	10.1667	2.85774	7	2.76887	8.75	3.0957	7	4.16333	8.8	3.70135	12.5	3.39116	11.8	3.70135	8.66667	2.33809	7.66667	2.08167	9	3.03315	10.5	2.38048
63	P05107	Integrin beta-2	85	5.57143	3.30944	7.5	4.27785	10.8571	4.41318	11.5	3.69685	10.1429	4.33699	10	2.91548	4	2.75681	7	0.707107	11.5	5.00999	13	5	13.5	4.50555	14.25	2.75379
64	P40121	Macrophage-capping protein	38	10.1429	2.1157	9.83333	3.18852	6.42857	3.15474	7.25	2.06155	6.71429	3.30224	7.8	3.96232	10.6667	2.06559	10.2	1.78885	8.33333	3.6697	8.33333	3.51188	9	3.84708	11	0.816497
65	O75083	WD repeat-containing protein 1	66	16.2857	5.18698	13.3333	7.11805	5.42857	2.82	6.75	4.78714	5.42857	5.59336	5.2	4.49444	19.6667	3.38625	18.4	7.09225	7	4.04969	6.33333	1.52753	7	2.96648	10	4.54606
66	P0C0S5	Histone H2A.Z	14	9.57143	4.1975	9.83333	2.99444	3.42857	2.93582	3.25	2.98608	4.14286	4.09994	5.4	1.51658	9.83333	3.3116	9.2	3.27109	5.5	3.98748	7.66667	6.80686	5.5	2.58844	7.75	5.18813
67	P61160	Actin-related protein 2	45	12.2857	1.79947	13.1667	3.43026	5.71429	3.30224	6.75	3.30404	6.57143	3.95209	6.8	4.86826	14.1667	3.18852	13.6	2.07364	8	2	8.66667	1.1547	7.33333	3.61478	9.25	1.70783
68	P14780	Matrix metalloproteinase-9	78	5	5.88784	6.33333	8.21381	14.8571	6.09449	19.5	4.12311	10.5714	6.3994	8.8	2.77489	0	0	0.2	0.447214	12.5	3.61939	13	4.3589	5.83333	4.44597	8.75	5.37742
69	Q15582	Transforming growth factor-beta-induced protein ig-h3	75	5.42857	3.45722	8.33333	6.31401	10.4286	6.70465	8.25	2.98608	7.14286	4.14039	6.4	3.04959	8	1.41421	10.2	2.58844	13.8333	7.73089	10	2	8.16667	5.15429	11.25	4.57347
70	P52790	Hexokinase-3	99	13.2857	3.40168	11.6667	4.2269	7.14286	4.8107	5	3.16228	6.28571	3.30224	6.8	1.30384	14.1667	2.92689	15	4.06202	6.33333	3.82971	6.66667	2.3094	6	3.89872	9.5	1.91485
71	P48595	Serpin B10	45	11.5714	3.55233	12.8333	2.92689	4.42857	4.79086	7.25	5.37742	5.57143	4.03556	7.6	5.02991	15.5	3.78153	13	5.95819	4.66667	3.14113	7.66667	3.21455	6.16667	2.71416	10.5	2.51661
72	P62258	14-3-3 protein epsilon	29	9.71429	4.85504	9.83333	5.26941	4.42857	2.1492	4.25	0.5	2.42857	2.1492	3.2	2.58844	14	4.81664	11.4	2.60768	5.33333	2.25093	4	2.64575	3.66667	1.0328	6.5	1.91485
73	P13611	Versican core protein	373	4.57143	1.27242	6.16667	2.40139	9.57143	4.15761	8	2.94392	7	3.05505	7.2	3.34664	6.16667	2.13698	5.4	2.40832	10.6667	2.87518	10	1.73205	7	2.09762	10.75	0.957427
74	P05109	Protein S100-A8	11	5.57143	1.61835	7.33333	1.0328	6.14286	1.9518	5.25	2.06155	5.14286	1.57359	5.8	2.77489	8.16667	1.47196	7	2	6.83333	3.65605	5.66667	1.52753	5.33333	1.0328	6.5	1.73205
75	P04083	Annexin A1	39	8.14286	2.85357	10.5	1.97484	7.85714	2.34013	7.75	2.87228	7.71429	1.60357	9.8	2.16795	6	5.65685	7.6	2.40832	7.66667	2.16025	7	3.60555	7.66667	2.06559	10.5	5.19615
76	O75367	Core histone macro-H2A.1	40	8.71429	1.88982	9.83333	2.63944	4.14286	2.60951	4	0.816497	4.28571	1.60357	5	2.54951	11	1.67332	11.4	1.67332	5.33333	1.75119	5	3.4641	6.5	2.58844	5.75	2.36291
77	P19971	Thymidine phosphorylase	50	13.5714	4.50397	10.5	6.92098	4.57143	3.25869	3.5	2.08167	3.14286	2.79455	2.8	2.58844	18.6667	6.77249	14.4	8.50294	6.5	4.08656	7.66667	0.57735	3.66667	2.73252	5.75	0.957427
78	P40925	Malate dehydrogenase, cytoplasmic	36	10.4286	3.55233	9.33333	1.63299	5.57143	3.90969	7.5	2.64575	6.14286	2.4103	6.4	1.81659	10	3.03315	10.8	3.11448	5	2.36643	6.33333	2.08167	5.66667	1.75119	9.25	1.5
79	P47756-2	Isoform 2 of F-actin-capping protein subunit beta	31	11.1429	2.54484	9.33333	3.14113	4.71429	2.42997	4.5	1.29099	3.28571	2.21467	5.6	1.81659	12	3.40588	10.8	2.94958	5.5	1.87083	6.66667	0.57735	5.83333	1.47196	8.5	2.08167
80	P08758	Annexin A5	36	8.42857	3.04725	10.3333	3.50238	6.85714	5.8146	9	3.65148	7.71429	5.90803	8.6	1.51658	6.83333	5.67157	5	1	6	3.34664	6.66667	5.03322	7.66667	3.82971	11.5	4.12311
81	P07384	Calpain-1 catalytic subunit	82	13	6.58281	11.3333	5.00666	4.14286	4.09994	4.25	2.62996	3.42857	3.40867	5.6	4.5607	15.1667	6.61564	14.8	5.11859	5.5	2.81069	4.33333	2.51661	6.5	3.33167	9.75	1.70783
82	Q9NZK5	Adenosine deaminase CECR1	59	5.85714	3.4365	8.5	3.27109	7.42857	3.73529	10.25	3.68556	6.71429	3.54562	7.8	2.16795	7.83333	1.83485	10.6	3.28634	11.6667	7.11805	10.6667	0.57735	12.3333	2.73252	14.25	5.85235
83	P22392-2	Isoform 3 of Nucleoside diphosphate kinase B	30	11.7143	2.87021	10.3333	4.67618	2.28571	2.36039	4	3.26599	4.71429	3.9036	3.6	2.70185	14.3333	5.71548	11.6	3.78153	4.33333	3.61478	2.66667	4.6188	5.16667	4.99667	7.5	3.87298
84	P09211 (+1)	Glutathione S-transferase P	23	9.42857	2.0702	9.33333	4.17931	4	3.78594	3.25	2.5	3.85714	3.13202	2	2	13.6667	1.96638	12	4.30116	6.83333	3.12517	9.33333	3.21455	4.5	1.51658	5.75	3.59398
85	O75874	Isocitrate dehydrogenase [NADP] cytoplasmic	47	13.8571	3.62531	12.6667	5.81951	4.42857	3.40867	3.5	3.31662	2.28571	3.4983	3.6	3.1305	17.3333	4.0332	15.2	8.10555	4.33333	3.32666	5	4.58258	3.5	3.20936	5.5	2.51661
86	P05231	Interleukin-6	24	0	0	1.66667	3.61478	5	2.08167	8.5	1.73205	9	4.16333	12	2.73861	0	0	0.2	0.447214	5.83333	2.99444	8	1	10.8333	4.02078	13.25	3.59398
87	Q9NUQ9	Protein FAM49B	37	11.5714	3.40867	10.1667	4.07022	4	2.51661	6.5	1.91485	3.71429	3.59232	5.4	2.30217	11.6667	2.42212	12.4	4.61519	5.16667	1.83485	8.33333	1.52753	6.16667	1.83485	10	4.89898
88	P00488	Coagulation factor XIII A chain	83	12.4286	4.07665	11.5	6.22093	3.42857	2.57275	4.75	2.75379	3.71429	2.56348	4.8	3.03315	13.8333	7.57408	13.4	9.5289	4.16667	3.54495	5.33333	0.57735	4.66667	3.4448	7.5	3.69685
89	P29350-3	Isoform 2 of Tyrosine-protein phosphatase non-receptor type 6	68	10.8571	3.7607	12.5	3.27109	4	2.64575	4.75	3.20156	4.42857	4.1975	4.4	3.36155	15.1667	5.15429	16.4	7.89303	5	2.82843	6.33333	3.78594	4.33333	2.65832	6.5	2.08167
90	P25774	Cathepsin S	37	5.71429	1.60357	6.5	1.76068	6.28571	2.69037	7.5	1.91485	5.57143	2.22539	7.6	2.07364	6	2	7	1.41421	7.66667	1.96638	6.33333	1.52753	6.5	2.88097	8.5	1.29099
91	P36871	Phosphoglucomutase-1	61	11.2857	4.92322	10.3333	4.2269	3.85714	2.60951	4	2.44949	2.71429	2.42997	4.8	1.92354	14.6667	4.0332	13	5.56776	5.16667	2.2286	4	2.64575	5.5	3.27109	8.5	3.69685
92	P23528	Cofilin-1	19	8.42857	2.63674	6.5	4.23084	4.71429	2.28869	5.25	1.25831	4	1.91485	2.8	1.64317	9.16667	1.7224	7.8	2.38747	5.16667	2.13698	4	2	5.66667	2.06559	5.5	1.29099
93	Q08499-6	Isoform 5 of cAMP-specific 3',5'-cyclic phosphodiesterase 4D	84	0.285714	0.48795	0.666667	0.516398	0.428571	0.534522	0.25	0.5	0.571429	0.534522	0.4	0.547723	0.166667	0.408248	0.4	0.547723	0.666667	0.516398	0.666667	0.57735	0.5	0.547723	0.75	0.5
94	P25786 (+1)	Proteasome subunit alpha type-1	30	8.85714	3.28778	7.83333	3.86868	2.85714	2.4103	4.75	1.25831	5.42857	3.77964	6.2	2.68328	10.3333	2.42212	9.8	2.16795	5.16667	2.56255	3.33333	2.51661	4.33333	3.88158	7	1.63299
95	P26022	Pentraxin-related protein PTX3	42	0.571429	0.786796	1.5	1.87083	7.85714	5.1455	10.5	5.8023	10.1429	4.8795	9.6	4.9295	0.833333	1.16905	0.4	0.547723	10.1667	3.25064	11	2.64575	11.8333	3.92003	13.25	3.30404
96	Q96G03	Phosphoglucomutase-2	68	11.7143	4.2314	11.1667	4.44597	3.57143	2.37045	3.75	2.21736	4.71429	3.54562	5.8	2.58844	13.1667	7.44088	14.6	3.84708	4.16667	1.47196	3	2.64575	6.16667	4.16733	6.25	2.21736
97	P08575	Receptor-type tyrosine-protein phosphatase C	147	10.7143	4.92322	7.83333	5.45588	9.14286	5.98411	10	4.83046	4.71429	2.21467	7.2	3.56371	9.83333	3.37145	6.4	3.43511	8.33333	3.4448	8.66667	5.68624	7.5	4.76445	8.25	1.5
98	P68104	Elongation factor 1-alpha 1	50	10	2.64575	6.83333	2.48328	5.71429	2.56348	6.25	3.59398	5.85714	5.63999	5	4	11.3333	1.36626	9	3	6	2.75681	2.66667	2.3094	3.16667	2.48328	4.25	2.21736
99	O14818	Proteasome subunit alpha type-7	28	7.42857	1.27242	9	3.16228	4.14286	2.34013	5.5	1.29099	5	1.52753	5.4	1.81659	8.83333	1.7224	9.2	1.30384	4.16667	0.752773	4.66667	0.57735	6.16667	3.81663	6.5	1.29099
100	P23284	Peptidyl-prolyl cis-trans isomerase B	24	7.57143	1.90238	7.33333	3.26599	5.71429	3.4983	5.75	1.5	6.71429	3.35233	6.8	2.16795	8	2.68328	5.2	2.86356	6.16667	2.48328	6	4.58258	7.16667	1.94079	9.5	3.41565
101	P02792	Ferritin light chain	20	8.71429	3.9036	9	2.89828	3.71429	2.75162	4.5	2.88675	4.14286	1.57359	4.4	1.14018	10.5	2.81069	10.4	2.50998	4.5	1.97484	5.33333	3.21455	4.16667	1.83485	6	3.55903
102	P27797	Calreticulin	48	8.85714	4.29839	5.66667	3.38625	5.28571	3.35233	10.5	2.64575	6.28571	5.37631	5.2	4.20714	6.83333	4.30891	5	3.39116	6.33333	4.84424	7	5.19615	4.33333	4.2269	8.75	4.19325
103	P35237	Serpin B6	43	10.1429	4.45079	7.33333	1.96638	4.57143	2.93582	4.25	2.62996	4.42857	4.68534	4.4	2.70185	11	3.34664	9.8	5.01996	4.5	2.73861	4.66667	2.08167	6	3.52136	7	0.816497
104	P23381	Tryptophanyl-tRNA synthetase, cytoplasmic	53	9	4.83046	8.83333	2.92689	5	4.39697	3.75	2.98608	3.57143	3.04725	5.2	3.89872	10.6667	4.50185	9.6	4.39318	5.33333	3.88158	4.66667	3.78594	4.83333	3.65605	9.25	3.68556
105	P02794	Ferritin heavy chain	21	7.42857	2.22539	9.33333	2.65832	4.42857	2.99205	5	2.16025	6.14286	3.07834	5.4	2.40832	9	1.41421	7.8	2.38747	3.83333	1.60208	3.33333	2.51661	5	2.60768	4.5	3.51188
106	O00391	Sulfhydryl oxidase 1	83	1.57143	1.71825	4.66667	9.02589	9	5.8023	11	7.78888	9	5.41603	11	6.5192	1.83333	1.7224	1.2	1.30384	7.5	4.59347	10.3333	1.52753	8.66667	3.82971	10	4.54606
107	P52565	Rho GDP-dissociation inhibitor 1	23	8.14286	1.57359	7.66667	2.42212	3	1	4.25	1.25831	3.85714	1.86445	4.6	2.40832	10.1667	1.47196	8	3.08221	5.33333	1.96638	5.66667	1.52753	6	2.36643	5.75	0.957427
108	O95336	6-phosphogluconolactonase	28	7.85714	1.34519	7.83333	2.13698	3	2.23607	2.25	0.5	3.42857	2.29907	4.6	2.07364	9.16667	2.04124	7.4	1.14018	4	1.78885	3.66667	0.57735	4.66667	1.96638	5.75	2.87228
109	P07858	Cathepsin B	38	0.714286	1.1127	5.66667	5.46504	5	4.96655	10.25	6.13052	8.57143	4.11733	5.8	3.76829	1.16667	1.16905	4	1.22474	7.33333	5.57375	6	3	5.83333	3.18852	7.75	4.03113
110	Q96KP4	Cytosolic non-specific dipeptidase	53	11.1429	5.92814	8.16667	7.80812	2.42857	1.71825	3.25	2.62996	1.71429	1.70434	1.6	3.04959	13.1667	5.70672	10	4.3589	5	3.68782	6	2	3.83333	2.56255	6.75	3.40343
111	P01857	Ig gamma-1 chain C region	36	4.42857	2.43975	4.5	1.64317	4.85714	2.47848	6	2.44949	4.71429	1.88982	5	1.58114	3.83333	2.31661	3.4	1.94936	7	2.68328	6	1	5.16667	1.94079	6	2.44949
112	P11021	78 kDa glucose-regulated protein	72	7.57143	2.50713	6.16667	3.54495	6.42857	3.77964	7	1.41421	8.28571	4.53557	8.4	4.5607	5.33333	5.16398	5.4	1.67332	8	4.81664	7	4	7.33333	4.2269	7	2.94392
113	Q99497	Protein DJ-1	20	7.42857	1.39728	6.16667	3.12517	3.14286	1.77281	2.75	1.70783	3.14286	2.34013	3.8	1.09545	9.16667	2.40139	7.6	2.30217	2.5	1.3784	4.33333	1.52753	3.33333	2.58199	5.5	1.73205
114	P07711	Cathepsin L1	38	0.285714	0.48795	1.83333	2.13698	3.57143	3.90969	7.75	5.5	6	4.16333	6.2	4.65833	0.5	0.83666	1.8	1.30384	5.83333	4.44597	6.66667	3.21455	7.5	3.01662	9.5	3
115	P07686	Beta-hexosaminidase subunit beta	63	5.42857	2.93582	7	1.09545	3	1.91485	7.25	4.34933	5.57143	3.64496	5.8	2.28035	5.66667	1.8619	9	3.24037	6.5	4.37035	5.33333	3.78594	8.33333	4.58984	6.75	4.57347
116	Q06830 (+1)	Peroxiredoxin-1	22	7.14286	3.23669	6	2.09762	3.71429	1.38013	3	1.63299	4.28571	2.62769	5.2	1.92354	7.16667	2.13698	6.8	1.78885	3.83333	1.83485	5.66667	1.52753	3.33333	1.63299	5.25	2.21736
117	P01892	HLA class I histocompatibility antigen, A-2 alpha chain	41	1.28571	2.98408	1.33333	2.16025	2.28571	2.36039	3.5	4.04145	1.14286	2.0354	0.6	1.34164	0.666667	1.0328	1.4	2.60768	3.5	4.13521	7.66667	4.6188	3.16667	3.0605	3.5	2.51661
118	P22314	Ubiquitin-like modifier-activating enzyme 1	118	13.7143	5.40723	10.1667	7.90991	3.14286	2.67261	2.75	3.20156	1.85714	3.7607	1.6	2.60768	17.3333	8.80152	13.4	6.50385	2.83333	2.40139	5	2.64575	1.16667	1.47196	2.25	1.25831
119	P40926	Malate dehydrogenase, mitochondrial	36	8.14286	2.60951	7.16667	2.56255	4.28571	2.81154	5.25	0.957427	4.14286	2.54484	4.6	1.94936	8.16667	2.48328	7.4	2.70185	3.83333	2.63944	3.66667	2.88675	2.66667	2.65832	6.75	1.70783
120	Q86UX7 (+1)	Fermitin family homolog 3	76	6.14286	2.34013	7.16667	3.65605	5.14286	4.14039	4.75	3.59398	4	3.95811	5.2	3.11448	10.6667	2.65832	10.6	2.79285	5	3.34664	5.66667	2.88675	5.5	2.88097	7.75	2.87228
121	P08246	Neutrophil elastase	29	5.14286	2.54484	5.33333	1.63299	3.57143	2.37045	2.5	1	5.57143	1.39728	4.6	0.894427	6	2.52982	5.8	2.16795	3.66667	2.58199	5.66667	2.08167	4.83333	2.13698	7	2.44949
122	P41218	Myeloid cell nuclear differentiation antigen	46	10.7143	4.75094	9	5.05964	3.42857	3.86683	1.75	2.36291	2.28571	3.54562	3.2	2.28035	12.1667	3.54495	10.4	6.0663	2.33333	1.0328	3	1.73205	2.5	3.01662	5.25	1.5
123	Q12882	Dihydropyrimidine dehydrogenase [NADP+]	111	12.4286	5.59336	12	6.03324	2.71429	3.72891	2.75	1.25831	3.28571	3.81725	3.6	2.19089	13.3333	10.6145	9	6.78233	1.33333	1.0328	0.333333	0.57735	2.66667	3.07679	2.5	1.73205
124	P07237	Protein disulfide-isomerase	57	5	5.03322	3	3.09839	3.42857	3.55233	3.75	1.89297	3.42857	5.68205	4.6	5.59464	8.83333	4.53505	7.4	3.04959	8.5	5.68331	10.3333	2.51661	8.83333	6.27429	10.75	4.78714
125	P02679 (+1)	Fibrinogen gamma chain	52	6.71429	7.29644	5.83333	4.16733	8.28571	6.72593	7	4.16333	6.85714	5.52052	5.8	4.20714	4	2.52982	4.6	3.20936	6.5	4.88876	11	3	7	4.04969	6.25	3.77492
126	P24158	Myeloblastin	28	3.57143	0.9759	3.5	1.51658	3.85714	0.690066	4.5	0.57735	3.42857	0.9759	3.6	0.547723	3.66667	0.816497	3.4	0.547723	3.5	0.83666	3.33333	1.52753	4.16667	0.983192	3.5	0.57735
127	P20618	Proteasome subunit beta type-1	26	7.14286	2.0354	8	3.16228	3.42857	2.87849	4.75	2.87228	2.85714	2.47848	5.4	3.20936	9.33333	4.27395	7.6	4.77493	5.33333	3.50238	5.33333	1.1547	5	2.82843	8	1.63299
128	Q12905	Interleukin enhancer-binding factor 2	43	6.28571	2.62769	6.5	2.88097	2.14286	1.57359	0.75	0.5	1.57143	1.71825	3.2	1.30384	9.16667	2.04124	10	4.30116	3.83333	2.2286	3.66667	3.05505	3.33333	2.73252	5.5	3.69685
129	P59998	Actin-related protein 2/3 complex subunit 4	20	6.14286	1.77281	4.83333	1.60208	3.85714	1.06904	3.75	1.89297	3	2.23607	3.6	1.14018	7.66667	2.25093	6.2	2.16795	3.33333	1.21106	5.33333	1.1547	2.83333	0.983192	4.75	2.62996
130	P20700	Lamin-B1	66	6.57143	3.64496	6.33333	3.6697	3.14286	2.54484	2.5	1.91485	3.28571	5.70714	3.6	3.04959	8.5	3.72827	7	2.91548	4.16667	3.0605	3.33333	1.52753	4.33333	2.58199	4.75	1.89297
131	P02675	Fibrinogen beta chain	56	8.85714	9.31716	4.83333	4.30891	9.42857	9.19886	4.75	4.99166	6.28571	6.29058	4.2	3.70135	3.5	3.20936	6.2	3.83406	6	4.51664	8.33333	4.16333	5	3.74166	6.25	4.34933
132	P26641	Elongation factor 1-gamma	50	7.14286	2.79455	6.66667	2.87518	3.42857	3.20713	3.5	2.38048	2.85714	1.9518	3.6	1.67332	11	4.28952	9.8	3.83406	3.66667	1.96638	4.66667	2.08167	4.66667	2.73252	5.25	2.21736
133	P54819 (+1)	Adenylate kinase 2, mitochondrial	26	8.14286	2.79455	7.16667	2.78687	2.28571	1.88982	2.25	1.70783	1.71429	1.49603	3.6	1.94936	8.66667	3.50238	8.4	4.39318	2.66667	2.33809	4.66667	2.08167	2.33333	1.21106	6.25	2.5
134	P20702	Integrin alpha-X	128	0	0	2.83333	5.6006	7.71429	7.71825	11.75	5.31507	9	5.32291	7	6.20484	0.5	0.83666	0	0	11.1667	7.9854	9	3.4641	10.6667	3.82971	14.5	6.75771
135	Q8WUM4	Programmed cell death 6-interacting protein	96	9.71429	4.27061	6.16667	2.56255	6	4.12311	8.75	3.5	3.71429	2.42997	5	1	9.5	3.50714	7.2	3.76829	8.66667	6.43946	8.66667	3.78594	5	3.34664	6.25	2.5
136	O15143	Actin-related protein 2/3 complex subunit 1B	41	7.57143	2.22539	6.66667	1.63299	5.28571	3.25137	5.25	1.89297	4.57143	3.45722	5.8	2.16795	7.16667	2.04124	5.8	1.78885	4	2.09762	5.33333	2.08167	5.16667	2.40139	6.75	2.06155
137	P11413-3	Isoform 3 of Glucose-6-phosphate 1-dehydrogenase	62	11.4286	3.64496	6.16667	4.16733	3.42857	3.73529	2.75	3.40343	2	2.58199	2.4	3.28634	13.3333	7.03325	11	5.38516	3.33333	3.07679	5.66667	1.1547	1.66667	1.8619	4.75	1.5
138	P09651	Heterogeneous nuclear ribonucleoprotein A1	39	4.57143	0.786796	5.83333	4.26224	2	3.05505	3	2.58199	1.85714	2.4103	3.2	2.77489	8	1.67332	7.4	2.50998	5	1.41421	5.33333	2.51661	2.66667	1.63299	6.5	1.73205
139	P12956	X-ray repair cross-complementing protein 6	70	6.85714	4.94734	8.33333	7.44759	1.28571	1.1127	2.75	1.70783	2.85714	4.14039	2.2	2.38747	12.5	8.16701	9.8	5.76194	2.33333	1.63299	4	4.3589	2.66667	3.26599	6	2.94392
140	P00390	Glutathione reductase, mitochondrial	56	8.28571	2.87021	8.16667	2.04124	3	2.16025	3.25	2.5	2.85714	1.67616	4	1.41421	9.66667	4.27395	7.2	2.16795	4.5	1.64317	2.66667	2.08167	3.83333	1.83485	5	2.3094
141	P15144	Aminopeptidase N	110	4.42857	3.04725	3.5	3.44964	5.42857	4.61364	5.5	4.20317	5.28571	5.2825	4.4	5.12835	5.83333	6.43169	4	3.53553	8.5	7.96869	8	4	10.5	9.64883	15.75	9.28709
142	P43490	Nicotinamide phosphoribosyltransferase	56	7.14286	3.13202	7	4.14729	5.28571	4.2314	5.5	4.43471	5.71429	6.23737	4.8	3.11448	7.16667	3.37145	6.2	4.54973	2.16667	1.32916	4	3.60555	5.33333	5.39135	5.5	3
143	Q9NY33	Dipeptidyl peptidase 3	83	7.57143	3.59894	8.16667	4.44597	3.57143	3.25869	1.5	0.57735	1.85714	2.19306	3.2	3.76829	11.5	7.71362	10.8	6.57267	2.66667	2.06559	5.33333	2.3094	3	2.82843	8	2.58199
144	P61204	ADP-ribosylation factor 3	21	8.42857	2.63674	6.33333	4.13118	3.57143	2.50713	2.25	2.62996	2.71429	3.45033	2.4	1.81659	10.6667	3.07679	7.6	4.27785	2.66667	2.33809	1.66667	2.08167	3.16667	2.2286	3.25	2.21736
145	P25787	Proteasome subunit alpha type-2	26	8	2.82843	6.66667	2.87518	3	2.16025	4.25	3.77492	4	3.4641	3.6	3.78153	8.16667	1.94079	7	2.44949	4.16667	1.32916	4.33333	1.52753	3.83333	1.16905	6	1.82574
146	Q14764	Major vault protein	99	6.14286	3.84831	5.16667	2.40139	2.85714	2.26779	5.75	1.5	4.71429	6.26403	6.8	4.20714	5.66667	4.71876	4	3.937	4.83333	3.12517	6	1.73205	6.83333	4.66548	9.5	4.50925
147	Q10567 (+2)	AP-1 complex subunit beta-1	105	6.85714	1.34519	7.33333	1.96638	1.57143	1.27242	1.25	1.5	1.71429	3.30224	2.8	2.77489	8.33333	3.50238	6.4	3.1305	2.33333	1.96638	3.33333	2.51661	2.5	1.64317	4.75	2.62996
148	Q07960	Rho GTPase-activating protein 1	50	6.57143	1.90238	5.5	3.01662	1.85714	1.86445	1.25	1.25831	2.14286	2.26779	2.6	1.94936	9.66667	4.50185	7.2	3.70135	2.33333	1.75119	4.33333	2.3094	4.5	3.20936	7.25	2.21736
149	P00738	Haptoglobin	45	4	2.64575	2.83333	2.48328	4.57143	2.57275	4	2.70801	5.14286	1.06904	5.4	4.44972	5.66667	1.50555	6	2.12132	7.16667	2.48328	7.33333	1.52753	6.83333	2.2286	5.5	1.91485
150	Q06323	Proteasome activator complex subunit 1	29	6.42857	3.30944	5.33333	2.73252	1.57143	1.27242	1	0.816497	1.42857	2.1492	2	2	11	2.75681	9.8	4.08656	4.16667	2.40139	4.66667	4.04145	2.5	1.87083	4.5	1.29099
151	O00299	Chloride intracellular channel protein 1	27	5.14286	1.9518	5.5	1.64317	4	2.44949	4	2.82843	3	2.08167	3.2	0.83666	5.83333	1.83485	5.8	1.64317	4.16667	1.47196	3.33333	0.57735	2.5	1.04881	4.5	0.57735
152	P68366	Tubulin alpha-4A chain	50	2.42857	3.15474	0.833333	2.04124	2.14286	3.7607	1	2	1.57143	3.73529	0	0	4.33333	5.95539	1.4	2.19089	1.5	2.50998	2.33333	4.04145	0.333333	0.816497	1	2
153	P30101	Protein disulfide-isomerase A3	57	4.42857	2.69921	2	1.09545	3.42857	3.04725	5	3.91578	4	5.06623	3.4	6.0663	6.5	1.64317	4.4	1.81659	8.16667	6.30608	9.66667	5.50757	3.83333	3.3116	8	6.63325
154	Q6P4A8	Phospholipase B-like 1	63	6.57143	5.15937	4.83333	1.94079	3.71429	3.1997	2.5	1.29099	4.14286	3.97612	3	1.22474	5.33333	1.75119	8.8	1.30384	3.16667	1.16905	4	3	4.16667	1.7224	5.25	3.77492
155	Q16531	DNA damage-binding protein 1	127	7.42857	4.96176	7.5	2.58844	1	1.91485	1.5	1.91485	1.71429	2.87021	3.8	3.49285	11.8333	5.6006	10	5.74456	1.5	2.73861	3.66667	4.04145	3.66667	5.08593	7.25	2.98608
156	Q12906	Interleukin enhancer-binding factor 3	95	5.85714	4.70562	7.66667	3.14113	1	1.1547	1.25	1.25831	1.71429	2.42997	3.4	2.96648	9.66667	5.46504	9.4	5.17687	1.33333	1.96638	2.66667	2.51661	2.33333	2.33809	4	3.74166
157	P09467	Fructose-1,6-bisphosphatase 1	37	5.71429	2.98408	5.5	2.58844	1.85714	1.46385	2.5	1.73205	1.71429	2.13809	2.6	2.70185	8	5.2915	7.8	4.02492	3.5	1.51658	4	1.73205	3	2.28035	5.5	1.91485
158	P26447	Protein S100-A4	12	5.85714	0.899735	6.5	2.07364	2.28571	1.88982	4.25	2.21736	2	2	4.2	2.58844	7.33333	1.50555	7.2	1.64317	2.66667	1.75119	3.66667	2.08167	4.5	0.83666	5	0.816497
159	P02788 (+1)	Lactotransferrin	78	8.28571	8.76954	7.33333	9.85224	7.42857	9.6929	6.25	9.25113	8	8.79394	6.4	7.89303	0.333333	0.516398	0.2	0.447214	0	0	0	0	0.166667	0.408248	0	0
160	P03956	Interstitial collagenase	54	0	0	0.333333	0.816497	0.857143	2.26779	3.5	6.35085	5.57143	6.85218	10	9.56556	0	0	0	0	1.66667	2.06559	5.33333	4.72582	14.1667	10.6849	11.25	8.09835
161	P55786	Puromycin-sensitive aminopeptidase	103	9.85714	3.33809	8.33333	4.4121	1.57143	1.90238	2.5	3.10913	1.85714	2.47848	1.6	1.51658	11.5	4.9295	9.6	5.59464	2.33333	1.50555	3.33333	2.3094	2.66667	3.61478	5.5	1.29099
162	P14625	Endoplasmin	92	5	3.69685	2.66667	1.36626	3.85714	3.67099	4.25	1.25831	4.85714	5.52052	4.4	2.30217	5.33333	4.50185	3.6	1.81659	5.5	2.88097	6.33333	2.08167	4.83333	2.85774	5.25	2.98608
163	P18510	Interleukin-1 receptor antagonist protein	20	0	0	1.83333	2.04124	3.42857	3.6904	4.75	3.94757	4.57143	3.95209	3.8	4.54973	0	0	0.6	1.34164	4.66667	3.50238	6	1	6.16667	2.31661	8	2.16025
164	O00560 (+1)	Syntenin-1	32	4.42857	3.59894	3.83333	3.3116	5.71429	4.15188	6.75	4.99166	4.14286	3.28778	4.6	2.79285	4.5	2.16795	3.8	2.86356	5.66667	3.01109	7	3	4.5	2.88097	5.5	4.79583
165	Q13838	Spliceosome RNA helicase DDX39B	49	3.42857	2.57275	6	3.79473	1.42857	1.39728	2.5	2.08167	1.57143	1.51186	2	2.12132	7.5	4.37035	7.8	2.48998	2.16667	1.32916	3	1	3.5	2.34521	5	1.82574
166	P20701	Integrin alpha-L	129	1.57143	1.81265	3.83333	6.08002	5.57143	4.57738	7.75	5.18813	6.57143	5.12696	5.4	5.59464	0.333333	0.816497	1	1.22474	5.33333	3.77712	5.33333	4.72582	6.83333	5.23132	10.25	5.37742
167	P62993	Growth factor receptor-bound protein 2	25	5.28571	2.13809	5.83333	2.04124	2.85714	2.26779	3	1.1547	2.42857	1.90238	3.6	0.894427	6.5	1.3784	6.4	1.14018	2.5	1.64317	3.33333	0.57735	2.16667	2.31661	4.75	2.62996
168	P26599	Polypyrimidine tract-binding protein 1	57	4.71429	3.1997	5	3.2249	0.571429	0.9759	0	0	0.714286	1.88982	1.6	3.57771	8.83333	4.87511	8.6	3.20936	1.66667	1.50555	3	1	2.5	2.34521	4.75	2.62996
169	P78417	Glutathione S-transferase omega-1	28	5.57143	1.81265	4.33333	1.8619	2.14286	2.54484	2.5	0.57735	3.28571	1.60357	3.2	2.28035	7	3.03315	5.4	2.30217	2.83333	1.16905	2.33333	0.57735	3.16667	1.94079	2.75	2.06155
170	P04899	Guanine nucleotide-binding protein G(i) subunit alpha-2	40	3.57143	2.22539	3.66667	2.80476	5.71429	3.40168	6.25	2.06155	5	3.74166	4.8	1.92354	1.83333	1.47196	2.2	1.30384	5	2.82843	3	2	5	2.36643	3.75	1.70783
171	P53396	ATP-citrate synthase	121	4.57143	2.22539	7	3.16228	2.14286	1.9518	1.75	0.5	1	1.52753	2.6	1.94936	11	5.4037	9.4	3.84708	3.33333	2.80476	4.66667	1.52753	3.5	2.88097	6.5	1.91485
172	Q9ULV4	Coronin-1C	53	6.42857	1.51186	5.5	2.88097	2.42857	1.61835	1	0.816497	1.57143	1.71825	3.4	1.94936	6.5	2.42899	5.8	2.94958	2.16667	2.04124	3	3	2.83333	2.40139	4.25	3.20156
173	Q96CX2	BTB/POZ domain-containing protein KCTD12	36	4.71429	2.42997	5.16667	4.44597	2.14286	2.85357	1.25	1.89297	1.28571	2.62769	2.4	1.51658	6	1.67332	6	4.30116	4.16667	3.43026	5.33333	1.52753	3.16667	2.13698	5.75	2.62996
174	P28070	Proteasome subunit beta type-4	29	5.14286	2.19306	4.5	2.94958	1.71429	1.60357	1.75	1.25831	3.57143	3.20713	3.4	2.50998	5.83333	2.13698	5.8	2.58844	2	1.67332	3	1	3.83333	1.94079	5.25	2.75379
175	P30086	Phosphatidylethanolamine-binding protein 1	21	4.42857	2.0702	3.83333	2.48328	2.71429	2.42997	1.5	1	2.28571	1.60357	2.4	1.81659	7.16667	2.48328	7	2.54951	2.66667	1.8619	2	0	3.5	1.76068	5	1.63299
176	P23141 (+1)	Liver carboxylesterase 1	63	2	4.12311	1.66667	3.20416	1.28571	2.62769	2.75	3.59398	3.14286	7.47058	2.2	3.89872	6	2	4.4	2.50998	6.33333	4.80278	6	1.73205	5.5	3.01662	6.25	3.30404
177	P22626	Heterogeneous nuclear ribonucleoproteins A2/B1	37	2.71429	1.38013	2.66667	2.25093	2.42857	3.5051	1.75	0.957427	2	3.21455	2.4	3.20936	5.83333	2.13698	7.4	3.28634	3.83333	2.78687	6.66667	0.57735	2.66667	2.16025	4.5	2.38048
178	P34932	Heat shock 70 kDa protein 4	94	4.28571	2.49762	5.83333	1.94079	1.85714	1.34519	3	3.4641	2.28571	2.81154	3.8	1.48324	7.66667	4.71876	5.6	3.43511	3.16667	1.16905	3.33333	3.21455	3.16667	1.60208	3.25	1.25831
179	P06753-2	Isoform 2 of Tropomyosin alpha-3 chain	29	6.14286	4.37526	5	5.89915	1	1.73205	1.25	2.5	0.857143	2.26779	0	0	9.33333	5.42832	8.4	3.91152	1.83333	1.83485	4.66667	1.1547	0.666667	1.63299	3.25	2.5
180	P60900	Proteasome subunit alpha type-6	27	5.57143	1.27242	5	1.89737	2	1.1547	3.5	1	2.14286	1.21499	3.6	1.81659	4.83333	1.47196	5	2.12132	3	0.894427	4.33333	1.52753	4.5	0.83666	4	2.94392
181	P08311 (+1)	Cathepsin G	29	4.14286	2.85357	3.16667	2.92689	3.28571	3.14718	3.75	3.5	4.71429	3.63842	4	1.58114	2.33333	0.816497	1.4	1.67332	2	1.67332	4	3.4641	3.33333	1.8619	5.5	2.88675
182	P00492	Hypoxanthine-guanine phosphoribosyltransferase	25	6.85714	2.54484	6.33333	1.50555	1.28571	2.36039	1.25	1.5	1.57143	2.0702	2.8	3.56371	5.33333	1.96638	6.6	2.70185	3.16667	2.71416	2.33333	2.08167	3	1.41421	4	3.16228
183	Q9P258	Protein RCC2	56	7.85714	3.71612	7.66667	3.4448	1.57143	2.0702	1	2	0.857143	1.86445	1.6	2.30217	8.33333	3.50238	7.2	4.76445	1.33333	1.63299	1.33333	0.57735	2	2.28035	3.75	1.25831
184	P62314	Small nuclear ribonucleoprotein Sm D1	13	4.28571	1.97605	4.16667	0.752773	1.85714	1.34519	1.25	1.5	1.42857	1.81265	2.6	1.94936	4.66667	1.36626	3.4	2.40832	2.33333	1.63299	2.66667	1.1547	2.16667	2.04124	4	2.16025
185	Q16881-3	Isoform 3 of Thioredoxin reductase 1, cytoplasmic	66	6	2.70801	6.66667	2.80476	1.28571	1.88982	2	1.41421	1.85714	2.19306	1.4	1.51658	9.16667	4.11906	7.8	4.86826	1.16667	2.40139	1.66667	1.52753	2.66667	2.87518	4.75	1.25831
186	P00746	Complement factor D	27	3	2	4.33333	2.65832	4	2.38048	5.5	4.04145	3.14286	1.57359	2.8	1.30384	2.33333	1.75119	5.4	1.94936	4.5	1.64317	5	3	4.66667	2.33809	5.5	2.38048
187	P17655	Calpain-2 catalytic subunit	80	5.14286	3.07834	5.5	2.07364	1.14286	1.46385	1.25	1.5	1.28571	2.62769	2	2.12132	5.83333	3.18852	6	4.79583	1.5	1.64317	3	2	1.83333	1.47196	6.75	4.272
188	P30041	Peroxiredoxin-6	25	4.71429	2.28869	4.33333	3.55903	1.28571	1.60357	2.5	0.57735	1.28571	1.38013	1	0.707107	9	2.19089	8	3.16228	3.83333	2.78687	3	1.73205	1.66667	0.816497	3.5	2.38048
189	P02671	Fibrinogen alpha chain	95	4.42857	5.25538	2.83333	3.25064	4.28571	5.21901	2.5	4.3589	3.42857	2.69921	5.6	5.31977	3	4.5607	5	4.84768	5.66667	5.24087	9.33333	5.68624	4.33333	4.63321	5.25	5.058
190	Q08211	ATP-dependent RNA helicase A	141	6.28571	4.60848	5.83333	5.56477	1.14286	1.46385	0.75	1.5	0.571429	1.51186	1	1.73205	8.33333	3.32666	10	7.17635	1.5	2.34521	2.66667	2.51661	0.666667	1.21106	4.5	2.64575
191	Q9BRF8	Calcineurin-like phosphoesterase domain-containing protein 1	36	5.14286	1.77281	5.16667	0.408248	3.14286	2.19306	2	1.82574	1.57143	1.51186	3	3.08221	6.33333	2.58199	4.8	3.11448	2.83333	2.92689	2.66667	2.3094	2.5	1.51658	4	2.58199
192	O15145	Actin-related protein 2/3 complex subunit 3	21	5.71429	2.21467	4.83333	2.56255	1.28571	1.79947	1	0.816497	1.57143	1.39728	1.6	1.67332	6	2.75681	7.6	3.20936	2.16667	1.16905	2	1	3	1.78885	3.25	3.20156
193	Q01105	Protein SET	33	4.71429	2.13809	3.83333	2.31661	1.14286	1.9518	1	1.41421	1	1.73205	1.4	1.94936	5.83333	1.94079	3.8	2.16795	2	2.44949	2	1.73205	2.83333	1.7224	2.5	1.73205
194	P52907	F-actin-capping protein subunit alpha-1	33	3.71429	1.60357	3.33333	2.16025	3.14286	1.9518	2.25	1.89297	2.14286	2.1157	2.2	1.92354	6	2.52982	3.8	2.16795	3.16667	1.60208	3.66667	1.1547	2.33333	1.8619	4.75	0.957427
195	P78324	Tyrosine-protein phosphatase non-receptor type substrate 1	55	3.85714	1.21499	3	2.36643	2.42857	2.50713	4	1.1547	1.57143	2.37045	3	2	4.5	2.25832	3.8	2.38747	2.66667	2.94392	0.333333	0.57735	3.16667	2.13698	4.75	1.5
196	P25788 (+1)	Proteasome subunit alpha type-3	28	7.28571	2.69037	4.66667	2.33809	1.85714	1.21499	1.75	1.70783	2.42857	1.27242	2.2	2.77489	7.66667	3.01109	6.2	3.27109	2.33333	0.816497	2.33333	2.3094	2	1.67332	4.5	2.38048
197	Q16851-2	Isoform 2 of UTP--glucose-1-phosphate uridylyltransferase	56	7.14286	4.09994	5.83333	3.92003	1.14286	2.26779	1.75	1.25831	0.857143	1.21499	1.8	1.48324	9.83333	4.75044	8.2	5.63028	1.66667	1.21106	1	1	1.33333	1.63299	4	2.44949
198	P01034	Cystatin-C	16	2.71429	1.60357	2.66667	2.50333	2.28571	2.49762	2.75	1.70783	2.71429	1.25357	2.6	1.14018	3	1.78885	4.4	1.34164	4	1.67332	3.33333	2.51661	2.83333	1.16905	3.75	0.957427
199	Q6XQN6	Nicotinate phosphoribosyltransferase	58	6.42857	2.87849	6.33333	3.88158	2	1.52753	1.25	0.5	0.857143	0.899735	1.2	1.64317	8.66667	2.50333	7.4	2.70185	1.66667	1.63299	3.33333	3.21455	2.16667	2.04124	2	0.816497
200	P07437	Tubulin beta chain	50	4.71429	2.42997	1.5	2.50998	3.28571	3.25137	1	2	2.57143	6.80336	2	4.47214	5.83333	5.38207	2.4	2.88097	4.5	4.59347	6	2	0	0	3.75	2.5
201	P06576	ATP synthase subunit beta, mitochondrial	57	5.57143	4.39155	1	0.894427	3	2.94392	5.25	2.87228	4.28571	7.88911	3.4	5.27257	2.5	4.72229	0.4	0.547723	2.33333	3.14113	5.33333	2.3094	3	3.4641	2.5	2.64575
202	Q9UJ70	N-acetyl-D-glucosamine kinase	37	6.85714	1.86445	5	2.60768	1.42857	1.27242	1	2	0.857143	1.57359	1.4	2.19089	11.1667	3.18852	7	3.67423	2.83333	0.752773	2.66667	1.1547	1.33333	0.816497	3	2
203	Q92820	Gamma-glutamyl hydrolase	36	4.85714	3.93398	2.83333	1.47196	2	1.1547	3.75	3.30404	3	2.44949	3	3.08221	4.16667	1.7224	3.6	1.94936	4.5	2.50998	4	4	4.83333	3.65605	5.5	1.91485
204	Q86VP6	Cullin-associated NEDD8-dissociated protein 1	136	7.14286	3.62531	5.83333	4.75044	1.42857	2.69921	1	1.41421	0.428571	1.13389	0.8	1.09545	10.5	4.63681	9.4	5.98331	0.666667	1.21106	2	2	0.666667	1.21106	1.75	2.36291
205	O15031	Plexin-B2	205	4.42857	3.20713	4	2.75681	7	3.87298	7	4.89898	4.28571	2.36039	4.4	1.67332	1.16667	0.983192	1.6	1.51658	4.5	3.27109	4	3.60555	3.5	1.97484	4.5	3.10913
206	P17931	Galectin-3	26	4.28571	2.49762	6.5	2.88097	0.571429	0.9759	1.5	1.73205	0.857143	1.46385	1.4	1.34164	7.83333	4.07022	6.8	2.94958	1.5	1.22474	2.33333	2.3094	1.66667	1.8619	3.5	2.51661
207	P25789	Proteasome subunit alpha type-4	29	4	2	5.5	2.42899	1.42857	0.9759	2.75	0.957427	1.85714	1.46385	2.6	0.894427	6	1.41421	4.8	2.16795	2	1.41421	1.33333	0.57735	3	1.67332	2.5	1.29099
208	P19367-3	Isoform 3 of Hexokinase-1	103	2.57143	1.98806	6.16667	1.7224	1.57143	2.1492	2.5	3.31662	1.14286	2.0354	3.6	3.78153	3.66667	3.14113	5	1.58114	1.5	1.76068	1.33333	2.3094	3	3.4641	4.25	2.98608
209	O00754	Lysosomal alpha-mannosidase	114	4.42857	1.98806	3.66667	3.20416	3.71429	3.09377	3.5	2.64575	2.57143	1.90238	2.2	2.16795	2.5	0.547723	4	2	5.33333	3.50238	3	2	4.66667	1.96638	5.75	5.56028
210	Q14974	Importin subunit beta-1	97	6.28571	3.9036	5.83333	3.43026	2	1.73205	1	1.41421	0.857143	1.46385	1.2	1.09545	8.33333	5.08593	6.6	3.36155	2.5	2.07364	2.33333	1.1547	0.833333	0.408248	2.25	1.70783
211	Q96QK1	Vacuolar protein sorting-associated protein 35	92	8.14286	2.1157	5.5	3.27109	1.42857	1.71825	1	1.1547	1.14286	2.19306	0.8	1.78885	9.83333	4.11906	5.6	5.02991	1.5	2.34521	0.333333	0.57735	1.5	3.20936	1.5	1.73205
212	P02790	Hemopexin	52	2.42857	1.71825	2.83333	1.47196	3.57143	2.22539	3.5	2.08167	2.85714	1.77281	2.4	2.79285	1.83333	1.16905	3.4	1.81659	4.5	2.07364	5	2.64575	3.33333	2.25093	4.5	3.10913
213	Q9H299	SH3 domain-binding glutamic acid-rich-like protein 3	10	5	1.1547	3.66667	1.96638	2.71429	1.25357	1.5	1.29099	2.57143	0.9759	1.8	1.09545	4.16667	1.94079	3.8	1.48324	2.66667	1.36626	3.66667	1.52753	2.83333	1.16905	2.5	1.29099
214	P37802	Transgelin-2	22	5.71429	3.63842	5	2	1.42857	1.51186	1	1.41421	1.42857	1.39728	1.8	1.64317	5.66667	2.33809	6.4	3.1305	2	1.89737	2.33333	1.52753	1.16667	1.16905	2.5	1.29099
215	P28062-2	Isoform 2 of Proteasome subunit beta type-8	30	4.28571	1.79947	5.83333	1.16905	2.14286	2.1157	2	0.816497	1.71429	1.49603	3.4	1.67332	5.66667	4.13118	5.6	3.20936	2.66667	1.21106	3.66667	0.57735	2.66667	1.36626	3.75	1.5
216	P49721	Proteasome subunit beta type-2	23	3	1.63299	3.66667	1.0328	2.14286	1.67616	1.75	1.25831	2.28571	2.13809	2.4	1.34164	3.33333	1.36626	4.8	1.30384	3	1.54919	4	1	3.33333	0.816497	2.5	1.91485
217	Q09028-3	Isoform 3 of Histone-binding protein RBBP4	46	6	4.83046	5.83333	3.43026	0	0	0.25	0.5	0.285714	0.755929	0.6	1.34164	8.83333	5.03653	6.8	4.96991	0	0	0	0	0.5	1.22474	1	1.1547
218	P28066	Proteasome subunit alpha type-5	26	3.57143	1.51186	4	1.78885	2.42857	2.22539	3.25	0.957427	2	1.73205	2.2	1.64317	3.83333	1.47196	4.8	2.28035	2.33333	1.21106	3	1	3.5	1.76068	3.5	1.29099
219	Q96C19	EF-hand domain-containing protein D2	27	4	2.64575	4.5	2.81069	1.14286	1.46385	1.25	1.25831	0.857143	1.21499	2.4	2.07364	4.66667	2.80476	5.6	0.894427	2.16667	1.16905	2.66667	1.52753	0.833333	1.32916	2.25	2.06155
220	P13010	X-ray repair cross-complementing protein 5	83	4.57143	3.55233	7.33333	5.39135	1.85714	2.67261	1	2	0.714286	1.49603	0.6	0.894427	9.16667	4.83391	8.8	5.35724	0.333333	0.816497	1.33333	1.52753	0.833333	0.983192	1.5	1.29099
221	P27695	DNA-(apurinic or apyrimidinic site) lyase	36	5.14286	1.86445	4.5	2.73861	2.28571	2.21467	2.5	1.73205	2.28571	2.62769	2.6	1.51658	5.33333	1.63299	6	3.39116	2.66667	1.63299	2.66667	2.08167	1.66667	1.63299	3	1.82574
222	P31949	Protein S100-A11	12	4.42857	0.786796	3.33333	1.36626	1.85714	1.06904	2.5	1	1.14286	1.06904	2.8	1.30384	3.83333	1.16905	4	1.41421	2.5	1.22474	3.66667	1.52753	1.83333	0.752773	3.25	1.70783
223	P31946-2	Isoform Short of 14-3-3 protein beta/alpha	28	5.28571	3.25137	3.83333	2.31661	1.71429	0.95119	1.5	1.29099	1.85714	2.34013	0.8	1.09545	5.66667	2.16025	4.4	1.81659	2.66667	2.50333	5	1.73205	1.66667	1.96638	2	2.82843
224	P13489	Ribonuclease inhibitor	50	5.14286	0.899735	4	2	2.14286	1.9518	1.75	0.5	1.85714	1.46385	1.8	0.447214	4.66667	0.516398	4.6	1.51658	2.16667	0.752773	3	2.64575	1.66667	0.816497	3.25	2.21736
225	P13798	Acylamino-acid-releasing enzyme	81	5.85714	1.67616	5.5	1.3784	1.14286	1.67616	2.75	1.5	1.85714	1.57359	3.8	2.16795	6	2.52982	5	1.87083	2.5	2.81069	3.33333	1.1547	2.16667	1.83485	4.25	0.5
226	P02787 (+1)	Serotransferrin	77	2.28571	2.87021	3	3.2249	3.71429	4.42396	5.75	4.78714	2.57143	1.71825	3.4	4.5607	3.5	1.76068	3.6	1.14018	7.16667	4.40076	7	2.64575	5	3.94968	5.75	3.30404
227	P53621	Coatomer subunit alpha	138	6.42857	3.86683	5.66667	2.42212	0.714286	1.49603	1	2	0.142857	0.377964	0.6	0.894427	10.6667	3.61478	8.6	4.15933	0.333333	0.516398	1.33333	1.1547	0.666667	1.0328	3	2.16025
228	P61026	Ras-related protein Rab-10	23	3.42857	3.15474	1	1.54919	2	2.23607	3	4.08248	1.57143	3.35942	2.2	2.68328	5.16667	5.52871	1.8	1.48324	0.5	0.83666	1.66667	2.88675	0.666667	1.21106	1.5	1.73205
229	P38606	V-type proton ATPase catalytic subunit A	68	4.57143	4.27618	4.66667	4.4572	1	1.1547	0.75	1.5	1.42857	3.35942	1.4	2.60768	9	3.68782	8.6	6.8775	3	2.75681	1.33333	0.57735	0.666667	1.21106	3.25	1.5
230	P61769 (+1)	Beta-2-microglobulin	14	2.28571	1.60357	2.33333	1.36626	2.28571	1.79947	2.75	1.25831	2.42857	1.27242	3	1.41421	2.5	1.04881	3.6	0.547723	4.16667	1.7224	3	1.73205	2.66667	1.21106	3.75	1.70783
231	P61088	Ubiquitin-conjugating enzyme E2 N	17	4.57143	1.51186	3.83333	2.78687	1.14286	1.21499	1.5	1.29099	1.14286	1.21499	2	1.22474	4.33333	1.63299	3.4	3.04959	2	0.894427	1.33333	1.1547	2.66667	0.816497	3.75	1.5
232	Q9ULZ3	Apoptosis-associated speck-like protein containing a CARD	22	3.71429	2.28869	4.66667	1.21106	1.14286	1.21499	1.25	1.5	0.428571	1.13389	1.4	1.94936	4.66667	1.96638	5.2	0.447214	3.33333	1.36626	3.33333	1.52753	1.16667	1.32916	2	0.816497
233	P36222	Chitinase-3-like protein 1	43	3	4.83046	2.66667	6.53197	5.71429	5.21901	3.75	6.23832	7	4.47214	6.8	4.91935	0	0	0	0	2.83333	2.48328	0.666667	1.1547	4.66667	3.26599	2.5	1.91485
234	P28838	Cytosol aminopeptidase	56	5.85714	2.96808	5.5	3.56371	0.857143	1.06904	0.5	1	0.857143	1.57359	1.6	1.81659	8.83333	4.35507	8.6	5.54977	2.16667	1.7224	2	2.64575	1.66667	2.42212	2.5	3.10913
235	P23396	40S ribosomal protein S3	27	6.57143	2.76026	4	3.4641	1.28571	0.755929	1.25	0.957427	1.28571	1.38013	2	2.34521	7.66667	2.06559	4.6	2.40832	1.5	1.04881	1	1	1.66667	1.21106	2	0.816497
236	P62826	GTP-binding nuclear protein Ran	24	5.42857	1.27242	4.5	1.3784	2	2	2	1.41421	1.71429	2.36039	2	1.22474	4.83333	0.983192	4.6	3.1305	2	1.67332	1.66667	0.57735	1.5	1.04881	1.25	1.25831
237	P28482	Mitogen-activated protein kinase 1	41	5.57143	3.04725	7.5	5.04975	0.428571	1.13389	1	2	0.857143	1.57359	0.6	0.894427	6.83333	3.86868	4.8	3.03315	0.333333	0.516398	1	1	0.5	1.22474	2.5	1.91485
238	Q13813	Spectrin alpha chain, brain	285	5.42857	3.64496	6.5	4.41588	2.42857	4.03556	2.75	5.5	1	1.91485	2	3.08221	5.33333	3.88158	5.6	6.42651	1	1.67332	0	0	0.333333	0.816497	3.5	3.87298
239	Q15257-2	Isoform 1 of Serine/threonine-protein phosphatase 2A activator	37	3.71429	2.56348	4.66667	1.36626	1.28571	1.25357	0.75	0.957427	1	1.91485	1.6	1.14018	5.16667	2.85774	5.6	3.36155	1.83333	1.16905	1.33333	0.57735	1.66667	1.0328	3.75	0.5
240	P17927	Complement receptor type 1	224	2.57143	0.9759	2.83333	1.94079	3.28571	2.21467	3.75	1.89297	2.85714	2.34013	2.4	0.894427	1.33333	1.21106	1.8	1.48324	4	3.40588	3	0	3.83333	2.31661	5	3.16228
241	Q13510-2	Isoform 2 of Acid ceramidase	47	2.71429	2.13809	2.5	2.07364	1.42857	1.27242	2.5	1.29099	2.14286	1.46385	2.4	3.20936	2.66667	1.21106	6	0.707107	3.33333	1.63299	2.66667	0.57735	3.16667	0.983192	2.5	1
242	P12955	Xaa-Pro dipeptidase	55	3.57143	2.1492	4	2	1.28571	1.49603	1.5	1.29099	1.57143	1.90238	3.2	1.64317	4.5	1.87083	3.4	2.70185	1.66667	2.06559	3	1.73205	2.83333	2.04124	3.25	2.87228
243	P15586	N-acetylglucosamine-6-sulfatase	62	3.42857	2.29907	3	1.67332	1.57143	1.27242	2.25	0.957427	3.57143	2.57275	2.2	1.30384	1.66667	0.816497	5	2	2	1.26491	3	0	3.33333	2.65832	3.75	2.06155
244	P16930	Fumarylacetoacetase	46	4.42857	0.9759	2.66667	2.42212	1.28571	1.25357	1.5	1.73205	1.85714	1.86445	1.6	0.894427	5.16667	1.16905	4.2	1.64317	1.83333	1.94079	2.33333	2.08167	1.83333	1.60208	3	0.816497
245	Q9NY15	Stabilin-1	275	2.28571	2.62769	1	2	2.42857	1.51186	4	2.94392	2.71429	1.79947	3.4	2.96648	2.83333	2.31661	2.4	1.94936	7	3.79473	8.66667	2.3094	4.5	3.01662	6	1.41421
246	P51149	Ras-related protein Rab-7a	23	5.71429	1.60357	3.16667	2.31661	1.85714	2.1157	1.25	1.5	2.14286	2.91139	1.4	1.94936	6.66667	3.38625	4.8	3.27109	0.833333	0.983192	1.66667	1.52753	1.33333	1.75119	1.75	0.957427
247	Q15819	Ubiquitin-conjugating enzyme E2 variant 2	16	3.28571	2.36039	1.33333	2.16025	0	0	0	0	0	0	1.2	1.78885	5.16667	1.47196	3.4	2.30217	0	0	1.33333	2.3094	0	0	0.75	1.5
248	P14550	Alcohol dehydrogenase [NADP+]	37	4.14286	1.67616	3	2.75681	1.57143	1.27242	1.75	0.5	1.42857	1.27242	2	1.22474	3.66667	2.65832	4.2	2.77489	1.16667	1.16905	2.66667	2.51661	1.83333	1.32916	3.5	2.08167
249	P49720	Proteasome subunit beta type-3	23	3.71429	1.49603	3.5	1.87083	2.28571	2.13809	1.25	1.5	2.28571	2.13809	2.4	1.51658	5	2	3.4	2.07364	1.83333	1.47196	1.66667	0.57735	1.83333	1.47196	3	2.44949
250	Q6IBS0	Twinfilin-2	40	4.28571	2.56348	4.83333	3.18852	0.428571	0.786796	0.25	0.5	0.428571	0.786796	1	1.41421	7	1.78885	4.6	2.40832	2.16667	1.16905	2	1.73205	1.16667	1.32916	3.25	0.957427
251	Q6YHK3	CD109 antigen	162	0.714286	1.49603	2.66667	1.8619	2.57143	4.11733	2	2.44949	0.428571	0.786796	1.4	2.19089	1	1.26491	4	1.87083	6	4.42719	6.66667	2.51661	3.33333	2.87518	4.75	2.98608
252	O75368	SH3 domain-binding glutamic acid-rich-like protein	13	2.71429	1.1127	4.16667	1.47196	1	0.816497	0.75	0.5	1.28571	1.70434	2.4	1.51658	4.66667	3.4448	4.2	1.30384	1.66667	1.21106	2.33333	0.57735	1.66667	1.63299	3	1.1547
253	Q9BXX0	EMILIN-2	116	0	0	0.666667	1.21106	3	4.20317	5.25	4.57347	2.71429	2.69037	3	1.41421	0.166667	0.408248	0.4	0.547723	5.66667	4.0332	7.66667	2.51661	3.83333	3.12517	7.75	2.98608
254	P08236	Beta-glucuronidase	75	3.14286	2.26779	3.83333	1.60208	1.57143	2.0702	1.5	1.29099	1.85714	1.34519	2.2	2.58844	2.66667	1.21106	4.4	0.894427	2.16667	2.13698	2	1	3.33333	1.96638	4.5	2.38048
255	O75436	Vacuolar protein sorting-associated protein 26A	38	4.28571	2.28869	3.33333	1.36626	1.14286	1.21499	1.5	1.29099	1.28571	0.95119	1.4	1.34164	5.16667	3.60093	5	3.53553	2	1.26491	3	1.73205	1.83333	1.16905	3.25	1.5
256	P62316	Small nuclear ribonucleoprotein Sm D2	14	2.71429	1.1127	3.33333	1.50555	0.428571	0.786796	1.25	0.957427	1	1.1547	2.6	0.894427	3.83333	0.983192	3.2	1.09545	1.83333	1.60208	2	1.73205	1.5	1.51658	3	2.16025
257	Q8N6C8	Leukocyte immunoglobulin-like receptor subfamily A member 3	47	0.285714	0.48795	1.16667	2.85774	2.14286	2.60951	3.5	4.43471	5	3.31662	4.8	2.94958	0.5	0.83666	0.4	0.547723	3.16667	3.54495	4.66667	0.57735	3.83333	3.60093	7.5	1.29099
258	P28065-2	Isoform LMP2.S of Proteasome subunit beta type-9	22	4.28571	2.28869	2.33333	2.87518	0.714286	1.88982	1.5	1.73205	0.428571	1.13389	0.8	1.09545	4.33333	0.816497	4.2	2.48998	1.5	1.97484	1.33333	2.3094	2	2.36643	2	2.16025
259	P31150	Rab GDP dissociation inhibitor alpha	51	3.85714	1.34519	3.5	1.04881	2.42857	1.98806	2.5	3	1.28571	1.38013	1.6	1.14018	5	1.26491	3	1.41421	2.16667	1.47196	3	2.64575	2.16667	2.13698	4.5	1.29099
260	P04632	Calpain small subunit 1	28	1.85714	1.9518	3.33333	3.82971	0	0	0	0	0.428571	0.786796	0.4	0.894427	6.16667	3.60093	4.4	2.50998	0	0	0.666667	1.1547	0.5	0.83666	0.5	1
261	P61224	Ras-related protein Rap-1b	21	2.57143	1.81265	2.5	1.76068	1.71429	1.88982	2.75	1.89297	2.14286	2.47848	1.2	1.78885	1	1.54919	1.8	1.78885	3.16667	0.408248	3.66667	1.52753	1.16667	1.32916	3	1.63299
262	P21281	V-type proton ATPase subunit B, brain isoform	57	2.85714	2.1157	3	3.40588	1.28571	1.1127	0.75	1.5	1	1.91485	1	1	5.66667	2.50333	5.8	2.28035	2.16667	2.56255	2.33333	1.52753	0.5	0.83666	1.75	0.5
263	P02751	Fibronectin	263	5.57143	6.60447	7.83333	5.74166	6.28571	6.52468	2.75	5.5	2.57143	3.25869	4.6	6.61816	0	0	0.4	0.894427	1.33333	2.42212	0	0	0	0	0	0
264	P32119	Peroxiredoxin-2	22	3.57143	1.90238	3.83333	2.2286	1.14286	1.67616	1.25	1.89297	0.857143	1.46385	1.6	1.81659	4.66667	1.96638	5.6	2.30217	0.666667	1.0328	1	1	0.666667	0.516398	3	1.41421
265	P22234 (+1)	Multifunctional protein ADE2	47	3.71429	2.49762	4.5	2.81069	1.28571	1.79947	0.5	1	0.428571	0.786796	1.4	1.67332	5.66667	2.16025	5.6	3.36155	1.16667	1.60208	1.66667	1.52753	1.5	2.25832	4	3.16228
266	Q96TA1	Niban-like protein 1	84	4.85714	2.26779	5.16667	5.81091	1	1.29099	0.25	0.5	0.428571	1.13389	1	1.41421	7	3.89872	4.8	3.70135	0.833333	0.983192	0.666667	1.1547	0.666667	0.816497	3	2.44949
267	P60842	Eukaryotic initiation factor 4A-I	46	3	1.1547	1.83333	1.16905	1.42857	1.39728	2	2.82843	1.28571	2.62769	1.2	1.64317	2.33333	1.8619	3.2	3.11448	1.5	1.76068	3.33333	3.05505	1	1.09545	2	2.3094
268	Q9UL46	Proteasome activator complex subunit 2	27	4.85714	1.9518	3.5	2.88097	0.857143	1.06904	0.75	0.957427	0.571429	1.13389	0.6	1.34164	6.33333	3.7238	5.8	3.42053	1	1.09545	1	1	0.5	0.547723	2	0.816497
269	P04179	Superoxide dismutase [Mn], mitochondrial	25	3.14286	1.67616	2.83333	1.94079	2.71429	1.88982	2	1.41421	2.28571	2.75162	2.4	2.07364	3.66667	2.16025	1.8	1.78885	1.66667	1.21106	0.666667	0.57735	2	2.52982	2.75	1.70783
270	P17948	Vascular endothelial growth factor receptor 1	151	0	0	1	2.44949	3	3.21455	3.25	2.98608	4	3.31662	3.4	3.04959	0	0	0	0	2	1.78885	2.66667	1.1547	6.83333	4.07022	4.5	3.69685
271	P01834	Ig kappa chain C region	12	1.71429	1.1127	2.33333	1.21106	2.42857	1.27242	2.25	0.957427	2	1	0.6	0.894427	1.66667	0.516398	1.8	0.83666	2.33333	1.0328	2.66667	1.52753	2.33333	1.21106	2.75	1.70783
272	P06748 (+1)	Nucleophosmin	33	5	3.05505	0.833333	0.752773	1.28571	1.38013	1	1.1547	0.285714	0.755929	0.6	0.894427	6.5	3.27109	3.4	2.19089	1	0.894427	1.33333	1.1547	1	0.894427	3.5	1.91485
273	P01011	Alpha-1-antichymotrypsin	48	1.14286	1.21499	1.33333	1.0328	1.14286	1.67616	2.25	2.62996	1.28571	1.25357	1.8	2.04939	2	1.78885	3.8	1.09545	4.5	1.76068	4	1.73205	4.66667	1.75119	5.75	2.06155
274	Q15631	Translin	26	3.57143	2.0702	4.16667	1.7224	1	1.82574	1	0.816497	1.14286	1.46385	2	1.87083	4.83333	2.13698	5.8	3.03315	0.833333	0.408248	1.66667	0.57735	1.16667	0.752773	3.75	0.957427
275	O43747	AP-1 complex subunit gamma-1	91	3.42857	2.37045	4	2.44949	0.714286	1.1127	0.25	0.5	0.428571	0.786796	1.8	1.64317	6.66667	4.08248	4.2	3.27109	1.33333	1.75119	1	1	1	1.67332	4	2.94392
276	Q15393	Splicing factor 3B subunit 3	136	4.14286	3.48466	3	2.36643	0	0	0.75	0.957427	1.14286	2.60951	1.2	0.83666	7.66667	3.93277	5.8	2.28035	2	1.67332	1.66667	1.1547	0.833333	0.752773	2	1.41421
277	Q9Y376	Calcium-binding protein 39	40	4	3.10913	4.5	2.42899	0.714286	1.49603	0.5	1	0.142857	0.377964	1	1	5.16667	3.12517	4.6	3.20936	1.5	1.76068	2.66667	3.05505	1.16667	1.60208	2.25	2.87228
278	P05388	60S acidic ribosomal protein P0	34	3.85714	1.46385	3.33333	2.65832	0.714286	1.25357	0.75	1.5	0	0	0.2	0.447214	4.66667	2.94392	6.2	3.11448	1.33333	2.80476	1.66667	1.52753	0.666667	1.63299	2.75	3.20156
279	P19338	Nucleolin	77	2.57143	2.63674	2.33333	2.33809	1.14286	1.46385	0.75	0.957427	1.71429	3.72891	1.2	2.68328	6.83333	2.31661	6	3.67423	1.83333	1.47196	3	2.64575	0.666667	1.0328	1.5	1.29099
280	Q99536	Synaptic vesicle membrane protein VAT-1 homolog	42	4.42857	2.76026	4.33333	2.58199	1	1	1	1.41421	1.71429	2.21467	0.8	1.09545	5.33333	1.0328	5.4	1.81659	1.16667	1.32916	2	2.64575	0.666667	1.21106	1	0.816497
281	P07910	Heterogeneous nuclear ribonucleoproteins C1/C2	34	3.14286	2.19306	2.83333	2.2286	1	1.73205	0	0	0.428571	1.13389	0.4	0.894427	4.33333	1.0328	3.6	0.894427	1.5	1.22474	2.66667	0.57735	0.333333	0.816497	1.75	1.25831
282	P60660-2	Isoform Smooth muscle of Myosin light polypeptide 6	17	2.71429	1.49603	3.5	1.87083	0.428571	0.786796	0	0	0.142857	0.377964	0.6	0.894427	3.16667	2.56255	4.4	2.70185	0.666667	1.0328	1	1.73205	0.833333	1.32916	1.5	1.91485
283	Q8IZ83	Aldehyde dehydrogenase family 16 member A1	85	4	2.44949	3.5	2.07364	0.857143	1.57359	0.5	1	0.714286	1.49603	1.4	1.67332	3.66667	1.36626	4	1.87083	1.83333	1.32916	1.66667	1.1547	0.666667	0.816497	1	1.41421
284	P40306	Proteasome subunit beta type-10	29	3	2.51661	2.83333	2.13698	0.857143	0.690066	2	0.816497	1.42857	1.39728	2.6	2.07364	4.5	3.27109	5	1.58114	0.833333	0.408248	2.33333	0.57735	1.33333	1.50555	3	1.82574
285	Q92841-3	Isoform 3 of Probable ATP-dependent RNA helicase DDX17	73	4.85714	3.4365	3.5	3.39116	0.285714	0.48795	0.25	0.5	0.857143	2.26779	0.4	0.894427	9.5	5.89067	7.2	3.70135	0.666667	1.63299	0	0	1.33333	1.21106	0.5	0.57735
286	P14678 (+1)	Small nuclear ribonucleoprotein-associated proteins B and B'	25	3	2.51661	3.66667	1.0328	0.142857	0.377964	0.5	0.57735	0.142857	0.377964	1.4	1.51658	3.66667	2.50333	3.4	2.30217	0	0	2	1.73205	0.833333	1.32916	1.25	1.5
287	O00764	Pyridoxal kinase	35	5.14286	2.19306	3.33333	1.75119	0.428571	0.786796	0.25	0.5	0.428571	0.786796	1	1.22474	5.83333	4.49073	4.8	3.83406	1.16667	0.983192	1	1	0.833333	1.32916	2.5	1.91485
288	P62942	Peptidyl-prolyl cis-trans isomerase FKBP1A	12	2.42857	0.786796	1.5	0.83666	1.85714	1.06904	1.25	0.957427	1.14286	1.06904	1	0.707107	3.33333	1.0328	2	0.707107	1.66667	1.0328	1.33333	0.57735	1.5	1.04881	2.25	0.957427
289	P46926	Glucosamine-6-phosphate isomerase 1	33	3	1.29099	3.16667	0.408248	1.14286	1.57359	0.75	0.957427	1	1.29099	1.6	1.14018	4.83333	3.3116	3.4	0.894427	1.33333	1.21106	0.666667	1.1547	1.16667	0.983192	3	0.816497
290	P15121	Aldose reductase	36	4	2.08167	3.33333	2.33809	0	0	0.5	1	0	0	0	0	6.16667	3.97073	5.2	2.94958	0.166667	0.408248	0	0	1.16667	1.16905	3	0.816497
291	P22061 (+1)	Protein-L-isoaspartate(D-aspartate) O-methyltransferase	25	4	1.41421	3.66667	2.73252	0.285714	0.755929	0.75	0.957427	0.428571	0.786796	2	2.34521	5.16667	4.16733	5.2	3.42053	0.666667	0.816497	1	1	1	1.09545	1.5	1.73205
292	P23526	Adenosylhomocysteinase	48	5.85714	2.0354	3.5	3.01662	0.714286	1.1127	0.25	0.5	0.714286	1.1127	0.8	0.83666	7.5	3.50714	5.4	4.50555	0.833333	1.32916	0	0	0.333333	0.516398	1	0.816497
293	P25705	ATP synthase subunit alpha, mitochondrial	60	3.42857	3.99404	0.666667	1.21106	3	2.51661	2.75	3.0957	2.57143	5.15937	2.2	3.49285	3	6	0.4	0.547723	1.66667	2.65832	3.66667	3.21455	1	1.26491	1.75	2.36291
294	O43809	Cleavage and polyadenylation specificity factor subunit 5	26	3.42857	2.63674	3.83333	2.71416	0.142857	0.377964	0.25	0.5	0	0	0.4	0.894427	5.16667	1.94079	4.6	2.96648	0.333333	0.816497	0.666667	0.57735	1.33333	1.75119	3.25	2.98608
295	Q9UQ80	Proliferation-associated protein 2G4	44	4.85714	3.07834	2.83333	2.78687	0.714286	1.25357	0	0	0	0	0.2	0.447214	8.66667	1.50555	5	3.08221	0.833333	0.983192	0.333333	0.57735	0.166667	0.408248	0.5	0.57735
296	Q9HC38	Glyoxalase domain-containing protein 4	35	3.14286	2.47848	2.83333	1.94079	0.285714	0.755929	0.5	1	0.571429	1.13389	1.6	1.51658	4.33333	3.50238	3.6	2.30217	0.333333	0.816497	0	0	0.833333	1.32916	3	1.41421
297	P50990	T-complex protein 1 subunit theta	60	6.42857	2.99205	3.83333	3.71035	1	1	0	0	0.571429	1.51186	0.4	0.894427	8.16667	3.86868	6.2	3.11448	0.666667	1.63299	0.666667	1.1547	0	0	0.25	0.5
298	P09668	Pro-cathepsin H	37	1	1	2.5	1.04881	1.57143	1.71825	3	0.816497	3.28571	1.70434	3.2	3.11448	1.5	0.83666	1.6	0.894427	1.83333	1.47196	2.33333	3.21455	4.66667	2.50333	3.25	0.957427
299	P16284 (+1)	Platelet endothelial cell adhesion molecule	83	0.857143	1.21499	1.33333	1.96638	3	2.82843	2.75	3.20156	1.57143	1.51186	1.6	2.50998	0.833333	1.16905	1.2	1.64317	5	2.36643	5	1	3.5	2.58844	5.75	3.30404
300	P31153	S-adenosylmethionine synthase isoform type-2	44	2.71429	2.56348	3.16667	2.31661	0.857143	0.690066	0.25	0.5	0.857143	0.899735	1.4	1.67332	5	2.60768	3.2	1.64317	1.5	1.04881	0.666667	0.57735	1.33333	0.816497	1.75	1.25831
301	Q14103 (+1)	Heterogeneous nuclear ribonucleoprotein D0	38	3.57143	1.90238	3.33333	1.96638	1.28571	1.1127	0.75	0.5	1.14286	1.06904	1	1	4.83333	2.85774	4	2.82843	1	0.632456	1.33333	0.57735	1.16667	1.16905	0.75	0.5
302	Q92673	Sortilin-related receptor	248	0.857143	1.46385	1.83333	2.63944	2.57143	1.98806	3.75	2.62996	3.57143	2.37045	4.4	2.60768	0.5	0.547723	0.2	0.447214	3	3.34664	3	2	2.5	2.25832	7.25	5.56028
303	Q9H4A4	Aminopeptidase B	73	3.28571	2.69037	3.33333	4.0332	0.857143	1.86445	1	2	0.714286	1.25357	0.4	0.547723	6.16667	2.13698	4.6	3.28634	1.83333	2.2286	3.66667	2.08167	0	0	1.25	1.89297
304	P01033	Metalloproteinase inhibitor 1	23	1.42857	0.534522	1.33333	0.516398	1.28571	0.755929	1.5	0.57735	1.85714	0.377964	2.2	0.83666	0.833333	0.752773	1.2	0.447214	1.66667	0.816497	2	0	1.83333	0.408248	2.5	0.57735
305	P13760	HLA class II histocompatibility antigen, DRB1-4 beta chain	30	0.714286	0.95119	1	2.44949	1.85714	2.1157	1.75	2.87228	0.428571	1.13389	1.2	1.64317	0.333333	0.816497	0.8	1.30384	1.5	2.07364	2	2.64575	0.333333	0.816497	2	1.41421
306	O15511	Actin-related protein 2/3 complex subunit 5	16	2	1.52753	2.33333	1.50555	0.714286	0.95119	0.75	0.5	0.714286	1.1127	1.6	1.14018	3.83333	1.16905	3.6	1.14018	1.83333	0.983192	1.66667	0.57735	0.833333	0.752773	1.75	1.25831
307	O95782 (+1)	AP-2 complex subunit alpha-1	108	3.14286	2.85357	4.66667	2.80476	0.571429	0.786796	0	0	0.571429	1.13389	0.6	1.34164	4.33333	4.4121	5.8	4.60435	1	1.26491	0.333333	0.57735	0.666667	0.816497	2.25	0.957427
308	Q9BXS5	AP-1 complex subunit mu-1	49	3	3.4641	4.5	2.34521	0.142857	0.377964	0.5	0.57735	0.142857	0.377964	1	1.41421	5.5	4.37035	4.6	4.77493	0.166667	0.408248	0.333333	0.57735	1.16667	1.60208	2.25	2.62996
309	O00602	Ficolin-1	35	1.42857	1.61835	1.5	1.87083	1.85714	1.46385	3.75	1.25831	1.71429	1.70434	3.6	2.19089	1.83333	1.83485	2	2	2.66667	3.20416	4.33333	3.78594	1.66667	1.96638	3.5	2.38048
310	Q01082	Spectrin beta chain, brain 1	275	1.85714	2.0354	2	2.52982	0.142857	0.377964	0	0	0	0	0.6	0.894427	4.33333	3.4448	5.4	4.44972	0	0	0.333333	0.57735	0.166667	0.408248	1.5	1.91485
311	P10809	60 kDa heat shock protein, mitochondrial	61	3.85714	2.26779	2.83333	2.92689	1.57143	1.61835	2	1.41421	1.71429	2.62769	2.2	2.28035	4.33333	5.08593	2.4	2.07364	1.16667	1.94079	2	1	0.166667	0.408248	1.25	1.89297
312	Q9H3G5	Probable serine carboxypeptidase CPVL	54	1.57143	1.51186	2	1.54919	2	1.73205	1.75	1.5	2	2.23607	2.2	1.92354	1.83333	0.983192	2.4	2.30217	2.83333	1.60208	3.66667	1.1547	2.83333	1.83485	3.5	1
313	Q9Y262	Eukaryotic translation initiation factor 3 subunit L	67	4.71429	3.09377	3.33333	3.4448	0.285714	0.755929	0.5	1	0.571429	1.51186	0.2	0.447214	8.5	5.61249	6.8	4.96991	0.333333	0.516398	0.333333	0.57735	0	0	0.5	1
314	P26368 (+1)	Splicing factor U2AF 65 kDa subunit	54	3	1.41421	3.16667	0.752773	0.714286	1.1127	0.5	0.57735	0.142857	0.377964	0.4	0.547723	5	2.44949	4	2.34521	1.5	1.22474	0.666667	0.57735	1.33333	1.50555	2.25	2.06155
315	Q16769	Glutaminyl-peptide cyclotransferase	41	0	0	1.5	2.81069	3.14286	2.60951	4	2.94392	3.71429	2.42997	3.4	1.81659	0	0	0	0	4.33333	3.61478	1.66667	1.52753	1.33333	1.96638	2.25	1.89297
316	Q9UHL4	Dipeptidyl peptidase 2	54	2.42857	2.0702	2.16667	0.983192	1.28571	1.79947	1.5	1.29099	1.28571	0.755929	1.8	0.83666	1.83333	1.7224	2.2	1.64317	2.16667	1.32916	2	0	3	1.09545	3	1.82574
317	P53004	Biliverdin reductase A	33	2.28571	1.49603	2.5	2.42899	0.571429	0.786796	0.75	1.5	0.857143	1.57359	0.8	1.78885	4.5	2.25832	4.4	2.60768	1.33333	1.50555	2	1	1.33333	1.0328	2	1.41421
318	P61978-3	Isoform 3 of Heterogeneous nuclear ribonucleoprotein K	49	3	2.3094	2.33333	1.96638	0.571429	0.534522	0	0	0.857143	2.26779	0.2	0.447214	5.5	2.66458	4	3.39116	1.66667	1.36626	1.33333	0.57735	0.666667	1.21106	0.5	0.57735
319	P35606	Coatomer subunit beta'	102	3.71429	2.56348	3.5	2.07364	0.142857	0.377964	0.25	0.5	0.571429	0.786796	1.4	2.07364	5.5	2.94958	4	2.54951	0.5	0.83666	0.333333	0.57735	1.33333	1.0328	2.25	0.957427
320	P15153	Ras-related C3 botulinum toxin substrate 2	21	1.14286	1.21499	1.16667	1.16905	1.57143	1.51186	2	1.41421	1.57143	2.22539	0.6	1.34164	2.16667	1.47196	1.8	1.09545	1.33333	1.21106	1.33333	1.1547	1.33333	1.21106	1.25	0.957427
321	Q9BYT8	Neurolysin, mitochondrial	81	0.857143	0.899735	1.5	1.97484	0.571429	0.786796	0.25	0.5	0.142857	0.377964	0.4	0.547723	2.33333	1.63299	2.6	1.51658	0.5	0.547723	1.33333	1.52753	0.833333	1.16905	1.5	1
322	P28676	Grancalcin	24	4	2.08167	3.5	2.07364	0.857143	1.21499	0.75	1.5	0.428571	0.786796	1.2	0.83666	4.5	1.87083	3.2	1.78885	0.333333	0.516398	0.666667	1.1547	0.5	0.83666	1.5	1.73205
323	Q15019-2	Isoform 2 of Septin-2	45	4.42857	2.50713	3.5	1.87083	0.571429	0.786796	0.5	0.57735	0.571429	1.13389	0.8	1.30384	4.5	3.08221	4	2.91548	1	1.26491	1	1	0.833333	0.752773	2.25	2.06155
324	P39687	Acidic leucine-rich nuclear phosphoprotein 32 family member A	29	2.85714	1.57359	2.33333	1.8619	0.428571	1.13389	0.5	1	0.142857	0.377964	0.8	1.09545	3.83333	0.752773	3.4	1.51658	0.833333	1.32916	1	1	0.666667	1.21106	1.25	1.5
325	P04080	Cystatin-B	11	4.14286	1.46385	2.5	0.83666	1	1.1547	0.25	0.5	1.28571	0.48795	0.6	0.894427	2.83333	1.7224	2.4	1.51658	0.666667	0.816497	0.333333	0.57735	1.33333	0.816497	2	0.816497
326	Q9Y3Z3	SAM domain and HD domain-containing protein 1	72	4.14286	3.02372	1.66667	1.50555	0.285714	0.755929	0.5	1	1.42857	3.77964	1.2	2.68328	6.33333	6.3456	2.6	0.894427	0.333333	0.816497	2	1.73205	0.333333	0.816497	0.75	1.5
327	P30048	Thioredoxin-dependent peroxide reductase, mitochondrial	28	3.14286	0.899735	3.16667	1.16905	1.14286	0.899735	1.75	1.5	0.428571	0.786796	2	1.22474	2.66667	1.63299	3.2	1.78885	2	1.09545	2.33333	1.52753	1.66667	1.63299	1.75	0.5
328	P30520	Adenylosuccinate synthetase isozyme 2	50	3.42857	1.39728	4.16667	2.63944	1.85714	2.19306	1	2	1.28571	1.38013	0.6	0.894427	3.5	2.25832	3.2	1.92354	0.5	0.547723	0.666667	1.1547	0.833333	1.60208	2	0
329	P62318	Small nuclear ribonucleoprotein Sm D3	14	1.71429	0.755929	1.83333	0.752773	1.14286	0.899735	1	0.816497	1.28571	0.95119	1.4	0.894427	2.66667	0.516398	2.4	0.547723	1.5	0.547723	2	1	1	0.632456	1.75	0.957427
330	P00751	Complement factor B	86	0	0	0	0	2.14286	2.85357	4.75	4.99166	0.428571	0.786796	0.6	0.894427	0	0	0	0	7.83333	7.67898	9.33333	7.0946	4.33333	4.08248	4.25	3.30404
331	Q15404	Ras suppressor protein 1	32	2.71429	1.60357	3	2.09762	0.285714	0.48795	0.5	1	0.428571	0.786796	1	1.73205	5.16667	2.31661	4	2.54951	0.166667	0.408248	0.333333	0.57735	0.333333	0.816497	1.75	1.70783
332	Q9UMS4	Pre-mRNA-processing factor 19	55	3.42857	2.29907	3.16667	1.60208	0.428571	0.534522	0.5	1	0.285714	0.48795	0.6	0.894427	4.83333	2.63944	5.2	2.48998	0.833333	1.16905	1.33333	1.52753	1	1.54919	1	0.816497
333	Q13492	Phosphatidylinositol-binding clathrin assembly protein	71	3.28571	2.42997	2.33333	2.06559	0.285714	0.755929	1.25	1.5	0.285714	0.755929	0.2	0.447214	4	2.09762	2.6	2.07364	0.666667	1.21106	1.33333	1.1547	1.16667	1.32916	2.75	0.957427
334	P40227	T-complex protein 1 subunit zeta	58	3.85714	2.1157	3.66667	4.32049	0.428571	0.786796	0.25	0.5	0.428571	0.786796	0	0	6.5	2.16795	5.4	3.57771	1.16667	1.16905	0.666667	1.1547	0.5	0.83666	0	0
335	Q15084 (+1)	Protein disulfide-isomerase A6	48	2.71429	1.79947	1.5	1.64317	0.857143	0.690066	1.5	1.29099	1.28571	2.13809	1.2	1.30384	3.5	4.08656	2.2	1.30384	1.33333	1.0328	2.66667	0.57735	2.16667	1.60208	1.25	1.25831
336	P50995	Annexin A11	54	2.28571	2.62769	2.16667	2.13698	3.28571	2.98408	2.5	3.10913	2	2.51661	3.8	1.78885	1.66667	1.8619	1.2	1.30384	0.666667	0.816497	0.666667	1.1547	1.66667	1.96638	3	2.58199
337	Q13200	26S proteasome non-ATPase regulatory subunit 2	100	3.14286	3.02372	3.16667	3.54495	0	0	0	0	0.428571	1.13389	0.6	1.34164	4.83333	4.53505	4.4	3.36155	0.833333	1.16905	0.666667	0.57735	0.5	0.83666	1.25	1.5
338	Q15833	Syntaxin-binding protein 2	66	3	2	3.16667	2.04124	1.28571	1.79947	1.25	1.89297	1	1.1547	1.2	1.64317	6.33333	4.0332	2.4	1.94936	0.833333	0.752773	0.666667	1.1547	0.833333	0.983192	1.5	0.57735
339	P48637	Glutathione synthetase	52	4.42857	2.1492	4.33333	2.16025	1	1.41421	0.75	0.957427	1.28571	1.38013	2	1.58114	4	2.60768	3.4	1.34164	1.16667	1.47196	0	0	1	1.26491	1.25	0.957427
340	P11717	Cation-independent mannose-6-phosphate receptor	274	0.571429	0.9759	1.66667	4.08248	1.28571	1.88982	3	3.16228	3.14286	3.07834	3	4.24264	0.166667	0.408248	0	0	3	3.89872	3.66667	1.1547	3.83333	3.86868	6.75	4.85627
341	P63244	Guanine nucleotide-binding protein subunit beta-2-like 1	35	4	1.1547	2.16667	1.16905	0.857143	0.899735	0.5	0.57735	0.428571	1.13389	1.4	1.14018	4.16667	1.16905	3.2	1.48324	1.66667	1.21106	1	1	0.666667	0.816497	0	0
342	Q15907	Ras-related protein Rab-11B	24	4.42857	1.71825	3	2.44949	0.714286	1.25357	1	2	0.714286	1.25357	0.4	0.894427	5.83333	2.56255	3	1.73205	0.333333	0.816497	1	1.73205	0.166667	0.408248	0.5	1
343	Q9UBR2	Cathepsin Z	34	0.714286	0.95119	1.66667	1.50555	2.28571	1.79947	2	1.41421	2.85714	1.9518	3	2.12132	1.16667	1.32916	1.8	0.83666	1.83333	1.83485	2.66667	2.08167	2.66667	1.63299	3	2.94392
344	P00918 (+1)	Carbonic anhydrase 2	29	2.28571	2.42997	2.16667	1.32916	1	1.41421	1.75	2.36291	0.857143	0.899735	1.4	1.34164	3	1.78885	2.4	1.94936	1.33333	1.50555	1	0	1.33333	1.50555	2.5	1.29099
345	P01903	HLA class II histocompatibility antigen, DR alpha chain	29	0.571429	0.786796	2.33333	2.65832	2.28571	2.28869	3.25	2.5	1.42857	1.13389	1	1.41421	0.833333	1.32916	0.4	0.547723	1.33333	1.75119	2	2	1.33333	1.0328	2	0.816497
346	P07602	Proactivator polypeptide	58	0.857143	1.21499	2.16667	1.32916	1.14286	1.34519	2	0.816497	0.857143	1.06904	0.4	0.894427	1.83333	1.7224	1.6	1.51658	2	1.89737	2.33333	2.51661	2.66667	2.16025	2.5	2.38048
347	P61086	Ubiquitin-conjugating enzyme E2 K	22	2	1.1547	2	1.41421	0.571429	0.786796	0.25	0.5	1.14286	1.67616	1	1.41421	2.83333	1.60208	3.2	2.58844	1.16667	0.752773	1.33333	1.1547	1.5	1.64317	2.75	0.5
348	Q10588	ADP-ribosyl cyclase 2	36	1.71429	1.38013	1.66667	1.36626	2.42857	1.71825	1.75	1.70783	2.28571	2.21467	2	1.58114	0.666667	0.816497	1.2	0.83666	2.33333	2.16025	2.66667	1.52753	1.33333	1.0328	3	0.816497
349	Q08ET2	Sialic acid-binding Ig-like lectin 14	44	0	0	0	0	1.85714	3.7607	3	3.82971	1.57143	1.61835	1.6	2.30217	0.166667	0.408248	0	0	4.66667	3.77712	4.66667	2.08167	3.33333	2.65832	3.75	2.87228
350	O43143	Putative pre-mRNA-splicing factor ATP-dependent RNA helicase DHX15	91	2.28571	1.88982	1.33333	1.96638	0	0	0	0	0	0	0	0	4.33333	3.01109	2.2	2.04939	0	0	0	0	0	0	0.5	1
351	Q9BR76	Coronin-1B	54	3.57143	1.71825	2.66667	1.8619	0.571429	0.534522	0.25	0.5	0.285714	0.48795	1.2	1.64317	4.16667	2.2286	3	1.87083	0.333333	0.516398	0.666667	0.57735	0.666667	0.816497	1.25	0.5
352	P06865	Beta-hexosaminidase subunit alpha	61	0.857143	1.21499	1	1.67332	1.28571	2.21467	2.5	2.08167	1.28571	2.21467	0.2	0.447214	0.666667	1.21106	2.2	2.16795	3	1.89737	2.66667	3.05505	3.83333	3.48807	2.5	1.73205
353	P07333	Macrophage colony-stimulating factor 1 receptor	108	1.14286	0.899735	1	0.632456	2.28571	1.70434	1.5	1	2.57143	2.82	1	1	1.16667	0.408248	0.8	0.447214	2	1.89737	1.33333	0.57735	1.5	1.04881	2	0.816497
354	P80188 (+1)	Neutrophil gelatinase-associated lipocalin	23	3.71429	5.15475	2.83333	4.11906	3.14286	3.7607	1.75	2.87228	3.57143	4.85994	2.2	2.68328	0	0	0	0	0	0	0	0	0	0	0	0
355	Q13011	Delta(3,5)-Delta(2,4)-dienoyl-CoA isomerase, mitochondrial	36	1.85714	1.57359	2.16667	2.13698	0.428571	0.534522	1.5	1.29099	0.428571	0.786796	0.4	0.547723	3.5	2.58844	3.2	1.30384	1	0.632456	1.66667	1.1547	0.5	0.83666	1.75	0.957427
356	Q9HAV0	Guanine nucleotide-binding protein subunit beta-4	38	0	0	0	0	0.428571	1.13389	0	0	0	0	0	0	0	0	0	0	0	0	0	0	0	0	0.5	1
357	O75695	Protein XRP2	40	1.57143	1.51186	2	2.09762	0.428571	1.13389	1.25	1.5	0.857143	1.57359	0.6	1.34164	3.16667	2.78687	1.6	1.14018	0.833333	1.32916	0.666667	1.1547	0.666667	1.21106	1	1.1547
358	P07954	Fumarate hydratase, mitochondrial	55	3.57143	1.90238	2.33333	2.42212	0.285714	0.755929	1.75	2.06155	0.714286	1.25357	1	1.41421	4.33333	2.58199	3.2	2.16795	1.16667	0.983192	1.66667	1.1547	0.5	0.83666	1.75	1.25831
359	P78371	T-complex protein 1 subunit beta	57	3.85714	2.67261	2.5	3.08221	0.714286	0.95119	0.25	0.5	0.285714	0.48795	0.2	0.447214	6.66667	3.82971	3.4	3.43511	0.833333	1.16905	0.333333	0.57735	0.166667	0.408248	0.25	0.5
360	Q96FW1	Ubiquitin thioesterase OTUB1	31	3	2.70801	2.5	3.20936	0.285714	0.48795	0.5	1	0.285714	0.755929	0.4	0.894427	5.83333	3.0605	4.4	2.60768	1	0.894427	0.666667	1.1547	0	0	1.25	0.957427
361	P16070-7	Isoform 7 of CD44 antigen	78	1.71429	1.38013	1.33333	0.816497	2	1.52753	2.25	2.06155	1.57143	1.27242	1.2	1.09545	2.16667	0.752773	1.8	0.83666	1.66667	1.0328	2.33333	1.1547	2.16667	1.16905	1.5	0.57735
362	P61586	Transforming protein RhoA	22	1.57143	1.71825	1.5	1.3784	1	1.29099	0.75	0.957427	0.571429	1.13389	0.6	1.34164	2.83333	1.7224	1	1	1.16667	1.32916	0.666667	1.1547	1	1.26491	0.75	0.957427
363	P27824	Calnexin	68	2	1.63299	1.16667	1.16905	1.71429	2.21467	1.5	1.73205	1.85714	2.54484	1.4	0.894427	1.33333	2.80476	0.6	0.547723	1.33333	1.21106	3	3.4641	2.16667	2.63944	2.5	1.73205
364	P12081	Histidyl-tRNA synthetase, cytoplasmic	57	2.28571	2.21467	2.66667	2.80476	0	0	0.25	0.5	0.714286	1.49603	0.2	0.447214	5	3.89872	4.2	4.08656	0.333333	0.816497	0.333333	0.57735	1.16667	1.32916	1.75	1.25831
365	P69892	Hemoglobin subunit gamma-2	16	1.42857	2.69921	2.33333	3.01109	2.14286	3.53217	3.25	5.85235	1.57143	2.63674	3.4	3.57771	0	0	0	0	0	0	0	0	0.333333	0.816497	0	0
366	P00367	Glutamate dehydrogenase 1, mitochondrial	61	4	2.82843	3.5	1.97484	0	0	0.75	1.5	1.14286	2.0354	1	2.23607	3.66667	2.58199	3.6	3.36155	0.333333	0.816497	0	0	0.333333	0.816497	0.5	1
367	Q9H4M9	EH domain-containing protein 1	61	0.285714	0.755929	0.666667	1.63299	2.14286	2.85357	2.5	3.31662	2.42857	3.30944	1.8	2.16795	1	1.54919	0.2	0.447214	1	1.67332	0.666667	1.1547	1	1.54919	1.75	2.06155
368	P63010 (+1)	AP-2 complex subunit beta	105	2.14286	0.690066	2.33333	2.25093	0.571429	0.9759	0.75	1.5	0.714286	1.49603	0.8	1.78885	3.33333	2.42212	2.8	1.64317	0.333333	0.516398	0.666667	1.1547	1	1.26491	1.25	0.957427
369	P08631	Tyrosine-protein kinase HCK	60	0.571429	1.13389	2.16667	3.12517	2.14286	2.85357	2	3.3665	1.57143	2.69921	0.2	0.447214	1.16667	1.60208	1.4	1.94936	0.666667	1.21106	2	3.4641	1.5	2.73861	0.75	0.5
370	Q13126	S-methyl-5'-thioadenosine phosphorylase	31	2.42857	1.13389	1.5	1.87083	0.857143	1.21499	0.75	0.957427	0.428571	0.786796	1	1.41421	3.33333	2.16025	2.8	1.92354	0.5	0.83666	0.666667	1.1547	1	1.26491	2.25	0.5
371	P43034	Platelet-activating factor acetylhydrolase IB subunit alpha	47	2	1.52753	2.83333	2.40139	0.571429	0.786796	0.5	0.57735	0.714286	0.95119	0.2	0.447214	4	2.52982	2	2	0.833333	0.983192	1	1	1.33333	0.816497	2	0.816497
372	P26639	Threonyl-tRNA synthetase, cytoplasmic	83	2.57143	2.57275	2.16667	1.47196	1.28571	1.88982	1	1.41421	1.14286	1.34519	1.6	1.81659	2	3.16228	2.6	2.07364	0.5	0.83666	1.33333	1.1547	1	1.26491	4.5	1.29099
373	P62136	Serine/threonine-protein phosphatase PP1-alpha catalytic subunit	38	2.71429	1.97605	2.33333	2.33809	0.428571	1.13389	0.5	1	0	0	0	0	5	2.96648	2.4	3.28634	0.166667	0.408248	0.333333	0.57735	0	0	0.75	1.5
374	P22894	Neutrophil collagenase	53	3	4.58258	2.5	4.32435	3.85714	5.33631	3	6	3.28571	4.15188	2.6	3.20936	0	0	0	0	0	0	0	0	0	0	0	0
375	Q96IU4	Abhydrolase domain-containing protein 14B	22	1.57143	1.61835	2.33333	0.816497	0.428571	0.786796	0.75	1.5	0.428571	1.13389	0.6	0.894427	3.5	2.34521	3	1.87083	0.166667	0.408248	1	1	0.833333	1.32916	1.75	0.957427
376	Q99832	T-complex protein 1 subunit eta	59	3.28571	1.60357	2.83333	3.65605	0.285714	0.48795	0	0	0.428571	1.13389	0.4	0.894427	6	1.41421	4.4	2.96648	0	0	0	0	0.166667	0.408248	0.75	0.5
377	O00468	Agrin	215	0	0	0	0	1.14286	1.21499	4.5	3.31662	0.428571	0.534522	0.6	0.894427	0	0	0	0	7.66667	5.08593	9.33333	3.05505	2.66667	2.06559	5.5	5.44671
378	Q14722-2	Isoform KvB1.1 of Voltage-gated potassium channel subunit beta-1	45	0.857143	2.26779	0	0	0.142857	0.377964	0	0	0.142857	0.377964	0	0	2	4	2.8	3.89872	0	0	0	0	0	0	0	0
379	P68036	Ubiquitin-conjugating enzyme E2 L3	18	2	0.57735	3	1.78885	0.714286	0.755929	0.25	0.5	0.571429	0.786796	0.4	0.547723	3.5	2.25832	3.6	2.19089	1	0.894427	0.666667	0.57735	0.833333	0.752773	2	0.816497
380	P14324	Farnesyl pyrophosphate synthase	48	2	1.63299	2.83333	1.16905	0.714286	1.1127	1	1.1547	1	1.29099	0.4	0.547723	3	1.26491	2.6	1.81659	1.16667	1.16905	1	1	1.83333	1.47196	0.75	0.957427
381	Q96C86	Scavenger mRNA-decapping enzyme DcpS	39	2.57143	0.534522	3.33333	1.63299	0.285714	0.48795	0.25	0.5	0.285714	0.48795	0.8	0.83666	4.5	2.66458	4	2.34521	0.666667	1.0328	0.666667	0.57735	1	1.26491	2.75	1.25831
382	P10599 (+1)	Thioredoxin	12	1.57143	1.51186	1.83333	1.60208	1.28571	0.95119	1	0	1.14286	0.899735	1.2	0.83666	1.83333	1.16905	1.6	0.894427	1.33333	1.0328	0.666667	0.57735	1.5	0.83666	1	0
383	P98066	Tumor necrosis factor-inducible gene 6 protein	31	0	0	0.5	1.22474	1.28571	1.79947	2.25	0.957427	1.71429	1.49603	2.6	0.894427	0	0	0	0	2.16667	1.32916	3.66667	1.52753	2.66667	1.75119	3.25	2.06155
384	P62906	60S ribosomal protein L10a	25	1	1.1547	1.83333	2.78687	0.571429	0.786796	0.5	1	0.285714	0.48795	1.4	0.894427	2.83333	1.47196	2.6	1.67332	1	1.54919	0.333333	0.57735	0.833333	1.32916	2	2.16025
385	Q14152	Eukaryotic translation initiation factor 3 subunit A	167	4	2.76887	2.16667	2.31661	0.285714	0.48795	0.25	0.5	0.142857	0.377964	0.2	0.447214	6.5	5.12835	3.6	2.07364	0.333333	0.816497	0.333333	0.57735	0.333333	0.516398	0.5	0.57735
386	Q01469	Fatty acid-binding protein, epidermal	15	1.85714	1.06904	1.5	0.547723	0.428571	0.786796	1	0.816497	0.428571	0.786796	1	1.41421	2.66667	1.50555	1.4	0.894427	1	1.09545	0.333333	0.57735	0.5	0.83666	0.75	0.957427
387	Q7KZF4	Staphylococcal nuclease domain-containing protein 1	102	1.85714	1.86445	2.83333	3.37145	0.142857	0.377964	0.75	1.5	0.857143	2.26779	0.4	0.894427	5.33333	3.82971	4.4	2.70185	0.166667	0.408248	0.666667	0.57735	0.166667	0.408248	2	2.44949
388	P06703	Protein S100-A6	10	2	1.73205	2.33333	1.0328	0.428571	0.534522	0	0	0.571429	0.786796	0.4	0.894427	3	0.894427	2	1.22474	0.5	0.547723	1.33333	1.1547	0.5	0.83666	1	0.816497
389	P16152	Carbonyl reductase [NADPH] 1	30	2.57143	1.98806	3.5	4.13521	0	0	0	0	0	0	0.2	0.447214	5.66667	2.42212	4	2.44949	0.333333	0.816497	0.333333	0.57735	0	0	0	0
390	O00410 (+1)	Importin-5	124	3.85714	2.54484	3.16667	3.54495	0.428571	1.13389	0	0	0.142857	0.377964	0	0	5	2.82843	4	2.34521	0.666667	0.816497	0.333333	0.57735	0.166667	0.408248	0.75	0.957427
391	P60953	Cell division control protein 42 homolog	21	1.28571	1.1127	1.83333	1.60208	1.71429	1.70434	1.75	0.957427	1.28571	1.1127	1.2	0.83666	2.16667	1.7224	1	1	1.5	1.04881	1.66667	0.57735	1.33333	1.50555	1.5	1.29099
392	P49327	Fatty acid synthase	273	3.28571	1.79947	2.16667	1.7224	0.142857	0.377964	0.25	0.5	0.142857	0.377964	0.4	0.894427	3.83333	1.94079	2.2	2.77489	0.333333	0.816497	0	0	0.333333	0.516398	1.25	1.89297
393	Q96MR6	WD repeat-containing protein 65	145	0.714286	0.48795	0.5	0.547723	0.571429	0.534522	0.25	0.5	0.285714	0.48795	0.4	0.547723	0.5	0.547723	0.8	0.447214	0.833333	0.752773	0.666667	0.57735	0.5	0.547723	0.25	0.5
394	P09525	Annexin A4	36	2.71429	2.69037	1.33333	1.96638	1.42857	2.1492	2.25	2.62996	1.42857	1.51186	1.8	1.78885	0.666667	0.516398	0.8	0.83666	0.5	0.83666	1.66667	2.08167	1.33333	0.816497	2.75	2.36291
395	P26572	Alpha-1,3-mannosyl-glycoprotein 2-beta-N-acetylglucosaminyltransferase	51	0	0	1.16667	1.83485	1.85714	2.0354	0.5	1	1.42857	1.61835	1.8	1.78885	0.333333	0.516398	0.2	0.447214	3.66667	2.58199	3.33333	2.08167	3	1.41421	4.5	1.91485
396	P55884 (+1)	Eukaryotic translation initiation factor 3 subunit B	92	3.57143	2.76026	3.5	3.50714	0.142857	0.377964	0.25	0.5	0.428571	1.13389	0.6	1.34164	5.83333	3.54495	4.6	3.78153	0	0	1	1	0.166667	0.408248	1	1.1547
397	P08514	Integrin alpha-IIb	113	1.57143	2.0702	1.5	2.81069	1.42857	1.98806	2.75	2.5	2	2.44949	1.4	1.94936	1.16667	2.04124	1	1	1.66667	2.25093	2.33333	2.08167	1.16667	1.83485	1.5	1.29099
398	P09601	Heme oxygenase 1	33	2.57143	3.40867	2.83333	2.40139	0	0	0	0	0	0	0	0	4.16667	2.92689	5.8	4.81664	0	0	0.333333	0.57735	0	0	0.25	0.5
399	P16671	Platelet glycoprotein 4	53	1.28571	1.60357	0.666667	1.0328	2	1.73205	1.75	1.25831	0.714286	1.1127	1.4	1.94936	1.16667	1.16905	0.6	0.894427	1.66667	1.36626	0.666667	1.1547	1.5	1.87083	2.75	1.5
400	P62495	Eukaryotic peptide chain release factor subunit 1	49	2	1.63299	2.5	2.07364	0.142857	0.377964	0	0	0.285714	0.755929	0	0	5.33333	3.26599	3.8	1.64317	0.5	0.83666	0.666667	1.1547	0.666667	0.816497	1.25	1.5
401	O95831 (+1)	Apoptosis-inducing factor 1, mitochondrial	67	4.14286	1.86445	3.5	3.33167	0.142857	0.377964	0	0	0.285714	0.755929	0.4	0.894427	4.5	5.0892	4.6	2.96648	0.5	0.83666	0.666667	1.1547	0.5	0.83666	0.75	0.957427
402	P30046	D-dopachrome decarboxylase	13	1.85714	1.06904	1.16667	1.47196	0.285714	0.755929	0	0	0	0	0	0	2.66667	1.96638	2.2	1.64317	0.333333	0.516398	0.333333	0.57735	0.666667	1.21106	0.25	0.5
403	P48147	Prolyl endopeptidase	81	2.42857	1.13389	1.83333	1.7224	0.428571	0.534522	1	1.1547	0.142857	0.377964	0.4	0.547723	3.5	2.50998	2.4	2.07364	0.333333	0.516398	1.33333	1.1547	0.5	0.547723	0.75	0.957427
404	Q9HC35	Echinoderm microtubule-associated protein-like 4	109	0.285714	0.48795	0.666667	0.816497	0.142857	0.377964	0	0	0	0	0.2	0.447214	0.333333	0.816497	0.8	0.83666	0.166667	0.408248	0.333333	0.57735	0	0	0.5	0.57735
405	P05023	Sodium/potassium-transporting ATPase subunit alpha-1	113	1.14286	1.21499	0.666667	1.21106	3.14286	2.26779	2	2.3094	1.14286	1.86445	1	2.23607	0.5	1.22474	0	0	1	1.09545	0	0	0.833333	0.983192	1.75	0.957427
406	P47755	F-actin-capping protein subunit alpha-2	33	2.57143	1.39728	2	1.54919	1	1	1	0.816497	0.714286	0.755929	0.8	0.83666	2.66667	1.0328	2.4	0.894427	1	0.632456	1	1	0.333333	0.516398	1.75	0.5
407	P00352	Retinal dehydrogenase 1	55	3.28571	3.63842	1.83333	2.2286	0.428571	1.13389	0.5	1	0.857143	2.26779	0.6	1.34164	3.66667	2.33809	4	3	0.5	0.83666	0.333333	0.57735	0	0	0.5	1
408	P48444	Coatomer subunit delta	57	2.28571	1.49603	2.5	2.42899	0	0	0.25	0.5	0.428571	0.534522	0.4	0.894427	3.66667	2.25093	4.2	2.68328	1.16667	1.83485	1	1	0.666667	0.816497	1.75	0.957427
409	Q92688 (+1)	Acidic leucine-rich nuclear phosphoprotein 32 family member B	29	2.28571	1.49603	2.33333	1.96638	0	0	0.25	0.5	0.142857	0.377964	1	1.22474	3.5	1.04881	2.2	1.30384	0.666667	0.816497	0.333333	0.57735	0.666667	1.21106	2.25	2.62996
410	P62081	40S ribosomal protein S7	22	1.71429	0.755929	2.16667	1.7224	0.857143	1.21499	0.5	1	0.571429	1.13389	0.2	0.447214	3.66667	1.96638	2.6	1.67332	0.166667	0.408248	0.333333	0.57735	0.333333	0.816497	0.25	0.5
411	P17612	cAMP-dependent protein kinase catalytic subunit alpha	41	1.85714	2.26779	0.666667	0.816497	0.142857	0.377964	0.5	1	0.285714	0.48795	0.2	0.447214	4	1.78885	4.4	2.88097	0.166667	0.408248	1	1	0	0	1	1.41421
412	Q99542	Matrix metalloproteinase-19	57	0	0	0.333333	0.816497	1.85714	1.77281	1.5	1.91485	1.14286	1.06904	0.8	1.78885	0	0	0	0	2.83333	2.40139	4.66667	2.08167	2	1.89737	4.5	1.73205
413	P50991	T-complex protein 1 subunit delta	58	3.85714	1.34519	1.66667	1.8619	0.714286	1.1127	0.5	1	0.285714	0.755929	0.2	0.447214	5	3.68782	3.6	3.78153	0.5	0.83666	0.333333	0.57735	0.333333	0.816497	0.25	0.5
414	P20160	Azurocidin	27	1.42857	1.13389	1.5	1.3784	0.285714	0.48795	1.25	1.5	0.285714	0.48795	0.8	1.09545	1.33333	1.21106	1	0.707107	0.166667	0.408248	0.333333	0.57735	0.5	0.83666	0.75	0.957427
415	P14174	Macrophage migration inhibitory factor	12	1.14286	0.690066	2	0.894427	0.571429	0.534522	1	1.1547	1	0.816497	0.8	1.09545	1.83333	0.408248	1.4	0.894427	1.5	0.547723	1	1	0.666667	0.516398	1	0.816497
416	Q14204	Cytoplasmic dynein 1 heavy chain 1	532	1.71429	1.79947	1.66667	2.65832	0.142857	0.377964	0	0	0.714286	1.88982	0.4	0.894427	5.33333	3.4448	3.8	3.03315	0.166667	0.408248	0	0	0.5	0.83666	0.75	0.957427
417	O14579	Coatomer subunit epsilon	34	2.85714	2.1157	1.5	1.04881	0.142857	0.377964	0.25	0.5	0.428571	0.786796	1	1.41421	4.33333	2.65832	3.2	3.11448	0.5	0.83666	0	0	0.166667	0.408248	1.25	0.957427
418	P01040	Cystatin-A	11	3	1.63299	2.33333	0.816497	0.571429	0.786796	0.5	0.57735	0.571429	0.786796	0.6	0.894427	2.66667	1.50555	2	1.22474	0.833333	0.983192	0.333333	0.57735	0.833333	0.983192	1	0.816497
419	P01584	Interleukin-1 beta	31	0	0	0.166667	0.408248	0	0	0	0	1.42857	1.81265	2.4	2.88097	0	0	0	0	0.166667	0.408248	1	1.73205	3.16667	3.18852	3.25	2.98608
420	P04839	Cytochrome b-245 heavy chain	65	1.28571	1.38013	1.16667	1.83485	1.57143	1.98806	2.5	3.31662	1.28571	1.70434	1.8	2.94958	1.83333	2.78687	1.6	1.51658	1.33333	1.21106	1.66667	1.52753	1.83333	1.7224	2	1.41421
421	Q00839 (+1)	Heterogeneous nuclear ribonucleoprotein U	91	2.28571	1.79947	1.16667	0.408248	0.857143	0.690066	0.75	0.5	1.42857	3.35942	1	1.73205	1.5	1.76068	1.2	0.447214	0.833333	0.752773	2	1	1	0.894427	1	0
422	P69905	Hemoglobin subunit alpha	15	0.857143	1.86445	2	3.63318	2.85714	5.24177	1.5	3	1.57143	2.22539	2.4	3.36155	0	0	0.8	1.30384	0.666667	1.21106	0.666667	0.57735	0.333333	0.816497	0	0
423	P62304	Small nuclear ribonucleoprotein E	11	1.71429	0.95119	1.33333	0.516398	0.285714	0.48795	0.5	0.57735	0.285714	0.48795	0.6	0.547723	2.16667	0.752773	1.8	0.447214	1.16667	1.16905	1.33333	1.52753	0.666667	0.516398	0.5	0.57735
424	Q13093	Platelet-activating factor acetylhydrolase	50	0	0	1.33333	3.26599	1.71429	1.70434	3.75	4.272	2.14286	2.26779	1.6	1.51658	0	0	0	0	3.16667	3.54495	1.66667	2.88675	2.33333	1.96638	1.25	1.89297
425	P54920	Alpha-soluble NSF attachment protein	33	2.85714	2.47848	2.83333	2.2286	0.285714	0.755929	0	0	0.285714	0.48795	0.2	0.447214	4.33333	3.88158	4.4	2.79285	0.166667	0.408248	1	1	0.5	0.83666	1	1.1547
426	Q6UX06	Olfactomedin-4	57	2.42857	3.5051	2	4	3.14286	4.70562	3.25	6.5	3.57143	5.22357	1.6	2.60768	0	0	0	0	0	0	0	0	0	0	0	0
427	P30153	Serine/threonine-protein phosphatase 2A 65 kDa regulatory subunit A alpha isoform	65	2.85714	2.96808	1.33333	1.96638	0.142857	0.377964	0	0	0.428571	1.13389	0	0	5.33333	3.38625	2.4	2.60768	0.833333	1.32916	0	0	0.166667	0.408248	0.5	1
428	Q969H8	UPF0556 protein C19orf10	19	1.14286	1.46385	1.66667	1.0328	1.42857	1.61835	1.75	1.5	1.14286	1.34519	1.4	1.51658	0.833333	1.16905	0.8	1.09545	2.5	1.87083	3	2	1.66667	1.8619	2.25	1.5
429	P05155	Plasma protease C1 inhibitor	55	1	1.1547	1.33333	1.50555	1.14286	1.67616	1.5	1.91485	0.714286	1.25357	0.6	0.894427	2.83333	1.94079	3.2	2.16795	2.83333	1.94079	2	1.73205	1.5	1.04881	1.25	1.25831
430	P08621	U1 small nuclear ribonucleoprotein 70 kDa	52	2.71429	2.69037	1.66667	1.8619	0	0	0	0	0	0	0	0	4.16667	2.2286	3.4	2.40832	0	0	0	0	0.333333	0.816497	0.75	1.5
431	P49368	T-complex protein 1 subunit gamma	61	2.28571	2.13809	1.5	1.22474	0.285714	0.48795	0	0	0.285714	0.48795	0	0	7	3.16228	3.4	3.04959	0.166667	0.408248	0.666667	1.1547	0	0	0.5	0.57735
432	Q9Y5Z4	Heme-binding protein 2	23	1.42857	0.9759	1.66667	0.816497	0.714286	0.755929	0.5	1	0.142857	0.377964	0.2	0.447214	2.5	1.51658	3.4	1.51658	0.666667	0.816497	1	0	1	0.894427	1.25	0.957427
433	P13284	Gamma-interferon-inducible lysosomal thiol reductase	28	1.14286	1.21499	1.33333	1.36626	0.571429	0.786796	0.75	0.957427	0.142857	0.377964	0.2	0.447214	0.666667	0.816497	2.2	1.30384	1.33333	1.63299	0.333333	0.57735	1.16667	0.983192	1.75	1.25831
434	Q5VW32	BRO1 domain-containing protein BROX	46	1.57143	1.13389	2	1.26491	0.571429	0.786796	0.25	0.5	0.857143	0.899735	0.4	0.894427	3.66667	2.16025	3	2.34521	1.16667	1.16905	0.666667	1.1547	0.833333	0.752773	1.5	0.57735
435	Q08209	Serine/threonine-protein phosphatase 2B catalytic subunit alpha isoform	59	1	1	1.66667	1.0328	0.285714	0.755929	0.75	1.5	0.714286	1.25357	0.8	1.09545	1.5	1.64317	1.8	1.30384	0	0	0	0	0.5	1.22474	1	1.41421
436	O60462 (+4)	Neuropilin-2	105	0	0	0	0	2.28571	2.05866	4.25	5.31507	0.571429	0.786796	0.2	0.447214	0	0	0	0	4.33333	4.67618	8.33333	5.03322	2.16667	2.2286	2.25	2.62996
437	P14866	Heterogeneous nuclear ribonucleoprotein L	64	2.42857	2.29907	2	1.67332	0	0	0.25	0.5	0.285714	0.755929	0.6	0.894427	4	1.78885	3.2	2.58844	0.333333	0.816497	0	0	0.666667	1.21106	1.75	0.957427
438	B0I1T2	Myosin-Ig	116	1.14286	1.21499	0.833333	1.60208	2.28571	2.49762	3.25	3.59398	2.14286	3.7607	1	1.41421	1	2	0.4	0.894427	1.33333	2.06559	1.66667	1.52753	0.666667	1.0328	1.75	2.21736
439	Q9BZQ8	Protein Niban	103	2.14286	1.21499	2.16667	1.32916	0.428571	0.786796	1.25	1.5	1	1.73205	0.2	0.447214	2.33333	1.96638	2.4	1.14018	0.166667	0.408248	0	0	0.833333	0.752773	0.75	0.5
440	Q96F07-2	Isoform 2 of Cytoplasmic FMR1-interacting protein 2	146	0.714286	1.25357	0.666667	1.63299	1.42857	3.77964	1	2	0	0	0.4	0.894427	3.33333	3.88158	0.6	1.34164	1.83333	2.13698	1	1.73205	0.666667	1.0328	1.25	1.5
441	O75629	Protein CREG1	24	0.857143	0.690066	0.666667	0.516398	0.285714	0.48795	0.75	0.957427	1	0.816497	0.4	0.894427	0.833333	0.752773	1	1	1.66667	1.50555	2.33333	2.51661	2	2.09762	1.5	1
442	Q9NTK5	Obg-like ATPase 1	45	2.14286	1.77281	2.33333	1.0328	0.428571	0.534522	0.5	0.57735	0.142857	0.377964	0.4	0.894427	3.16667	2.2286	2.4	1.51658	0.5	0.547723	0.666667	0.57735	0.333333	0.516398	0.75	0.5
443	Q9NZL9	Methionine adenosyltransferase 2 subunit beta	38	2.42857	1.81265	1.66667	1.36626	0.142857	0.377964	0	0	0.285714	0.755929	0	0	4.66667	2.06559	2	1.22474	0.333333	0.516398	0.333333	0.57735	0.5	0.547723	0.5	0.57735
444	O14950 (+1)	Myosin regulatory light chain 12B	20	2.57143	1.81265	2.16667	1.60208	0.714286	1.1127	0	0	0.571429	1.13389	0.4	0.547723	2.83333	2.31661	2.8	2.68328	0.333333	0.516398	0.333333	0.57735	0.666667	0.816497	0.5	0.57735
445	P17050	Alpha-N-acetylgalactosaminidase	47	1.14286	0.899735	1.16667	0.752773	0.857143	0.690066	1	0	1	0.57735	0.8	0.83666	1.5	1.04881	2.2	1.64317	1	0.894427	1.33333	0.57735	1.5	0.547723	1.25	0.5
446	P27105	Erythrocyte band 7 integral membrane protein	32	2.28571	2.9277	1.16667	2.85774	2.85714	3.71612	2.25	4.5	2.85714	2.79455	2	2.82843	0.333333	0.516398	0.2	0.447214	0	0	1	1	0.166667	0.408248	0	0
447	Q9Y678	Coatomer subunit gamma	98	1.85714	0.690066	1.66667	1.50555	0.142857	0.377964	0.25	0.5	0	0	0.4	0.547723	3.66667	1.63299	3.2	2.58844	0.333333	0.516398	1	1	0.833333	1.16905	1.5	0.57735
448	P08865	40S ribosomal protein SA	33	3.14286	1.46385	1.66667	0.816497	0.714286	0.755929	0.25	0.5	0.285714	0.48795	0.4	0.547723	4.33333	1.36626	2.2	1.92354	0.333333	0.516398	0.333333	0.57735	0.166667	0.408248	0.75	0.957427
449	Q99598	Translin-associated protein X	33	2.14286	1.9518	1.66667	1.50555	0.857143	1.46385	0	0	0	0	0	0	2.83333	2.78687	2.6	2.60768	0.166667	0.408248	1.66667	2.08167	0.333333	0.516398	1.75	1.70783
450	P15291-2	Isoform Short of Beta-1,4-galactosyltransferase 1	43	0.285714	0.755929	0.5	1.22474	1.42857	1.98806	2.25	1.70783	1.42857	1.81265	1.4	1.67332	0.166667	0.408248	0	0	1.16667	2.40139	3	1.73205	2.16667	2.63944	3.5	2.08167
451	Q09666	Neuroblast differentiation-associated protein AHNAK	629	0	0	0.5	1.22474	0.142857	0.377964	0	0	2.28571	6.04743	3	4.79583	0.833333	2.04124	0	0	0.333333	0.816497	0.666667	1.1547	0.666667	1.21106	1.25	1.89297
452	P14598	Neutrophil cytosol factor 1	45	0.285714	0.755929	0.666667	1.21106	0.571429	1.51186	0	0	0	0	0.2	0.447214	1.66667	1.63299	2	2.44949	1.16667	2.04124	1.66667	1.52753	0.833333	2.04124	1	1.1547
453	P17174	Aspartate aminotransferase, cytoplasmic	46	2.57143	2.37045	1.33333	2.42212	0.571429	1.51186	0	0	0.857143	1.57359	1	1.41421	4.5	4.08656	1.8	1.78885	0.833333	0.983192	0.333333	0.57735	0.166667	0.408248	0.5	0.57735
454	Q9H4G4	Golgi-associated plant pathogenesis-related protein 1	17	1	0.816497	1.5	1.04881	1.71429	0.95119	1.5	1.29099	1.14286	0.899735	1.2	0.83666	0.333333	0.516398	0.8	0.447214	1.5	1.04881	1.33333	1.1547	1.33333	0.516398	1.5	0.57735
455	Q16539	Mitogen-activated protein kinase 14	41	1.57143	1.61835	1	1.26491	0	0	0.25	0.5	0	0	0.4	0.894427	2.5	2.42899	3	3.53553	0.5	0.83666	0.666667	1.1547	0.333333	0.516398	1.75	2.21736
456	P42785	Lysosomal Pro-X carboxypeptidase	56	1.28571	2.13809	1.5	1.3784	1.14286	1.34519	1.25	1.89297	0.857143	0.899735	0.4	0.547723	0.666667	0.816497	1	0.707107	1.5	1.3784	1.66667	1.1547	1.33333	1.50555	1.25	1.25831
457	O75390	Citrate synthase, mitochondrial	52	2.85714	2.1157	1	1.26491	1.14286	1.46385	0.75	0.957427	0.714286	1.49603	0.4	0.894427	3.5	2.73861	0.8	0.447214	0.666667	0.816497	1	1.73205	0.666667	1.21106	1.25	1.25831
458	P52597	Heterogeneous nuclear ribonucleoprotein F	46	1	1	0.833333	1.16905	0.714286	0.48795	0.25	0.5	0.142857	0.377964	0.2	0.447214	2	1.41421	1.6	0.894427	0.833333	0.752773	2	1	1.33333	0.816497	0.5	0.57735
459	P0CG05	Ig lambda-2 chain C regions	11	0.857143	1.06904	0.666667	0.816497	0.571429	0.9759	1	1.1547	0.571429	0.786796	0.2	0.447214	0	0	0.6	0.894427	0.833333	0.983192	0.333333	0.57735	0.666667	0.816497	0.75	0.957427
460	P00505	Aspartate aminotransferase, mitochondrial	48	2	1.52753	1.83333	0.752773	1	1	1.25	0.5	1	0.57735	0.6	0.547723	1.66667	1.21106	2	1.58114	1	0.632456	1	1	0.666667	0.816497	1.25	0.957427
461	P23246	Splicing factor, proline- and glutamine-rich	76	3.14286	2.60951	2.16667	1.60208	0	0	0.5	1	0.571429	1.51186	0	0	3	1.26491	2.4	0.894427	0.5	0.83666	0	0	0	0	0.75	1.5
462	Q9NZ08 (+1)	Endoplasmic reticulum aminopeptidase 1	107	0.714286	0.48795	0.833333	0.752773	1.42857	1.13389	1.25	0.957427	2	2	0.8	0.83666	0.833333	0.752773	1	1	1.83333	2.13698	1.66667	2.88675	2.33333	1.96638	3.25	1.25831
463	P12429	Annexin A3	36	1.71429	3.40168	0.833333	2.04124	4	6	2.75	5.5	3	4.83046	1.6	2.50998	0	0	0	0	0	0	0	0	0	0	0	0
464	P09874	Poly [ADP-ribose] polymerase 1	113	1.85714	1.9518	0.5	0.83666	0	0	0	0	0	0	0.4	0.894427	4	3.57771	3.6	2.88097	0.333333	0.816497	0.333333	0.57735	0.333333	0.816497	1	1.41421
465	Q9UHX1 (+5)	Poly(U)-binding-splicing factor PUF60	60	1.42857	0.9759	1.83333	1.32916	0.142857	0.377964	0	0	0.714286	1.49603	0.6	0.894427	2.5	2.16795	3.2	2.86356	0.333333	0.516398	0.333333	0.57735	0.833333	0.752773	1.5	1.29099
466	P02786	Transferrin receptor protein 1	85	2.14286	4.84522	1.83333	4.49073	1.57143	3.35942	2.5	5	3.14286	3.23669	1.8	2.48998	0	0	0	0	0	0	0	0	2.33333	3.01109	1.75	2.87228
467	Q16719	Kynureninase	52	2.42857	1.71825	1.33333	1.63299	1.14286	1.46385	0.25	0.5	0.571429	0.9759	0.4	0.547723	2.83333	2.78687	1.8	3.03315	0.333333	0.516398	2	1	1.5	2.07364	1	0
468	Q9Y315	Putative deoxyribose-phosphate aldolase	35	1.42857	0.534522	1.83333	0.983192	0.428571	0.786796	0.25	0.5	0.714286	0.755929	0.8	0.83666	2.83333	1.83485	2.2	1.64317	0.5	0.83666	0.333333	0.57735	0.5	0.547723	1.5	0.57735
469	Q03252	Lamin-B2	68	1.71429	1.49603	2.5	2.50998	0.142857	0.377964	0.5	1	0.142857	0.377964	0.6	0.547723	2.66667	2.42212	2.8	2.16795	0.166667	0.408248	1	1	0.833333	0.752773	1.75	1.25831
470	P51148	Ras-related protein Rab-5C	23	1.14286	0.899735	0.833333	1.32916	0.285714	0.48795	0.5	0.57735	0	0	0.8	1.09545	1.83333	1.32916	1.2	1.09545	0.666667	1.0328	1	1	0	0	0.75	0.957427
471	P28072	Proteasome subunit beta type-6	25	2.14286	1.06904	2.16667	1.32916	1.14286	0.899735	1	1.1547	0.428571	0.534522	1.2	0.83666	1.83333	0.752773	1.8	0.447214	0.5	0.547723	0.333333	0.57735	0.5	0.547723	1	0.816497
472	O00584	Ribonuclease T2	29	0.285714	0.48795	1.66667	2.65832	1.42857	2.1492	1	1.41421	1.28571	1.70434	0.8	1.30384	0.333333	0.516398	1	1.73205	1	1.26491	1.33333	1.52753	1.83333	2.2286	1.75	1.25831
473	P84095	Rho-related GTP-binding protein RhoG	21	1.14286	1.21499	0.833333	1.60208	1.71429	1.60357	2.5	3	0.857143	1.21499	1	1.41421	0.166667	0.408248	0.2	0.447214	1.33333	0.816497	0.666667	0.57735	0.5	0.83666	0.5	0.57735
474	P08567	Pleckstrin	40	1.42857	0.9759	1.16667	0.983192	1	1	0.5	0.57735	1	1.52753	0.8	1.30384	1.83333	0.983192	1.8	2.04939	1	0.894427	1.66667	0.57735	1.33333	1.0328	1	1.41421
475	P31943	Heterogeneous nuclear ribonucleoprotein H	49	2.14286	1.46385	1.33333	1.21106	0.285714	0.755929	0	0	0	0	0	0	1.66667	1.0328	1.6	1.14018	0.166667	0.408248	0	0	0.833333	0.752773	0.75	0.957427
476	P10145 (+2)	Interleukin-8	11	0	0	0.5	1.22474	0.571429	0.786796	1.25	0.957427	0.142857	0.377964	1.6	1.51658	0	0	0	0	0.833333	0.983192	1.33333	1.52753	0.833333	0.983192	1.25	0.957427
477	O75037 (+1)	Kinesin-like protein KIF21B	183	0	0	0.166667	0.408248	0.142857	0.377964	0	0	0.142857	0.377964	0.2	0.447214	0.5	0.547723	0.2	0.447214	0.166667	0.408248	0	0	0.166667	0.408248	0	0
478	P11940	Polyadenylate-binding protein 1	71	0.571429	0.786796	0	0	0	0	0	0	0.428571	1.13389	0	0	2.5	1.04881	0.8	1.30384	0.666667	1.0328	1.33333	2.3094	0.333333	0.816497	1	1.41421
479	P27348	14-3-3 protein theta	28	2	1.41421	0.5	0.83666	0.428571	0.786796	0.5	1	0.428571	1.13389	0.2	0.447214	4	3.09839	2.4	1.51658	1.16667	1.16905	1.66667	2.08167	0.5	0.83666	1.25	0.957427
480	O60234	Glia maturation factor gamma	17	1.71429	1.70434	1.66667	1.50555	0.142857	0.377964	0.25	0.5	0.142857	0.377964	0.2	0.447214	2.5	1.64317	2	1.58114	0.5	0.547723	0.333333	0.57735	0.5	0.83666	0.75	0.957427
481	Q12907	Vesicular integral-membrane protein VIP36	40	0.714286	0.95119	0.5	0.83666	2	1.91485	1	0.816497	1.42857	1.27242	0.6	0.894427	0.333333	0.816497	0.8	1.09545	1.33333	1.21106	2.66667	2.51661	1.83333	2.13698	1.75	1.25831
482	Q9NYU2 (+1)	UDP-glucose:glycoprotein glucosyltransferase 1	177	1	1.52753	0.166667	0.408248	0.428571	0.786796	0.75	1.5	0.857143	1.86445	0.6	0.894427	1.33333	1.50555	1	1.22474	1.5	1.76068	0.666667	1.1547	0.666667	1.0328	0.75	0.957427
483	P50281	Matrix metalloproteinase-14	66	0	0	0	0	0.571429	0.9759	1	1.41421	2.28571	1.70434	1.8	1.30384	0	0	0	0	0.833333	0.752773	2.33333	2.08167	3.33333	3.6697	2.5	2.88675
484	P13716	Delta-aminolevulinic acid dehydratase	36	0.571429	0.786796	1.5	1.64317	0.428571	0.534522	0.25	0.5	0.285714	0.48795	0.8	1.09545	2	1.09545	1.6	0.547723	1.16667	1.16905	1	1	0.833333	0.408248	1.5	1.29099
485	Q00722 (+1)	1-phosphatidylinositol-4,5-bisphosphate phosphodiesterase beta-2	134	2	2	1.83333	1.94079	0.285714	0.755929	0.25	0.5	0.285714	0.755929	0.4	0.547723	2.66667	2.94392	1.2	1.64317	0.166667	0.408248	0.333333	0.57735	0.666667	0.816497	1.75	0.957427
486	Q14697	Neutral alpha-glucosidase AB	107	1.71429	1.49603	0.166667	0.408248	0.285714	0.48795	0.5	1	1.85714	4.48808	0.4	0.894427	1.5	3.20936	0.2	0.447214	0.5	0.83666	0.666667	0.57735	1	2	0.75	0.957427
487	P10155	60 kDa SS-A/Ro ribonucleoprotein	61	1.71429	1.38013	2.16667	1.47196	0.142857	0.377964	0.25	0.5	0.142857	0.377964	0.4	0.894427	2.66667	1.36626	2.4	1.81659	0.833333	1.60208	0.333333	0.57735	1	1.09545	1	0.816497
488	P50552	Vasodilator-stimulated phosphoprotein	40	0.714286	0.95119	2	2.09762	0.285714	0.48795	0	0	0.714286	1.88982	0.4	0.894427	1.83333	1.16905	2.8	2.28035	0.5	0.547723	0.666667	0.57735	0.333333	0.816497	1.25	1.25831
489	P01375 (+1)	Tumor necrosis factor	26	0	0	0	0	0.714286	1.49603	0.75	1.5	1.71429	2.21467	1.8	1.78885	0	0	0	0	1.33333	1.75119	0.666667	0.57735	2	2.44949	3.25	3.59398
490	Q00169	Phosphatidylinositol transfer protein alpha isoform	32	1.85714	1.77281	1.5	1.51658	0.142857	0.377964	0	0	0.428571	1.13389	0.2	0.447214	3.33333	1.75119	2.2	2.04939	0.166667	0.408248	0	0	0.166667	0.408248	0	0
491	P53992	Protein transport protein Sec24C	118	1.85714	1.46385	2.33333	2.58199	0	0	0.25	0.5	0.142857	0.377964	0	0	3.16667	3.25064	2.4	2.50998	0.333333	0.816497	0	0	0.166667	0.408248	0.25	0.5
492	Q9HB71	Calcyclin-binding protein	26	1.57143	1.71825	0.5	0.83666	0	0	0	0	0.142857	0.377964	0	0	2.16667	2.13698	2	1.58114	0.333333	0.516398	0.333333	0.57735	0.5	0.83666	1	0.816497
493	P14543 (+1)	Nidogen-1	136	0.285714	0.48795	0.333333	0.516398	3	3.91578	3.75	3.0957	0.714286	0.755929	0.8	1.30384	0	0	0	0	3.16667	1.83485	3.33333	1.1547	1.16667	0.983192	1.75	1.5
494	Q9H3S1	Semaphorin-4A	84	0	0	0	0	0.857143	0.899735	1.25	1.5	0.285714	0.48795	0.6	0.547723	0.166667	0.408248	0.2	0.447214	4.5	3.50714	5.33333	1.52753	1.16667	0.983192	2.5	1.73205
495	Q9Y336	Sialic acid-binding Ig-like lectin 9	50	0.857143	0.690066	0.666667	0.516398	1	0.816497	1.5	1.29099	0.571429	0.786796	0.6	0.894427	0.666667	0.516398	1	0.707107	1.16667	0.752773	1.33333	0.57735	1	0.632456	1.25	0.957427
496	Q9HD89	Resistin	11	0.857143	0.377964	0.5	0.547723	0.571429	0.534522	0.75	0.5	1.14286	0.377964	0.8	0.447214	0	0	0.2	0.447214	0.333333	0.516398	0.333333	0.57735	0.666667	0.516398	0.25	0.5
497	O60909 (+1)	Beta-1,4-galactosyltransferase 2	42	0	0	0.166667	0.408248	0	0	0.25	0.5	0.142857	0.377964	0	0	0	0	0	0	0	0	0	0	0	0	0	0
498	O75643	U5 small nuclear ribonucleoprotein 200 kDa helicase	245	2.71429	3.09377	0.666667	0.816497	0	0	0	0	0	0	0	0	7	5.96657	2	2.34521	0	0	0	0	0	0	0.25	0.5
499	P38646	Stress-70 protein, mitochondrial	74	2.42857	2.22539	1.33333	1.21106	0.571429	1.13389	0.5	0.57735	0.714286	1.88982	0	0	2.5	1.3784	2.4	1.81659	0.666667	1.21106	0	0	0	0	0.5	1
500	Q15046-2	Isoform Mitochondrial of Lysyl-tRNA synthetase	71	1.85714	2.34013	1.66667	1.96638	0	0	0	0	0	0	0	0	4.16667	3.97073	3	2	0.333333	0.516398	0.666667	1.1547	0	0	0.5	1
501	Q9H3T3	Semaphorin-6B	95	0.285714	0.48795	0.166667	0.408248	1.14286	1.34519	1.5	1.29099	1	0.816497	1	1	0	0	0	0	1.66667	1.36626	2.33333	1.1547	1.33333	0.816497	2.75	1.70783
502	P05121	Plasminogen activator inhibitor 1	45	0.142857	0.377964	0.666667	0.816497	1.28571	1.79947	1.5	1.29099	0.571429	1.51186	0	0	0.5	0.83666	0.4	0.547723	3	4.09878	2.33333	1.52753	0.666667	1.63299	0.25	0.5
503	P30043	Flavin reductase	22	1.28571	1.38013	0.333333	0.516398	0.428571	0.786796	0.25	0.5	0.142857	0.377964	0.2	0.447214	1.83333	1.16905	2	2.44949	0.833333	1.16905	1.33333	1.52753	0.5	0.83666	1.5	1.73205
504	P10153	Non-secretory ribonuclease	18	1	0.816497	0.833333	0.752773	0.142857	0.377964	0	0	0.428571	0.786796	0	0	1.16667	0.408248	1.4	0.894427	0.666667	0.816497	0.666667	0.57735	1.33333	1.21106	2	0.816497
505	Q86VB7	Scavenger receptor cysteine-rich type 1 protein M130	125	1	1.1547	0.5	0.83666	0.857143	0.899735	1.25	0.957427	0.571429	0.786796	1	1	0.666667	0.516398	1.8	1.64317	1.16667	1.16905	1.66667	0.57735	1.5	1.22474	2.75	0.5
506	Q9UH92	Max-like protein X	33	0	0	0.166667	0.408248	0.142857	0.377964	0	0	0.142857	0.377964	0.4	0.547723	0.166667	0.408248	0	0	0.166667	0.408248	0	0	0.333333	0.516398	0.25	0.5
507	Q9UBW5	Bridging integrator 2	62	1.28571	1.38013	1.33333	2.33809	0.142857	0.377964	0	0	0	0	0.2	0.447214	3.33333	1.63299	2.4	1.94936	0.333333	0.816497	0	0	0.333333	0.816497	0.5	1
508	O75223	Gamma-glutamylcyclotransferase	21	2.14286	1.34519	1.83333	0.752773	0.428571	0.786796	0.75	0.957427	0.285714	0.755929	1.2	0.83666	1.33333	0.816497	1.6	1.51658	0.5	0.83666	0	0	0.666667	0.816497	1.25	0.5
509	P08195 (+3)	4F2 cell-surface antigen heavy chain	68	0.142857	0.377964	0.666667	1.21106	1	1.1547	1.25	1.5	1.57143	2.43975	1.2	1.30384	0.166667	0.408248	0.2	0.447214	2.5	2.07364	2.33333	3.21455	1.5	2.73861	2	2.16025
510	P30050	60S ribosomal protein L12	18	1.71429	1.60357	1.66667	0.516398	0.142857	0.377964	0	0	0.142857	0.377964	0	0	3.5	2.07364	2.6	0.894427	0.333333	0.516398	0.333333	0.57735	0.166667	0.408248	1.25	1.5
511	Q6P2Q9	Pre-mRNA-processing-splicing factor 8	274	0.428571	1.13389	1.5	1.87083	0	0	0	0	0	0	1	1.73205	4	4.38178	2.4	1.94936	0	0	0.333333	0.57735	0.333333	0.516398	0.75	0.957427
512	Q9NRV9	Heme-binding protein 1	21	1.14286	1.06904	2	1.67332	0.142857	0.377964	0	0	0.285714	0.755929	0.6	1.34164	2.66667	2.33809	2.8	1.64317	0	0	0	0	0.5	0.547723	1	0.816497
513	Q15691	Microtubule-associated protein RP/EB family member 1	30	1.28571	1.38013	2.33333	1.36626	0	0	0	0	0.142857	0.377964	0.4	0.894427	1.83333	1.32916	2.2	1.78885	0.166667	0.408248	1	1	0	0	1	0.816497
514	P00973 (+3)	2'-5'-oligoadenylate synthase 1	46	0	0	0.166667	0.408248	0.285714	0.48795	0	0	0.285714	0.48795	0.2	0.447214	1.16667	1.47196	0.6	0.547723	0.5	0.83666	0	0	0.166667	0.408248	0	0
515	P17987	T-complex protein 1 subunit alpha	60	3.14286	3.67099	1.16667	1.47196	0	0	0	0	0.142857	0.377964	0	0	5.33333	5.31664	2.8	2.77489	0	0	0	0	0	0	0	0
516	Q13576	Ras GTPase-activating-like protein IQGAP2	181	1.42857	1.90238	2.16667	1.94079	1	1.52753	1.25	1.5	0.285714	0.755929	0.8	1.78885	0.833333	1.60208	1.8	2.16795	0.166667	0.408248	0.333333	0.57735	0	0	0.75	1.5
517	O43776	Asparaginyl-tRNA synthetase, cytoplasmic	63	3.14286	2.34013	1.33333	1.50555	0	0	0	0	0	0	0	0	4.83333	2.48328	2.2	2.28035	0.166667	0.408248	0	0	0	0	0	0
518	Q6UX71	Plexin domain-containing protein 2	60	0.142857	0.377964	0	0	1.28571	1.70434	1.25	2.5	0.571429	1.51186	0.4	0.894427	0.166667	0.408248	0.4	0.894427	3	2.36643	2.66667	1.1547	1.83333	2.13698	3	3.16228
519	Q9NPR2 (+1)	Semaphorin-4B	92	0	0	0.333333	0.816497	1.28571	2.36039	2.5	2.64575	0.857143	1.57359	0.2	0.447214	0	0	0	0	3.16667	3.65605	4.33333	1.1547	1.66667	2.25093	4	2.94392
520	Q9NPY3	Complement component C1q receptor	69	0	0	0.666667	1.0328	0	0	1	1.41421	0.142857	0.377964	0.8	1.78885	0.166667	0.408248	0.4	0.894427	0.5	1.22474	0.666667	0.57735	1.5	1.3784	2.25	0.957427
521	Q9H008	Phospholysine phosphohistidine inorganic pyrophosphate phosphatase	29	1.57143	0.9759	1.16667	1.16905	0	0	0.25	0.5	0.142857	0.377964	0.4	0.894427	2.33333	1.63299	1.4	1.14018	0.166667	0.408248	0.333333	0.57735	0.666667	0.816497	2	0
522	P62701	40S ribosomal protein S4, X isoform	30	1.85714	2.91139	0.833333	2.04124	0	0	0	0	0.428571	1.13389	0	0	4.66667	4.92612	0.6	0.894427	0	0	0	0	0	0	0	0
523	Q92882	Osteoclast-stimulating factor 1	24	1.14286	0.690066	1.66667	0.816497	0.428571	0.786796	0.5	1	0.142857	0.377964	0	0	2.16667	1.60208	1.8	1.30384	0.166667	0.408248	1	1	0.166667	0.408248	0.75	0.5
524	Q9UBQ0	Vacuolar protein sorting-associated protein 29	21	2	1.63299	1.16667	1.32916	0.142857	0.377964	0	0	0.142857	0.377964	0	0	4	1.41421	2.6	1.67332	0	0	0	0	0.166667	0.408248	0	0
525	P56377	AP-1 complex subunit sigma-2	19	0.571429	0.786796	1.33333	0.816497	0.142857	0.377964	0	0	0	0	0.4	0.547723	1.83333	0.983192	1.6	1.67332	0.5	0.83666	0	0	0.833333	0.752773	0.5	0.57735
526	P01871	Ig mu chain C region	49	0.142857	0.377964	0	0	1.14286	1.67616	0.75	1.5	0.428571	1.13389	0.4	0.894427	0.333333	0.816497	0.6	0.894427	2	2.28035	2.66667	0.57735	0.666667	1.63299	1.75	2.06155
527	P09622	Dihydrolipoyl dehydrogenase, mitochondrial	54	2	1.52753	1	0.894427	0.285714	0.755929	0.25	0.5	0.571429	0.9759	0.4	0.894427	3.16667	2.48328	2.6	2.40832	0.166667	0.408248	0.666667	0.57735	0.333333	0.816497	0.5	1
528	Q9UKK9	ADP-sugar pyrophosphatase	24	1.57143	1.71825	1.16667	0.983192	0	0	0.25	0.5	0.285714	0.48795	0.4	0.547723	2.66667	1.63299	1	0.707107	0.666667	1.0328	0.333333	0.57735	0.5	0.547723	0.75	0.5
529	O14980	Exportin-1	123	2	1.91485	1.66667	2.25093	0	0	0	0	0	0	0	0	5.83333	2.85774	4	3.80789	0	0	0	0	0	0	0	0
530	P29144	Tripeptidyl-peptidase 2	138	1	1.41421	1.66667	2.06559	0.142857	0.377964	0.5	1	0.285714	0.755929	0	0	1.66667	1.21106	2.8	2.58844	0	0	0	0	0.166667	0.408248	0	0
531	Q496F6	CMRF35-like molecule 2	23	0	0	0.166667	0.408248	0.428571	0.534522	0.25	0.5	1	1.1547	0.8	1.09545	0.666667	0.816497	0.6	0.894427	1.33333	0.816497	2	0	1.66667	1.21106	3	0
532	Q96AE4	Far upstream element-binding protein 1	68	1.14286	1.06904	2.33333	1.96638	0	0	0.25	0.5	0.285714	0.755929	0.2	0.447214	2.33333	1.36626	2.8	1.78885	0	0	0.333333	0.57735	0.166667	0.408248	0.75	0.957427
533	Q13867	Bleomycin hydrolase	53	0.857143	0.690066	0.833333	0.752773	0.142857	0.377964	0.75	0.957427	0.428571	0.534522	0.6	0.894427	2	1.09545	1.6	1.34164	0.666667	0.816497	0	0	0.333333	0.516398	0.25	0.5
534	Q14520	Hyaluronan-binding protein 2	63	0.428571	0.534522	0.5	0.547723	0.142857	0.377964	0.25	0.5	0.285714	0.48795	0.2	0.447214	0.833333	0.408248	0.2	0.447214	0.166667	0.408248	0.333333	0.57735	0.166667	0.408248	0.25	0.5
535	O00160	Myosin-If	125	1.14286	1.34519	0.5	1.22474	0.428571	0.786796	0.5	1	0.571429	1.51186	0.4	0.894427	1.16667	1.94079	0.2	0.447214	0.5	0.83666	0.666667	1.1547	0	0	0.5	1
536	P10253	Lysosomal alpha-glucosidase	105	1	1.1547	0.333333	0.816497	0.428571	0.786796	0.5	1	1.14286	2.19306	0.8	1.78885	0.666667	0.816497	0.4	0.547723	1.33333	1.75119	0.666667	0.57735	1.5	1.97484	1.5	1.73205
537	P62269	40S ribosomal protein S18	18	2.14286	2.0354	0.833333	1.32916	0.285714	0.755929	0	0	0	0	0	0	4	1.78885	2	1.22474	0	0	0	0	0	0	0.5	1
538	Q99436	Proteasome subunit beta type-7	30	1.14286	0.899735	1.16667	0.983192	0	0	0.75	0.957427	0.571429	0.786796	1	0.707107	1.83333	1.7224	1	1	0	0	0	0	0.166667	0.408248	0.75	0.957427
539	P61956	Small ubiquitin-related modifier 2	11	0	0	0.333333	0.816497	0	0	0	0	0	0	0	0	0.5	1.22474	0	0	0	0	0	0	0	0	0	0
540	O00571	ATP-dependent RNA helicase DDX3X	73	0.571429	0.9759	0	0	0.428571	1.13389	0.5	1	0	0	0	0	1	1.54919	0.6	1.34164	0.666667	1.21106	1.33333	1.1547	0.666667	1.0328	1.5	1.29099
541	O14672	Disintegrin and metalloproteinase domain-containing protein 10	84	0.428571	0.534522	0.5	0.547723	1.14286	1.06904	2	1.82574	1	0.816497	1.4	2.07364	0.166667	0.408248	0.6	0.547723	1.5	1.51658	1.33333	0.57735	0.833333	0.752773	2	2.16025
542	O60506 (+3)	Heterogeneous nuclear ribonucleoprotein Q	70	0.571429	0.786796	0.666667	0.816497	0.571429	0.786796	0	0	0	0	0.4	0.547723	1.33333	0.816497	1.8	1.64317	0.666667	0.516398	1.33333	1.1547	0.5	0.547723	1.25	0.5
543	P06132	Uroporphyrinogen decarboxylase	41	1.14286	0.899735	1	1.26491	0.142857	0.377964	0.5	0.57735	0	0	0.4	0.547723	1.66667	1.63299	1.2	0.83666	0.166667	0.408248	0.333333	0.57735	0.333333	0.516398	1	0.816497
544	P09382	Galectin-1	15	2	1.41421	0.833333	0.752773	0.428571	0.786796	0.25	0.5	0.428571	1.13389	0.4	0.894427	2	1.67332	1.4	1.34164	0.5	1.22474	0.333333	0.57735	0.333333	0.816497	0.5	1
545	P53618	Coatomer subunit beta	107	1.14286	1.21499	1.33333	2.06559	0	0	0	0	0	0	0	0	3.83333	2.56255	3.2	2.86356	0.5	0.83666	0	0	0	0	0	0
546	Q04760 (+1)	Lactoylglutathione lyase	21	1	1.29099	0.666667	1.21106	0.142857	0.377964	0	0	0.142857	0.377964	0.2	0.447214	2.5	1.04881	2.4	1.81659	0	0	0	0	0.166667	0.408248	0.5	0.57735
547	Q86YT9 (+1)	Junctional adhesion molecule-like	44	0.142857	0.377964	0.166667	0.408248	2.71429	2.36039	2	2.16025	0.142857	0.377964	0.8	1.78885	0.166667	0.408248	0.4	0.894427	2	2.44949	0.666667	0.57735	0.833333	0.983192	1.25	1.89297
548	Q9NQR4	Omega-amidase NIT2	31	1.28571	0.755929	1.33333	0.816497	0.428571	0.534522	0.5	1	0.428571	0.534522	0	0	2.83333	2.31661	1.4	1.14018	0.5	0.547723	0.666667	1.1547	0.5	0.83666	1.75	0.5
549	Q16666 (+1)	Gamma-interferon-inducible protein 16	88	0.857143	1.21499	1	1.26491	0.285714	0.48795	0.25	0.5	0.857143	1.06904	0.8	0.83666	1.33333	1.50555	2.6	1.34164	0.333333	0.816497	0	0	0.166667	0.408248	1	1.1547
550	Q99729-2 (+1)	Isoform 2 of Heterogeneous nuclear ribonucleoprotein A/B	36	0.857143	0.690066	0.666667	0.516398	0.428571	0.534522	0.5	0.57735	0.285714	0.48795	0.2	0.447214	1.33333	1.0328	2.2	2.16795	0.166667	0.408248	0.333333	0.57735	0.5	0.547723	0.5	0.57735
551	P09326	CD48 antigen	28	0.285714	0.48795	1	0.632456	0.857143	0.899735	1.25	0.957427	0.714286	0.755929	0.6	0.547723	0.5	0.547723	0.8	0.83666	0.5	0.547723	1.33333	1.1547	1.33333	0.816497	2	1.41421
552	P14151	L-selectin	42	0.285714	0.48795	0.666667	1.0328	1	1.29099	0.5	0.57735	0.571429	0.9759	0.6	0.894427	0.666667	0.816497	0.6	0.894427	0.333333	0.516398	1.33333	1.1547	0.666667	0.516398	1.5	1
553	P07359	Platelet glycoprotein Ib alpha chain	69	0.714286	1.25357	0.333333	0.816497	0.857143	1.57359	0.75	1.5	0.285714	0.755929	0.6	0.894427	1	1.26491	1	1.41421	0.5	0.83666	1.66667	2.08167	1.16667	1.83485	1.25	1.89297
554	P13667	Protein disulfide-isomerase A4	73	0.571429	0.786796	0.333333	0.816497	0.285714	0.755929	0.75	0.5	0.428571	0.786796	0.6	0.894427	2	2	0.6	0.547723	1.66667	2.25093	4	2	0.666667	0.516398	2	0.816497
555	Q9BS26	Endoplasmic reticulum resident protein 44	47	0	0	0.166667	0.408248	0.571429	0.9759	0.25	0.5	0.428571	0.786796	0.6	0.894427	0.166667	0.408248	1	1.22474	2.5	1.3784	4.33333	3.21455	1.33333	1.36626	2.5	1.91485
556	P62837	Ubiquitin-conjugating enzyme E2 D2	17	1	0.57735	1	0.632456	0	0	0.25	0.5	0.142857	0.377964	0.6	0.547723	1.16667	0.408248	1	0	0.166667	0.408248	0.333333	0.57735	0.5	0.547723	0.75	0.5
557	O43396	Thioredoxin-like protein 1	32	1.28571	1.49603	0.5	0.547723	0.142857	0.377964	0.25	0.5	0.142857	0.377964	0.2	0.447214	3.16667	1.47196	1.6	1.51658	0.166667	0.408248	0.666667	1.1547	0	0	0.5	1
558	P01023	Alpha-2-macroglobulin	163	0.571429	1.13389	1.33333	1.50555	1	1.29099	1.5	1.29099	1.28571	1.49603	2	1.22474	0	0	0.6	0.894427	0	0	0.333333	0.57735	1	1.54919	0.75	0.957427
559	Q13231 (+1)	Chitotriosidase-1	52	2	4.04145	0.666667	1.0328	3	4.93288	0.5	1	2.14286	4.48808	1.2	1.64317	0	0	0	0	0	0	0	0	0	0	0	0
560	P10523	S-arrestin	45	0.857143	0.377964	0.666667	0.516398	0.428571	0.534522	0.25	0.5	0.571429	0.534522	0.4	0.547723	0.5	0.547723	0.4	0.547723	0.5	0.547723	0	0	0.5	0.547723	0	0
561	P55060 (+1)	Exportin-2	110	0.857143	0.690066	0	0	0	0	0	0	0.428571	1.13389	0	0	2.33333	2.16025	1.6	2.07364	0	0	0	0	0	0	0	0
562	Q02880 (+1)	DNA topoisomerase 2-beta	183	1.42857	2.50713	1.16667	1.16905	0	0	0	0	0	0	0.2	0.447214	2.5	2.66458	1.4	2.19089	0.333333	0.516398	1.33333	1.1547	1	1.09545	2.25	2.06155
563	Q709C8 (+1)	Vacuolar protein sorting-associated protein 13C	422	0.857143	1.21499	1	1.54919	0	0	0	0	0	0	0	0	6.16667	5.91326	3.4	4.39318	0	0	0	0	0	0	0.75	1.5
564	O14773	Tripeptidyl-peptidase 1	61	0.428571	0.534522	0.166667	0.408248	0.857143	0.690066	1	0.816497	0.571429	0.786796	0.2	0.447214	0.5	0.547723	0.4	0.547723	1	0.894427	2.33333	2.08167	1.83333	1.47196	2.25	1.25831
565	P48643	T-complex protein 1 subunit epsilon	60	1.85714	0.690066	1.5	1.64317	0.142857	0.377964	0.5	0.57735	0.285714	0.755929	0.2	0.447214	3.5	3.14643	1.4	1.51658	0.166667	0.408248	1	1	0	0	0.25	0.5
566	P49902	Cytosolic purine 5'-nucleotidase	65	1.42857	1.71825	1.33333	1.50555	0.285714	0.755929	0	0	0	0	0	0	3	2.36643	2.4	2.50998	0	0	0	0	0	0	0	0
567	P62249	40S ribosomal protein S16	16	2.14286	1.86445	1.66667	1.96638	0.142857	0.377964	0.25	0.5	0.285714	0.755929	0	0	3	2.28035	1.2	1.30384	0	0	0	0	0.333333	0.816497	0	0
568	P17813 (+1)	Endoglin	71	0.142857	0.377964	0.333333	0.516398	2	1.63299	1	1.1547	1.14286	1.46385	0.4	0.894427	0	0	0	0	2.16667	1.94079	1	1	1.16667	0.983192	1	0.816497
569	Q08945	FACT complex subunit SSRP1	81	1.42857	1.39728	1	0.894427	0	0	0	0	0.285714	0.755929	0.4	0.547723	3	2	1.8	0.83666	0.166667	0.408248	0	0	0.333333	0.516398	0.5	0.57735
570	Q9H0R4	Haloacid dehalogenase-like hydrolase domain-containing protein 2	29	1.28571	1.1127	1.33333	1.50555	0.142857	0.377964	0	0	0	0	0	0	1.33333	1.21106	0.8	1.30384	0.166667	0.408248	0	0	0.666667	1.21106	1.25	0.957427
571	O95379 (+2)	Tumor necrosis factor alpha-induced protein 8	23	1.14286	0.690066	0.333333	0.516398	0.714286	0.755929	1	1.1547	0.428571	0.786796	0.2	0.447214	0.833333	0.983192	1	1	0.333333	0.516398	0.666667	0.57735	0.166667	0.408248	0.75	0.957427
572	P10768	S-formylglutathione hydrolase	31	2.14286	1.86445	1.83333	1.94079	0.142857	0.377964	0	0	0.142857	0.377964	0	0	2.33333	1.50555	2.6	1.67332	0.333333	0.816497	0.333333	0.57735	0.333333	0.516398	0.25	0.5
573	P46777	60S ribosomal protein L5	34	3	3.10913	2.16667	3.37145	0	0	0	0	0	0	0	0	3.33333	3.4448	1.8	1.78885	0	0	0	0	0	0	0	0
574	Q7Z4W1	L-xylulose reductase	26	1.71429	1.49603	1.5	1.3784	0.285714	0.755929	0.25	0.5	0.142857	0.377964	0.4	0.547723	1.16667	1.16905	1.6	1.81659	0.166667	0.408248	0.333333	0.57735	0.166667	0.408248	1.25	0.957427
575	Q92888	Rho guanine nucleotide exchange factor 1	102	0.714286	0.755929	1.33333	0.816497	0	0	0	0	0.142857	0.377964	0	0	1.83333	1.16905	1.6	1.34164	0.166667	0.408248	0.666667	1.1547	0.333333	0.816497	0.75	0.957427
576	Q99523	Sortilin	92	1.57143	1.13389	0.833333	0.752773	0.571429	0.9759	1.25	1.25831	1.14286	1.21499	1	1.22474	0.833333	1.16905	0.8	1.78885	0.833333	0.983192	1.33333	1.52753	0.833333	0.983192	1.25	0.957427
577	P19397	Leukocyte surface antigen CD53	24	0.571429	0.534522	0.666667	0.516398	0.714286	0.755929	0.75	0.957427	0.428571	0.786796	0.4	0.547723	0.666667	0.516398	0.4	0.547723	0.833333	0.983192	1	0	0.5	0.547723	0.25	0.5
578	P02766	Transthyretin	16	0.714286	0.48795	0.5	0.83666	0.714286	0.48795	0.75	0.5	0.857143	1.06904	0.2	0.447214	1.16667	1.16905	1.2	1.30384	1	0.894427	1.33333	0.57735	1.83333	1.7224	1.75	0.957427
579	P46459	Vesicle-fusing ATPase	83	0.857143	1.46385	0.833333	1.60208	0	0	0	0	0	0	0	0	1.83333	1.60208	2	1.87083	0	0	0.333333	0.57735	0.666667	1.21106	0.5	1
580	Q99613	Eukaryotic translation initiation factor 3 subunit C	105	2.14286	2.54484	1.33333	1.21106	0	0	0	0	0	0	0	0	3.83333	2.04124	3.2	3.11448	0	0	0	0	0	0	0.25	0.5
581	P60228	Eukaryotic translation initiation factor 3 subunit E	52	1.42857	1.81265	1.16667	1.47196	0	0	0	0	0	0	0	0	3.83333	2.99444	2	2	0	0	0	0	0	0	0	0
582	P63279 (+1)	SUMO-conjugating enzyme UBC9	18	2.28571	0.95119	1	1.26491	0	0	0	0	0	0	0	0	1.83333	2.13698	2.2	1.78885	0	0	0.333333	0.57735	0.333333	0.516398	0.25	0.5
583	Q9GZN8-2	Isoform 2 of UPF0687 protein C20orf27	22	0.714286	0.48795	1	0.632456	0	0	0.25	0.5	0.142857	0.377964	0.2	0.447214	1.83333	1.83485	1	1.22474	0.166667	0.408248	0.333333	0.57735	0.5	0.547723	0.75	0.5
584	Q9UHY7	Enolase-phosphatase E1	29	0.714286	0.95119	0.833333	0.752773	0	0	0.25	0.5	0	0	0.4	0.894427	2.16667	2.04124	1.4	1.34164	0.5	0.83666	0	0	0.666667	1.0328	1	0.816497
585	O43684 (+1)	Mitotic checkpoint protein BUB3	37	1.85714	1.21499	1.66667	2.06559	0	0	0.25	0.5	0.142857	0.377964	0.2	0.447214	2.16667	1.60208	1.4	1.14018	0	0	0	0	0	0	0	0
586	Q16629 (+2)	Serine/arginine-rich splicing factor 7	27	1	1.1547	0.833333	0.752773	0	0	0	0	0.285714	0.755929	0.2	0.447214	2.83333	0.752773	1.4	1.14018	0.166667	0.408248	0	0	0.166667	0.408248	1	0.816497
587	Q9Y266	Nuclear migration protein nudC	38	1.14286	0.690066	1	0	0.285714	0.48795	0.25	0.5	0.142857	0.377964	0	0	1.66667	1.0328	2.4	0.894427	0	0	0.333333	0.57735	0.166667	0.408248	1	0.816497
588	O95447	Lebercilin-like protein	77	0	0	0	0	0	0	0.25	0.5	0.142857	0.377964	0.2	0.447214	0	0	0	0	0	0	0	0	0.333333	0.516398	0	0
589	P39019	40S ribosomal protein S19	16	2.28571	1.38013	1.16667	1.60208	0.428571	1.13389	0	0	0.142857	0.377964	0	0	3.5	2.73861	1.8	1.30384	0	0	0.666667	1.1547	0.166667	0.408248	0	0
590	Q9NTX5 (+1)	Enoyl-CoA hydratase domain-containing protein 1	34	2.28571	2.62769	1	0.894427	0	0	0	0	0.142857	0.377964	0	0	2.83333	1.16905	3.8	2.68328	0	0	0	0	0.166667	0.408248	0.5	1
591	P12724	Eosinophil cationic protein	18	1	1.52753	0.666667	0.816497	0.428571	0.786796	0.5	1	0.428571	0.786796	0	0	1.16667	1.16905	1.4	1.34164	0.166667	0.408248	0.333333	0.57735	0.666667	1.0328	1	0.816497
592	P11169	Solute carrier family 2, facilitated glucose transporter member 3	54	0.428571	1.13389	0.5	1.22474	0.571429	0.9759	0	0	0	0	0	0	0	0	0	0	0.166667	0.408248	0.666667	1.1547	0	0	0.75	1.5
593	Q8WWI5	Choline transporter-like protein 1	73	0.285714	0.48795	1	1.26491	1.85714	1.57359	1.75	1.5	1.28571	1.70434	0.2	0.447214	0.166667	0.408248	0	0	0.333333	0.816497	0.666667	0.57735	0.666667	1.21106	1.25	1.5
594	Q93009	Ubiquitin carboxyl-terminal hydrolase 7	128	1.28571	1.70434	0.666667	1.21106	0	0	0	0	0	0	0	0	3	2.75681	2.4	2.60768	0.166667	0.408248	0	0	0.166667	0.408248	0.75	0.957427
595	Q15365	Poly(rC)-binding protein 1	37	0.714286	1.1127	0.333333	0.816497	0.428571	0.534522	0	0	0	0	0	0	1.5	1.76068	0.8	1.30384	0.5	0.547723	0.666667	0.57735	0.333333	0.516398	0.75	0.5
596	P61163	Alpha-centractin	43	1.57143	0.9759	0.666667	1.0328	0.285714	0.48795	0	0	0.142857	0.377964	0	0	2.5	1.04881	2.2	1.30384	0	0	0	0	0	0	0	0
597	P42830	C-X-C motif chemokine 5	12	0	0	0	0	0	0	0.25	0.5	0.142857	0.377964	0	0	0	0	0	0	1.16667	1.32916	1.66667	1.52753	1.16667	1.32916	1	1.1547
598	O95433	Activator of 90 kDa heat shock protein ATPase homolog 1	38	0.857143	0.690066	1	0.632456	0.142857	0.377964	0.25	0.5	0.142857	0.377964	0.6	0.547723	1.16667	0.408248	1.2	1.30384	0.5	0.547723	0.666667	0.57735	0.833333	0.752773	1	0.816497
599	Q14141	Septin-6	50	1	1	0.666667	1.63299	0.142857	0.377964	0.25	0.5	0.285714	0.755929	0	0	2.5	2.81069	3.4	2.96648	0	0	0	0	0	0	0.25	0.5
600	Q96CW1 (+1)	AP-2 complex subunit mu	50	1.28571	1.97605	1.66667	2.06559	0	0	0	0	0	0	0	0	3.33333	2.42212	1.4	1.51658	0	0	0	0	0	0	0.75	1.5
601	P00441 (+1)	Superoxide dismutase [Cu-Zn]	16	1.42857	0.786796	1.16667	1.16905	0.285714	0.48795	0.25	0.5	0.285714	0.48795	0	0	1.5	0.83666	0.8	0.83666	0.166667	0.408248	0	0	0.5	0.547723	0.5	0.57735
602	P41240	Tyrosine-protein kinase CSK	51	0.857143	1.06904	1.16667	1.60208	0.142857	0.377964	0.25	0.5	0.428571	1.13389	0.2	0.447214	1	2	0.4	0.547723	0.5	0.547723	0	0	0.333333	0.516398	0.75	0.5
603	O75396	Vesicle-trafficking protein SEC22b	25	1	1	1	1.54919	0	0	0	0	0	0	0	0	2.33333	1.8619	2.4	1.94936	0.333333	0.816497	0.333333	0.57735	0	0	1.25	1.89297
604	Q9BWD1	Acetyl-CoA acetyltransferase, cytosolic	41	1.42857	1.51186	0.833333	2.04124	0.142857	0.377964	0.25	0.5	0.142857	0.377964	0	0	2.5	2.07364	2.4	2.30217	0.166667	0.408248	0.333333	0.57735	0.166667	0.408248	0.5	0.57735
605	P63151	Serine/threonine-protein phosphatase 2A 55 kDa regulatory subunit B alpha isoform	52	0.857143	1.06904	0.166667	0.408248	0	0	0	0	0	0	0.2	0.447214	1.5	1.3784	1.2	1.30384	0	0	0	0	0	0	0	0
606	O43390	Heterogeneous nuclear ribonucleoprotein R	71	1	1.1547	1.33333	1.21106	0.142857	0.377964	0	0	0	0	0	0	2.66667	2.25093	1.6	1.81659	0.333333	0.816497	0.333333	0.57735	0.166667	0.408248	0	0
607	Q9UIQ6 (+2)	Leucyl-cystinyl aminopeptidase	117	1.14286	1.06904	0.666667	0.816497	0.142857	0.377964	1	1.41421	0.285714	0.755929	0	0	1.16667	1.47196	0.6	0.894427	0.833333	0.983192	0.333333	0.57735	0.666667	1.21106	0.75	0.957427
608	Q9Y2J8	Protein-arginine deiminase type-2	76	2.28571	2.28869	0.666667	1.0328	0.428571	0.786796	0.25	0.5	0.285714	0.755929	0.2	0.447214	2.16667	1.94079	1.2	0.447214	0.166667	0.408248	0	0	0.333333	0.816497	0.75	0.5
609	Q07352	Zinc finger protein 36, C3H1 type-like 1	36	0.142857	0.377964	0	0	0.142857	0.377964	0	0	0	0	0	0	0	0	0	0	0.166667	0.408248	0	0	0	0	0	0
610	O60603	Toll-like receptor 2	90	0	0	0	0	0.428571	0.786796	1	1.41421	0.285714	0.48795	0.2	0.447214	0.166667	0.408248	0	0	2	1.54919	3.33333	3.05505	0.833333	1.16905	2.25	1.70783
611	P48739-2	Isoform 2 of Phosphatidylinositol transfer protein beta isoform	32	1.28571	1.1127	0.666667	0.816497	0.142857	0.377964	0	0	0.142857	0.377964	0.6	0.894427	2.33333	1.50555	1.2	1.09545	0.333333	0.516398	0.333333	0.57735	0.333333	0.516398	1.25	0.5
612	Q14683	Structural maintenance of chromosomes protein 1A	143	0.857143	1.46385	0.666667	0.816497	0	0	0.25	0.5	0	0	0	0	2.5	1.87083	0.4	0.894427	0	0	0	0	0.166667	0.408248	0.25	0.5
613	Q9ULA0	Aspartyl aminopeptidase	52	0.428571	1.13389	1	1.54919	0	0	0	0	0.142857	0.377964	0.6	1.34164	1.5	1.3784	1.4	1.14018	0	0	0.333333	0.57735	0.5	0.83666	0.75	0.957427
614	P38159	Heterogeneous nuclear ribonucleoprotein G	42	0.857143	1.06904	0.666667	0.816497	0	0	0	0	0	0	0	0	1.66667	1.8619	1.4	1.34164	0	0	0	0	0	0	0	0
615	P48735	Isocitrate dehydrogenase [NADP], mitochondrial	51	1	1.73205	0.166667	0.408248	0.428571	1.13389	0.75	1.5	0.428571	1.13389	0.4	0.547723	1.83333	4.02078	0	0	0	0	2	3.4641	0.333333	0.816497	1	2
616	P17900	Ganglioside GM2 activator	21	0.285714	0.48795	0.833333	1.32916	0.285714	0.755929	0.75	0.957427	0.285714	0.755929	0.2	0.447214	0.5	0.83666	0.4	0.547723	0.833333	1.32916	0.333333	0.57735	0.5	1.22474	1	1.41421
617	Q96PE2	Rho guanine nucleotide exchange factor 17	222	0	0	0	0	0.142857	0.377964	0.25	0.5	0	0	0	0	0	0	0	0	0.166667	0.408248	0	0	0	0	0	0
618	Q16181	Septin-7	51	1.71429	1.1127	1	1.09545	0	0	0.25	0.5	0	0	0.2	0.447214	2.5	1.3784	0.6	1.34164	0.166667	0.408248	0.333333	0.57735	0	0	0.25	0.5
619	Q96M27	Protein PRRC1	47	0	0	0	0	0	0	0	0	0	0	0	0	0.5	1.22474	0.6	1.34164	0	0	0	0	0	0	0	0
620	O14786	Neuropilin-1	103	0	0	0.5	0.83666	1.14286	1.77281	1.5	1.91485	1.14286	0.899735	1.6	2.30217	0	0	0	0	0.833333	1.32916	0.666667	0.57735	1	1.09545	1.25	1.25831
621	O95544	NAD kinase	49	0.857143	0.377964	0.833333	0.408248	0.571429	0.534522	0.5	0.57735	0.428571	0.534522	0.2	0.447214	1.5	1.04881	0.8	0.447214	0.5	0.547723	0.333333	0.57735	0.333333	0.516398	0.5	0.57735
622	Q15435 (+1)	Protein phosphatase 1 regulatory subunit 7	42	1.42857	1.13389	0.833333	0.752773	0.142857	0.377964	0	0	0.142857	0.377964	0.2	0.447214	1.83333	1.32916	2.4	2.07364	0	0	1	1	0.166667	0.408248	1.25	1.25831
623	P04844	Dolichyl-diphosphooligosaccharide--protein glycosyltransferase subunit 2	69	0.428571	0.534522	0.166667	0.408248	0.142857	0.377964	0.5	0.57735	0.714286	1.49603	0.4	0.894427	0.5	1.22474	0.2	0.447214	0.166667	0.408248	1	1.73205	0.333333	0.816497	1.25	1.89297
624	P61326 (+1)	Protein mago nashi homolog	17	0.857143	1.21499	1	1.26491	0	0	0	0	0.142857	0.377964	0	0	1.83333	0.408248	1.4	1.34164	0.166667	0.408248	0.333333	0.57735	0	0	0	0
625	Q16658	Fascin	55	1.85714	1.34519	0.833333	1.16905	0.142857	0.377964	0	0	0.142857	0.377964	0	0	2.83333	1.32916	1	0.707107	0	0	0.666667	1.1547	0.166667	0.408248	0.25	0.5
626	P23368	NAD-dependent malic enzyme, mitochondrial	65	1.57143	1.27242	2.16667	1.83485	0.285714	0.48795	0.5	0.57735	0.142857	0.377964	0.4	0.547723	1.33333	1.36626	1.8	1.30384	0.833333	0.752773	0	0	0.166667	0.408248	0.25	0.5
627	O00303	Eukaryotic translation initiation factor 3 subunit F	38	2	1.41421	0.666667	0.816497	0	0	0	0	0	0	0	0	3.5	1.3784	2.8	1.92354	0	0	0.333333	0.57735	0	0	0	0
628	O94973-2	Isoform 2 of AP-2 complex subunit alpha-2	104	1.42857	1.71825	1.16667	1.32916	0	0	0	0	0	0	0	0	3.16667	2.99444	1.8	1.30384	0	0	0	0	0	0	1.25	1.89297
629	O95150	Tumor necrosis factor ligand superfamily member 15	28	0	0	0.166667	0.408248	0	0	0.75	0.957427	1	1.1547	0.6	1.34164	0	0	0	0	0.333333	0.816497	0.333333	0.57735	1.83333	1.94079	2.75	2.21736
630	P27694	Replication protein A 70 kDa DNA-binding subunit	68	1.14286	1.21499	0.666667	0.816497	0	0	0	0	0.142857	0.377964	0.2	0.447214	2	1.26491	1.6	1.14018	0	0	0	0	0.333333	0.516398	0.75	0.5
631	P29218	Inositol monophosphatase 1	30	1.57143	1.13389	1.16667	1.47196	0.571429	0.786796	0	0	0.142857	0.377964	0	0	1.33333	1.50555	1.4	1.14018	0.166667	0.408248	0.333333	0.57735	0	0	1	1.1547
632	Q13045	Protein flightless-1 homolog	145	0.571429	0.786796	0.833333	2.04124	0	0	0	0	0.285714	0.755929	0	0	2.33333	1.21106	0.4	0.894427	0	0	0	0	0	0	0	0
633	Q9Y5B9	FACT complex subunit SPT16	120	1.71429	1.1127	1.16667	0.983192	0	0	0	0	0	0	0.4	0.894427	2.5	2.16795	2.6	2.07364	0	0	0.333333	0.57735	0	0	0.75	1.5
634	P35354	Prostaglandin G/H synthase 2	69	0	0	0	0	0	0	0	0	1.28571	3.40168	0	0	0	0	0	0	0	0	0	0	0.833333	1.60208	0	0
635	O00203	AP-3 complex subunit beta-1	121	0.857143	0.899735	0.666667	0.816497	0	0	0	0	0.142857	0.377964	0	0	2.16667	1.60208	1.2	1.09545	0.166667	0.408248	0.333333	0.57735	0.166667	0.408248	1	1.41421
636	P04843	Dolichyl-diphosphooligosaccharide--protein glycosyltransferase subunit 1	69	1.14286	1.34519	0.166667	0.408248	0.285714	0.48795	0.75	0.5	1.28571	2.13809	0.2	0.447214	1.33333	2.80476	0	0	0.166667	0.408248	0.333333	0.57735	0.333333	0.816497	0.25	0.5
637	P05362	Intercellular adhesion molecule 1	58	0	0	0	0	1.42857	1.61835	1.5	1.73205	0.571429	0.786796	0	0	0	0	0	0	1.66667	1.8619	1.33333	1.1547	1.83333	1.47196	1.75	2.06155
638	Q15029	116 kDa U5 small nuclear ribonucleoprotein component	109	0.571429	1.13389	0.5	0.547723	0	0	0	0	0.142857	0.377964	0.2	0.447214	3.66667	3.14113	2	2.91548	0.166667	0.408248	0.333333	0.57735	0	0	0	0
639	Q6IA69	Glutamine-dependent NAD(+) synthetase	79	0.428571	0.534522	1.33333	1.36626	0	0	0	0	0	0	0	0	1.5	1.3784	1.6	1.14018	0.333333	0.516398	0	0	0.166667	0.408248	0.5	0.57735
640	Q9BSJ8 (+1)	Extended synaptotagmin-1	123	0.571429	0.786796	1	0.894427	0	0	0	0	0.285714	0.755929	0.2	0.447214	0.833333	0.983192	1	1.41421	0	0	0	0	0.333333	0.516398	1.5	1.29099
641	P59510	A disintegrin and metalloproteinase with thrombospondin motifs 20	215	0.571429	0.534522	0.5	0.547723	0.428571	0.534522	0.5	0.57735	0.142857	0.377964	0.4	0.547723	0.5	0.547723	0.6	0.547723	0.166667	0.408248	1	1	0.5	0.83666	0	0
642	O95777	N-alpha-acetyltransferase 38, NatC auxiliary subunit	10	0.571429	0.534522	1.33333	1.0328	0	0	0	0	0	0	0	0	1.66667	1.0328	1.6	1.34164	0.333333	0.516398	1	1	0	0	0.5	0.57735
643	P05198	Eukaryotic translation initiation factor 2 subunit 1	36	1.71429	0.95119	0.666667	0.816497	0	0	0	0	0.142857	0.377964	0.2	0.447214	2.66667	1.75119	2	1.87083	0	0	0	0	0.166667	0.408248	1	1.1547
644	P14314	Glucosidase 2 subunit beta	59	0.428571	0.534522	0.166667	0.408248	0.571429	1.13389	0	0	0.571429	0.786796	0.6	1.34164	0.166667	0.408248	0.6	0.894427	0.5	0.83666	1.66667	1.52753	0.333333	0.816497	0.5	1
645	P20138	Myeloid cell surface antigen CD33	40	0.142857	0.377964	0.333333	0.516398	0.142857	0.377964	0.25	0.5	0.285714	0.48795	0.2	0.447214	1.33333	1.0328	1	1.41421	1	1.26491	1.66667	0.57735	1.33333	1.21106	2	0.816497
646	P42765	3-ketoacyl-CoA thiolase, mitochondrial	42	1	1	0.666667	0.816497	0	0	0.5	0.57735	0.142857	0.377964	0.2	0.447214	2.83333	2.71416	2.4	2.30217	0.166667	0.408248	0.333333	0.57735	0	0	0	0
647	P16403	Histone H1.2	21	0	0	0	0	0	0	0	0	0	0	0	0	0.166667	0.408248	0	0	0	0	0	0	0	0	0	0
648	O94903	Proline synthase co-transcribed bacterial homolog protein	30	1.28571	1.38013	1.16667	1.47196	0	0	0	0	0	0	0	0	1.5	1.76068	1.6	1.51658	0.166667	0.408248	0.333333	0.57735	0	0	0.75	0.957427
649	P46783	40S ribosomal protein S10	19	1	1.41421	0.333333	0.516398	0.142857	0.377964	0.25	0.5	0	0	0.2	0.447214	1	1.26491	0.4	0.894427	0	0	0.333333	0.57735	0	0	0.5	1
650	Q8N3U4-2	Isoform 2 of Cohesin subunit SA-2	146	1.14286	1.46385	0.5	1.22474	0	0	0	0	0	0	0	0	1.66667	2.06559	0.6	1.34164	0.333333	0.816497	0	0	0.166667	0.408248	0	0
651	P31948	Stress-induced-phosphoprotein 1	63	0.857143	1.06904	0.5	0.83666	0	0	0	0	0	0	0	0	2.5	2.16795	2.8	2.68328	0	0	0	0	0	0	0	0
652	Q9BZZ5-4	Isoform 4 of Apoptosis inhibitor 5	57	1.28571	0.95119	0.666667	1.0328	0.142857	0.377964	0	0	0.142857	0.377964	0.2	0.447214	2.83333	1.47196	1.6	1.81659	0.333333	0.816497	0.333333	0.57735	0	0	0.25	0.5
653	P02774 (+1)	Vitamin D-binding protein	53	0	0	0.333333	0.516398	0.714286	0.95119	0.25	0.5	0.428571	0.786796	0	0	0.833333	0.752773	0.4	0.547723	1.5	1.76068	1	1.73205	1.5	1.64317	1	1.1547
654	P62244	40S ribosomal protein S15a	15	1	1.1547	1	1.09545	0	0	0	0	0	0	0	0	1.83333	0.752773	1.2	1.78885	0	0	0	0	0	0	0	0
655	Q8TF72	Protein Shroom3	217	0.142857	0.377964	0	0	0.285714	0.48795	0	0	0.142857	0.377964	0.6	0.894427	0	0	0	0	0.166667	0.408248	0	0	0.166667	0.408248	0	0
656	O43488	Aflatoxin B1 aldehyde reductase member 2	40	1.71429	1.49603	1	1.54919	0	0	0	0	0.142857	0.377964	0	0	1.66667	1.21106	1.4	0.894427	0.166667	0.408248	0	0	0	0	0	0
657	O60449 (+2)	Lymphocyte antigen 75	198	0	0	0.166667	0.408248	0.428571	0.786796	0.25	0.5	0	0	0.2	0.447214	0.333333	0.516398	0.2	0.447214	1.66667	1.0328	1.66667	0.57735	0.833333	0.983192	1.75	1.5
658	P01876	Ig alpha-1 chain C region	38	0	0	0	0	0.142857	0.377964	0.25	0.5	0.142857	0.377964	0	0	0.5	0.83666	0.6	0.894427	1.66667	1.36626	2.33333	2.51661	0.833333	1.60208	1.5	1.29099
659	P02647	Apolipoprotein A-I	31	0.285714	0.755929	0.166667	0.408248	0.142857	0.377964	0.5	1	0.714286	1.88982	0.8	1.78885	0.166667	0.408248	1	1.41421	1.16667	1.83485	1	1.73205	1.66667	2.42212	0.25	0.5
660	P49189	4-trimethylaminobutyraldehyde dehydrogenase	54	1.71429	1.49603	0.5	0.547723	0.142857	0.377964	0	0	0.142857	0.377964	0	0	2.66667	2.65832	1.4	1.94936	0	0	0	0	0	0	0	0
661	Q1KMD3	Heterogeneous nuclear ribonucleoprotein U-like protein 2	85	1.14286	0.690066	0.5	0.83666	0	0	0	0	0.285714	0.755929	0.2	0.447214	2.33333	1.8619	1	0.707107	0	0	0	0	0	0	0	0
662	P62263	40S ribosomal protein S14	16	1.14286	0.899735	0.833333	0.983192	0.142857	0.377964	0	0	0.142857	0.377964	0	0	1.83333	0.752773	1	0.707107	0.166667	0.408248	0.333333	0.57735	0.166667	0.408248	0	0
663	Q8N423	Leukocyte immunoglobulin-like receptor subfamily B member 2	65	0	0	0.166667	0.408248	0.857143	0.690066	0	0	0.428571	1.13389	0.8	1.09545	0.166667	0.408248	0	0	1.16667	1.47196	1	1	0.666667	0.816497	1.25	1.5
664	Q8IYJ1	Copine-9	62	0.285714	0.755929	0	0	0.428571	0.786796	0	0	0.571429	0.9759	0	0	0	0	0	0	0	0	0	0	0.5	1.22474	0.75	1.5
665	Q9UM07	Protein-arginine deiminase type-4	74	3.14286	3.02372	0.166667	0.408248	0.285714	0.48795	0	0	0.142857	0.377964	0	0	1.5	1.51658	0	0	0	0	0	0	0	0	0	0
666	P16083	Ribosyldihydronicotinamide dehydrogenase [quinone]	26	1.71429	2.98408	0.666667	1.21106	0.428571	0.786796	0.5	1	0.571429	0.9759	0.4	0.894427	0.833333	1.60208	0.4	0.894427	0	0	0	0	0.166667	0.408248	1	1.41421
667	Q12986	Transcriptional repressor NF-X1	124	0	0	0.166667	0.408248	0	0	0	0	0	0	0.2	0.447214	0.166667	0.408248	0	0	0	0	0	0	0.166667	0.408248	0	0
668	Q9UKJ1-3	Isoform 3 of Paired immunoglobulin-like type 2 receptor alpha	26	0	0	0.166667	0.408248	0.857143	1.21499	0	0	1	1	0.8	1.09545	0	0	0	0	0.833333	0.983192	1	1	0.666667	1.0328	0.25	0.5
669	P61019	Ras-related protein Rab-2A	24	1	1.1547	0.333333	0.516398	0	0	0	0	0	0	0	0	2.33333	2.06559	0.8	1.30384	0.166667	0.408248	0	0	0	0	0	0
670	P05141	ADP/ATP translocase 2	33	0	0	0.166667	0.408248	0	0	0	0	0.857143	2.26779	0	0	0	0	0	0	0	0	0	0	0	0	0	0
671	P27701	CD82 antigen	30	0.142857	0.377964	0.5	1.22474	1	1.41421	1.25	1.25831	0.571429	0.786796	0.6	0.894427	0.166667	0.408248	0	0	1	1.26491	0.666667	0.57735	0.833333	0.983192	0.5	0.57735
672	P55160	Nck-associated protein 1-like	128	0.714286	0.755929	0.166667	0.408248	0.285714	0.755929	0.75	1.5	0.428571	0.786796	0	0	1	1.26491	0.6	0.894427	0.333333	0.816497	1	1.73205	0.5	1.22474	0	0
673	P53990 (+2)	IST1 homolog	40	0.428571	0.534522	0.5	0.547723	0.142857	0.377964	0.5	0.57735	0.285714	0.48795	0.4	0.547723	1	1.26491	0.8	0.83666	0.333333	0.816497	0.666667	1.1547	0.333333	0.516398	1.75	0.957427
674	Q92854	Semaphorin-4D	96	0.571429	1.51186	0	0	0.142857	0.377964	1	2	0.428571	1.13389	0	0	0	0	0	0	2	2.52982	1.66667	2.88675	0	0	0	0
675	P01583	Interleukin-1 alpha	31	0	0	0	0	0	0	0	0	1.42857	2.57275	1	1.41421	0	0	0	0	0	0	0	0	1.83333	2.78687	1.25	1.5
676	P08476	Inhibin beta A chain	47	0	0	0	0	0.142857	0.377964	0.75	1.5	0.428571	1.13389	0.2	0.447214	0	0	0	0	1.33333	1.50555	1.66667	2.08167	1.83333	1.32916	0.5	1
677	P62277	40S ribosomal protein S13	17	0.428571	0.786796	0.666667	1.63299	0.285714	0.755929	0	0	0	0	0	0	1.66667	1.63299	0.8	1.09545	0	0	0	0	0.166667	0.408248	0.5	1
678	Q01459	Di-N-acetylchitobiase	44	0.428571	0.534522	0.333333	0.516398	0.142857	0.377964	0.75	1.5	0.428571	0.534522	0.6	0.894427	0.166667	0.408248	0.2	0.447214	0.833333	1.16905	2	1.73205	0.833333	0.983192	1.5	1.73205
679	P07108 (+2)	Acyl-CoA-binding protein	10	0.714286	1.1127	0.666667	0.816497	0	0	0	0	0.142857	0.377964	0.2	0.447214	1	1.26491	1.4	1.67332	0	0	0	0	0.333333	0.516398	0.25	0.5
680	P38919	Eukaryotic initiation factor 4A-III	47	0.857143	0.899735	0.833333	1.32916	0	0	0	0	0.142857	0.377964	0	0	1.66667	1.8619	1	0.707107	0.166667	0.408248	0	0	0	0	0	0
681	P62241	40S ribosomal protein S8	24	1.85714	1.86445	0.666667	0.516398	0.142857	0.377964	0	0	0.428571	1.13389	0	0	1.5	1.3784	1.2	0.83666	0	0	0.333333	0.57735	0	0	0	0
682	O60568	Procollagen-lysine,2-oxoglutarate 5-dioxygenase 3	85	0	0	0	0	0.857143	0.899735	1.5	1.29099	0.285714	0.48795	1.2	1.30384	0	0	0.2	0.447214	1.5	1.87083	1.33333	1.52753	0.5	0.83666	0.75	0.957427
683	Q13217	DnaJ homolog subfamily C member 3	58	0	0	0	0	0.571429	1.51186	1.5	1.91485	0.428571	1.13389	0.8	1.30384	0	0	0	0	1.16667	1.16905	1.33333	1.52753	0.666667	0.816497	2.25	1.25831
684	Q14203	Dynactin subunit 1	142	1	1.1547	0.833333	0.752773	0	0	0	0	0	0	0	0	1.83333	1.47196	2.8	2.38747	0.166667	0.408248	0	0	0	0	0.25	0.5
685	P26583	High mobility group protein B2	24	0.857143	1.57359	0.666667	1.21106	0	0	0	0	0	0	0	0	0.833333	0.752773	0.2	0.447214	0	0	0	0	0	0	0	0
686	P20933	N(4)-(beta-N-acetylglucosaminyl)-L-asparaginase	37	0.571429	0.786796	0.666667	0.516398	0.428571	0.786796	0.25	0.5	0.714286	0.95119	0.4	0.547723	0.333333	0.816497	0.4	0.547723	0.166667	0.408248	0	0	0.333333	0.516398	1.25	0.5
687	O60784 (+2)	Target of Myb protein 1	54	0.714286	0.755929	0.666667	0.516398	0.285714	0.48795	0	0	0	0	0.2	0.447214	0.833333	1.16905	1.4	0.547723	0.166667	0.408248	0.666667	0.57735	0.333333	0.516398	0.75	0.957427
688	P20073 (+1)	Annexin A7	53	0.857143	0.899735	0	0	0.428571	0.786796	0.25	0.5	0.714286	1.1127	1.4	1.94936	0.666667	1.21106	0	0	0	0	0.666667	1.1547	1	1.09545	1	1.1547
689	Q15436	Protein transport protein Sec23A	86	1.57143	1.27242	0.333333	0.816497	0	0	0	0	0	0	0	0	2.5	3.08221	1.8	1.64317	0	0	0	0	0	0	0.5	1
690	P41091	Eukaryotic translation initiation factor 2 subunit 3	51	1.57143	1.81265	1	2	0	0	0	0	0	0	0	0	1.83333	2.2286	1	1	0	0	0	0	0	0	0	0
691	Q07812-5	Isoform Epsilon of Apoptosis regulator BAX	18	0	0	0.333333	0.816497	0	0	0	0	0	0	0	0	0	0	0	0	0	0	0	0	0	0	0	0
692	Q12996	Cleavage stimulation factor subunit 3	83	0.857143	0.899735	1.33333	1.21106	0	0	0	0	0.428571	0.786796	0.4	0.894427	1.16667	1.47196	1.4	0.894427	0	0	0	0	0	0	0	0
693	P30040	Endoplasmic reticulum resident protein 29	29	0.428571	0.786796	0.333333	0.516398	0.285714	0.48795	0.25	0.5	0.285714	0.755929	0.2	0.447214	0.833333	2.04124	0	0	0.5	1.22474	1	1	0.333333	0.516398	1	2
694	Q16543	Hsp90 co-chaperone Cdc37	44	0.428571	0.786796	0	0	0	0	0	0	0.142857	0.377964	0	0	2.16667	1.32916	2.6	2.07364	0	0	0	0	0	0	0	0
695	Q92900 (+1)	Regulator of nonsense transcripts 1	124	0.571429	0.786796	1.33333	1.96638	0	0	0	0	0.285714	0.755929	0	0	1.33333	1.75119	1.2	1.30384	0	0	0	0	0	0	0.5	1
696	P62851	40S ribosomal protein S25	14	0.571429	0.534522	0.333333	0.516398	0.142857	0.377964	0.25	0.5	0.285714	0.48795	0	0	1	0.632456	0.6	0.547723	0	0	0	0	0.166667	0.408248	0.25	0.5
697	Q96P48-1	Isoform 1 of Arf-GAP with Rho-GAP domain, ANK repeat and PH domain-containing protein 1	136	0	0	0	0	0	0	0	0	0	0	0	0	0	0	0.6	1.34164	0	0	0	0	0	0	0.75	1.5
698	O60664	Perilipin-3	47	0.857143	1.06904	0.666667	1.0328	0	0	0	0	0	0	0.4	0.894427	1.16667	1.16905	1.6	1.51658	0.333333	0.816497	0.333333	0.57735	0.166667	0.408248	0.5	1
699	P13498	Cytochrome b-245 light chain	21	0.285714	0.755929	0	0	0.571429	0.9759	0.75	0.957427	0.428571	1.13389	0.4	0.894427	0.333333	0.816497	0.2	0.447214	0.166667	0.408248	0.333333	0.57735	0.5	1.22474	0.5	1
700	P08962	CD63 antigen	26	0.428571	1.13389	0.333333	0.816497	0.428571	0.786796	1.25	1.5	0.571429	1.13389	0	0	0	0	0.2	0.447214	0.5	0.83666	0.333333	0.57735	0.5	0.83666	0.75	0.957427
701	P47897	Glutaminyl-tRNA synthetase	88	0.714286	0.755929	0.333333	0.816497	0	0	0	0	0.142857	0.377964	0	0	1.33333	1.50555	1.8	2.16795	0	0	0	0	0.166667	0.408248	0.25	0.5
702	Q8NBJ5	Procollagen galactosyltransferase 1	72	0	0	0	0	0.285714	0.755929	1.5	1.73205	0	0	0	0	0	0	0	0	3	4.81664	1.66667	2.08167	0.666667	1.0328	0.75	1.5
703	P32455	Interferon-induced guanylate-binding protein 1	68	0.142857	0.377964	0	0	0	0	0	0	0	0	0	0	2.16667	1.83485	0.6	0.894427	0	0	0	0	0	0	0	0
704	Q9UHD8	Septin-9	65	0	0	0.833333	2.04124	0	0	0	0	0	0	0	0	1.83333	2.99444	0	0	0	0	0	0	0	0	0	0
705	O00629	Importin subunit alpha-4	58	0.571429	1.13389	0.333333	0.816497	0	0	0	0	0	0	0	0	1.33333	1.50555	1.2	1.78885	0	0	0.333333	0.57735	0	0	0.25	0.5
706	P05089 (+1)	Arginase-1	35	1.42857	2.69921	0.5	1.22474	1.14286	2.0354	0.5	1	1.71429	4.11154	0.4	0.894427	0	0	0	0	0	0	0	0	0	0	0	0
707	Q96P70	Importin-9	116	0.857143	0.690066	1	1.09545	0	0	0	0	0.142857	0.377964	0.2	0.447214	1.66667	1.63299	1.4	1.67332	0.333333	0.516398	0	0	0.166667	0.408248	0.75	0.957427
708	P58546	Myotrophin	13	0.857143	0.377964	0.666667	0.516398	0.142857	0.377964	0	0	0.142857	0.377964	0	0	1	0.632456	0.6	0.547723	0	0	0	0	0.166667	0.408248	0.5	0.57735
709	Q9UJU6	Drebrin-like protein	48	0	0	0.666667	1.0328	0.285714	0.755929	0	0	0	0	0	0	1	0.894427	1.4	1.51658	0	0	1	1.73205	0	0	0	0
710	O95834	Echinoderm microtubule-associated protein-like 2	71	0.571429	0.9759	0.833333	0.983192	0	0	0	0	0	0	0	0	1.83333	1.7224	1.8	0.83666	0	0	0	0	0.166667	0.408248	0.25	0.5
711	O95466-2	Isoform 2 of Formin-like protein 1	122	0	0	0.333333	0.816497	0.857143	0.690066	0.5	0.57735	1.14286	1.67616	0.6	1.34164	0.166667	0.408248	0.2	0.447214	0.833333	0.752773	2	2	0.166667	0.408248	1	1.1547
712	P01130	Low-density lipoprotein receptor	95	0	0	0	0	0	0	0.75	0.957427	0.714286	0.95119	0.8	1.09545	0	0	0	0	0.833333	1.32916	0.666667	1.1547	1.66667	1.96638	3	2.94392
713	P17980	26S protease regulatory subunit 6A	49	0.714286	1.1127	0.333333	0.816497	0.142857	0.377964	0	0	0.142857	0.377964	0	0	2.16667	2.04124	1.2	1.09545	0	0	0	0	0	0	0.25	0.5
714	P56537	Eukaryotic translation initiation factor 6	27	1.42857	1.13389	0.833333	0.983192	0.285714	0.755929	0	0	0.142857	0.377964	0	0	1.66667	0.816497	1.2	1.09545	0.166667	0.408248	0.333333	0.57735	0.166667	0.408248	0	0
715	P63241 (+1)	Eukaryotic translation initiation factor 5A-1	17	0.857143	1.06904	0.666667	1.21106	0.285714	0.48795	0.25	0.5	0	0	0.2	0.447214	1.83333	1.94079	1	1.41421	0.166667	0.408248	0.333333	0.57735	0.166667	0.408248	0.25	0.5
716	Q99798	Aconitate hydratase, mitochondrial	85	0.714286	0.95119	0.833333	0.983192	0.285714	0.48795	0	0	0.285714	0.755929	0.6	1.34164	1	0.894427	1.4	1.34164	0.166667	0.408248	0.333333	0.57735	0	0	0.25	0.5
717	Q9Y3C8	Ubiquitin-fold modifier-conjugating enzyme 1	19	0.571429	1.13389	0.166667	0.408248	0	0	0	0	0	0	0	0	1.5	1.22474	1.4	1.51658	0	0	0	0	0	0	0.25	0.5
718	P00813	Adenosine deaminase	41	0.142857	0.377964	0.166667	0.408248	0.142857	0.377964	0	0	0.571429	1.51186	0	0	0.666667	1.63299	0.8	1.30384	0	0	0	0	0.333333	0.816497	0	0
719	O14745	Na(+)/H(+) exchange regulatory cofactor NHE-RF1	39	0.857143	0.377964	0.333333	0.516398	0.428571	0.786796	0.5	0.57735	0.285714	0.48795	0.2	0.447214	1.16667	0.983192	1	0.707107	0.333333	0.516398	0	0	0	0	0	0
720	O15371	Eukaryotic translation initiation factor 3 subunit D	64	1.71429	1.38013	0.833333	1.16905	0	0	0	0	0	0	0	0	2.5	1.87083	1	0.707107	0	0	0	0	0	0	0	0
721	Q9UNF0	Protein kinase C and casein kinase substrate in neurons protein 2	56	2.14286	1.86445	0.666667	1.21106	0.428571	1.13389	0	0	0	0	0	0	1.33333	1.50555	0.6	0.547723	0	0	0	0	0	0	0	0
722	A8MWD9 (+1)	Small nuclear ribonucleoprotein G-like protein	9	0.428571	0.786796	0.166667	0.408248	0	0	0	0	0	0	0.2	0.447214	1.33333	1.0328	0.4	0.547723	0.333333	0.816497	0.333333	0.57735	0.333333	0.516398	1	1.41421
723	Q01844	RNA-binding protein EWS	68	0.428571	0.534522	0.666667	0.816497	0	0	0	0	0.142857	0.377964	0	0	1	0.894427	0.4	0.547723	0.166667	0.408248	0	0	0	0	0.5	0.57735
724	O95861	3'(2'),5'-bisphosphate nucleotidase 1	33	0.571429	0.786796	0.666667	1.0328	0	0	0	0	0	0	0	0	1.33333	1.63299	0.4	0.547723	0	0	0	0	0.333333	0.816497	0	0
725	P51858	Hepatoma-derived growth factor	27	0.714286	1.25357	0.333333	0.516398	0	0	0	0	0	0	0	0	2.33333	2.58199	1	1	0	0	0.333333	0.57735	0	0	0.25	0.5
726	Q13822-3	Isoform 3 of Ectonucleotide pyrophosphatase/phosphodiesterase family member 2	102	0	0	0.5	1.22474	0.428571	1.13389	0.75	1.5	2.28571	4.0708	1.2	2.68328	0	0	0	0	0	0	0	0	0.5	1.22474	0.75	1.5
727	P15924	Desmoplakin	332	0	0	0.166667	0.408248	1.85714	4.91354	0	0	0.142857	0.377964	0	0	0	0	0	0	0.833333	2.04124	0	0	0.5	1.22474	0.5	1
728	P32942	Intercellular adhesion molecule 3	60	0.428571	0.786796	0.5	0.83666	0.571429	0.786796	0.25	0.5	0.428571	0.786796	0.2	0.447214	0	0	0.4	0.894427	0.666667	0.816497	0	0	0	0	0.75	0.957427
729	Q15437	Protein transport protein Sec23B	86	0.714286	1.49603	1.16667	1.16905	0	0	0	0	0	0	0	0	1.83333	1.47196	0.6	0.894427	0.166667	0.408248	0.333333	0.57735	0	0	0.25	0.5
730	Q15717	ELAV-like protein 1	36	0.571429	0.534522	0.333333	0.816497	0	0	0	0	0	0	0	0	1.5	1.04881	1.2	0.447214	0.333333	0.516398	0.666667	1.1547	0.166667	0.408248	1	1.1547
731	P53634	Dipeptidyl peptidase 1	52	0	0	0	0	0	0	0.25	0.5	0	0	0	0	0.166667	0.408248	0.4	0.894427	0.666667	1.63299	0	0	1	2	1	2
732	P0C0L4 (+1)	Complement C4-A	193	0.142857	0.377964	0.166667	0.408248	0.142857	0.377964	0.75	1.5	0.285714	0.755929	0.4	0.894427	0.333333	0.516398	0.2	0.447214	1.5	1.04881	0.333333	0.57735	0.666667	0.516398	1.5	1.73205
733	P49748 (+1)	Very long-chain specific acyl-CoA dehydrogenase, mitochondrial	70	0.571429	0.534522	0	0	0	0	0	0	0.428571	1.13389	0	0	2.16667	2.40139	0.8	0.83666	0	0	0	0	0	0	0	0
734	Q15181	Inorganic pyrophosphatase	33	0.714286	0.95119	0.833333	0.752773	0	0	0	0	0	0	0	0	2.5	2.34521	1.8	1.30384	0	0	0	0	0	0	0.25	0.5
735	Q86XP3-2	Isoform 2 of ATP-dependent RNA helicase DDX42	90	0.714286	1.49603	0.666667	0.816497	0	0	0	0	0.142857	0.377964	0.2	0.447214	2.16667	1.94079	1.4	0.894427	0	0	0	0	0	0	0.75	1.5
736	Q8NCW5	Apolipoprotein A-I-binding protein	32	0.714286	0.755929	0.333333	0.516398	0	0	0	0	0.142857	0.377964	0.2	0.447214	1.33333	0.816497	0.8	0.83666	0	0	0	0	0.166667	0.408248	1	0
737	P29692-2	Isoform 2 of Elongation factor 1-delta	71	0.571429	0.786796	1	1.26491	0	0	0	0	0.142857	0.377964	0.2	0.447214	2	1.41421	0.8	0.83666	0	0	0	0	0	0	0	0
738	Q9NR45	Sialic acid synthase	40	1.42857	0.9759	0.5	0.547723	0	0	0	0	0.142857	0.377964	0	0	2	1.26491	0.4	0.547723	0	0	0	0	0.166667	0.408248	0.25	0.5
739	Q2VWP7	Protogenin	127	0.142857	0.377964	0	0	0.142857	0.377964	0	0	0	0	0	0	0.166667	0.408248	0	0	0	0	0.333333	0.57735	0.166667	0.408248	0	0
740	Q16836	Hydroxyacyl-coenzyme A dehydrogenase, mitochondrial	34	0	0	0	0	0	0	0	0	0	0	0	0	0.333333	0.816497	0	0	0	0	0	0	0	0	0	0
741	Q8TDZ2	NEDD9-interacting protein with calponin homology and LIM domains	118	1.28571	0.95119	1	1.26491	0	0	0	0	0	0	0	0	1.5	1.76068	1	1.41421	0	0	0	0	0	0	0	0
742	Q8WZ42	Titin	3816	0	0	0	0	0	0	0	0	0	0	0.8	1.78885	0	0	0	0	0.5	0.83666	0	0	0	0	0	0
743	P10644	cAMP-dependent protein kinase type I-alpha regulatory subunit	43	0.714286	1.1127	0.666667	0.816497	0	0	0	0	0.142857	0.377964	0	0	2.5	2.88097	0.6	0.547723	0	0	0	0	0.166667	0.408248	0.25	0.5
744	P30044 (+1)	Peroxiredoxin-5, mitochondrial	22	1.14286	1.46385	0.333333	0.816497	0.142857	0.377964	0	0	0	0	0	0	2.16667	2.71416	0.4	0.547723	0	0	0	0	0	0	0	0
745	Q7Z794	Keratin, type II cytoskeletal 1b	62	0	0	0	0	0.714286	1.88982	0.5	1	2	3.82971	0	0	0	0	0	0	1.5	2.34521	0	0	0	0	0	0
746	O75843	AP-1 complex subunit gamma-like 2	87	0.571429	0.786796	0.666667	1.21106	0	0	0	0	0	0	0.2	0.447214	1.16667	1.60208	0.6	0.894427	0	0	0	0	0	0	0.25	0.5
747	Q14980 (+1)	Nuclear mitotic apparatus protein 1	238	0	0	0.333333	0.516398	0	0	0	0	0	0	0	0	1.33333	1.50555	1.6	1.81659	0.333333	0.516398	0.666667	0.57735	0	0	0.25	0.5
748	Q9BRA2	Thioredoxin domain-containing protein 17	14	0.714286	0.95119	0.5	1.22474	0.142857	0.377964	0	0	0	0	0	0	0.5	0.547723	0.4	0.547723	0	0	0	0	0	0	0.75	0.5
749	Q9UBF2	Coatomer subunit gamma-2	98	0.142857	0.377964	0.666667	1.0328	0	0	0	0	0	0	0	0	1.83333	1.83485	1.2	1.78885	0	0	0	0	0	0	0.25	0.5
750	Q9UHA4	Ragulator complex protein LAMTOR3	14	0.571429	0.534522	0.5	0.83666	0	0	0	0	0	0	0	0	1.5	1.64317	1.2	0.83666	0	0	0	0	0.166667	0.408248	0.5	0.57735
751	O15067	Phosphoribosylformylglycinamidine synthase	145	0.857143	1.46385	0.666667	0.816497	0	0	0	0	0	0	0	0	1.66667	0.816497	1.2	1.64317	0.166667	0.408248	0	0	0	0	0.5	0.57735
752	P36551	Coproporphyrinogen-III oxidase, mitochondrial	50	0.857143	0.899735	0.833333	0.983192	0.142857	0.377964	0.25	0.5	0	0	0	0	1.5	1.3784	1.4	1.34164	0	0	0	0	0.166667	0.408248	0	0
753	P61604	10 kDa heat shock protein, mitochondrial	11	0.857143	0.899735	1	0.632456	0	0	0	0	0.285714	0.48795	0.2	0.447214	1.5	1.04881	1	0.707107	0.166667	0.408248	0	0	0	0	0.5	0.57735
754	Q8NHP8	Putative phospholipase B-like 2	65	0.285714	0.48795	0.5	0.83666	0.142857	0.377964	0	0	0.142857	0.377964	0.2	0.447214	0.166667	0.408248	0.8	1.09545	0.5	1.22474	0.666667	1.1547	0.666667	0.816497	0.5	1
755	Q96CN7	Isochorismatase domain-containing protein 1	32	0.142857	0.377964	0.5	0.83666	0	0	0	0	0	0	0	0	1.33333	1.75119	2.4	2.30217	0.166667	0.408248	0	0	0	0	0.25	0.5
756	Q8TAQ2 (+1)	SWI/SNF complex subunit SMARCC2	133	0.714286	0.48795	0.666667	0.816497	0	0	0	0	0	0	0.4	0.894427	1	0.632456	1	0.707107	0.166667	0.408248	0	0	0.166667	0.408248	0.25	0.5
757	P50502	Hsc70-interacting protein	41	0.142857	0.377964	0.333333	0.816497	0	0	0	0	0	0	0	0	1.16667	1.32916	0.2	0.447214	0.166667	0.408248	0.333333	0.57735	0	0	0	0
758	P01621	Ig kappa chain V-III region NG9 (Fragment)	11	0.142857	0.377964	0.5	1.22474	0.571429	0.9759	0.5	1	0.142857	0.377964	0	0	0	0	0	0	0.333333	0.816497	0.666667	1.1547	0.666667	1.0328	0.75	1.5
759	P23469 (+2)	Receptor-type tyrosine-protein phosphatase epsilon	81	0.428571	0.534522	0.5	0.547723	0.285714	0.48795	0.25	0.5	0.142857	0.377964	0.2	0.447214	0.833333	1.16905	0.8	0.83666	0.333333	0.516398	0	0	0.333333	0.816497	0	0
760	P50570	Dynamin-2	98	0.285714	0.48795	1	0	0	0	0.25	0.5	0.142857	0.377964	0.2	0.447214	0.666667	0.516398	1.2	0.83666	0	0	0.333333	0.57735	0.333333	0.816497	1	1.1547
761	Q99829	Copine-1	59	0.285714	0.48795	0.166667	0.408248	0	0	0.25	0.5	0.142857	0.377964	0.4	0.547723	0.333333	0.816497	0.2	0.447214	0	0	0	0	0.166667	0.408248	1	0.816497
762	Q02790	Peptidyl-prolyl cis-trans isomerase FKBP4	52	0.714286	0.755929	0.833333	0.752773	0	0	0	0	0	0	0	0	1.16667	1.16905	1	1	0	0	0.333333	0.57735	0.166667	0.408248	0.25	0.5
763	P61289	Proteasome activator complex subunit 3	30	0.428571	0.786796	0.666667	0.516398	0	0	0	0	0	0	0	0	1.66667	1.8619	2	2.12132	0.166667	0.408248	0	0	0	0	0	0
764	Q13630	GDP-L-fucose synthase	36	1.42857	0.786796	0.5	0.83666	0.142857	0.377964	0	0	0	0	0	0	1.16667	1.47196	0.4	0.547723	0	0	0	0	0.166667	0.408248	0	0
765	Q9GZP4	PITH domain-containing protein 1	24	0.714286	0.95119	0.666667	1.0328	0	0	0	0	0	0	0.2	0.447214	1.33333	1.96638	1.2	2.16795	0	0	0	0	0	0	0	0
766	Q8NDH3	Probable aminopeptidase NPEPL1	56	0.142857	0.377964	0.333333	0.516398	0	0	0	0	0.285714	0.48795	0	0	1	0.894427	1.2	1.30384	0	0	0	0	0.333333	0.516398	0.25	0.5
767	O00175	C-C motif chemokine 24	13	0.285714	0.48795	0.833333	0.752773	0.571429	0.534522	0.75	0.957427	0.285714	0.755929	0.2	0.447214	0.166667	0.408248	0	0	0.666667	0.816497	0	0	0.333333	0.816497	0	0
768	P55957-2	Isoform 2 of BH3-interacting domain death agonist	27	0	0	0	0	0	0	0	0	0.285714	0.755929	0.4	0.894427	0.5	1.22474	0	0	0.333333	0.816497	1.66667	0.57735	0.166667	0.408248	1.5	1
769	Q70J99	Protein unc-13 homolog D	123	0	0	0	0	0	0	0	0	0	0	0.4	0.894427	0.333333	0.816497	0.4	0.894427	0	0	0.333333	0.57735	0.166667	0.408248	1.5	1.73205
770	Q13185	Chromobox protein homolog 3	21	0.571429	0.786796	0.666667	0.816497	0	0	0	0	0	0	0	0	1.83333	1.16905	1.4	1.34164	0	0	0	0	0	0	0	0
771	P09238	Stromelysin-2	54	0	0	0.166667	0.408248	0.428571	1.13389	0.5	1	0.571429	1.51186	1.8	2.48998	0	0	0	0	0.166667	0.408248	0.333333	0.57735	0.166667	0.408248	0.5	1
772	P09429	High mobility group protein B1	25	1.28571	2.21467	0	0	0	0	0	0	0.285714	0.755929	0	0	1.83333	1.60208	0.4	0.894427	0	0	0	0	0	0	0	0
773	P81605	Dermcidin	11	0.142857	0.377964	0.5	1.22474	0.285714	0.48795	1.5	1	0.285714	0.48795	0.8	1.09545	0.166667	0.408248	0	0	0.5	0.547723	0.333333	0.57735	0.666667	0.816497	0.75	0.957427
774	Q86YZ3	Hornerin	282	0.142857	0.377964	0	0	0.571429	1.13389	1.25	1.5	1	1.73205	0.2	0.447214	0	0	0.2	0.447214	0.5	0.83666	0.333333	0.57735	0.166667	0.408248	1	1.1547
775	Q8N5I2	Arrestin domain-containing protein 1	46	0	0	0	0	0.857143	0.899735	0.75	1.5	0.571429	0.534522	0.6	0.894427	0	0	0.2	0.447214	1	1.26491	0.666667	0.57735	0.833333	1.16905	0.75	1.5
776	Q15154 (+1)	Pericentriolar material 1 protein	229	0.142857	0.377964	0	0	0.142857	0.377964	0	0	0	0	0	0	0	0	0.2	0.447214	0	0	0	0	0.333333	0.516398	0	0
777	Q13620	Cullin-4B	104	0.142857	0.377964	0.833333	1.32916	0	0	0	0	0	0	0	0	1.33333	1.0328	0.4	0.894427	0	0	0	0	0	0	0	0
778	P16401	Histone H1.5	23	0.714286	0.755929	0.5	0.83666	0.142857	0.377964	0	0	0.285714	0.755929	0	0	1.16667	0.983192	1	0.707107	0	0	0	0	0	0	0	0
779	P40197	Platelet glycoprotein V	61	0.714286	1.25357	0.333333	0.516398	0.714286	1.25357	0.25	0.5	0.428571	0.786796	0.2	0.447214	0.166667	0.408248	0.4	0.894427	0.833333	1.60208	1.66667	1.52753	0.166667	0.408248	0.25	0.5
780	P41252	Isoleucyl-tRNA synthetase, cytoplasmic	145	0.857143	1.06904	1	1.26491	0	0	0	0	0	0	0	0	2.16667	2.78687	1	1.41421	0.166667	0.408248	0	0	0	0	0	0
781	P62714 (+1)	Serine/threonine-protein phosphatase 2A catalytic subunit beta isoform	36	0.714286	0.95119	0.666667	0.816497	0.142857	0.377964	0	0	0	0	0	0	2	1.41421	1	1.22474	0.166667	0.408248	0	0	0	0	0	0
782	Q04637-3	Isoform B of Eukaryotic translation initiation factor 4 gamma 1	172	0.857143	0.899735	0.5	0.83666	0	0	0	0	0	0	0	0	0.666667	0.516398	1	1.22474	0.333333	0.816497	0	0	0	0	0.5	1
783	Q9BWS9 (+1)	Chitinase domain-containing protein 1	45	0.142857	0.377964	0	0	0.142857	0.377964	1	1.1547	0.428571	0.534522	0	0	0	0	0	0	1	1.67332	1.33333	1.52753	0.5	0.83666	1	2
784	Q8TCD5	5'(3')-deoxyribonucleotidase, cytosolic type	23	0.571429	0.786796	0.833333	0.983192	0	0	0	0	0.142857	0.377964	0	0	1.5	1.22474	0.6	0.894427	0	0	0	0	0	0	0	0
785	Q9UBQ5	Eukaryotic translation initiation factor 3 subunit K	25	0.714286	0.755929	0.666667	0.816497	0	0	0	0	0	0	0.2	0.447214	1	0	0.8	0.83666	0	0	0	0	0.166667	0.408248	0	0
786	P21730	C5a anaphylatoxin chemotactic receptor	39	0.142857	0.377964	0.166667	0.408248	0.142857	0.377964	0.75	0.957427	0.285714	0.48795	0.2	0.447214	0	0	0	0	0.666667	0.516398	0.333333	0.57735	0.333333	0.516398	0.75	0.5
787	Q8NE71 (+1)	ATP-binding cassette sub-family F member 1	96	0	0	0	0	0.142857	0.377964	0	0	0.428571	1.13389	0	0	0	0	0	0	0	0	0	0	0	0	0	0
788	P08648	Integrin alpha-5	115	0	0	0.333333	0.816497	0.428571	0.534522	1	1.41421	0.285714	0.755929	0.4	0.547723	0	0	0	0	0.333333	0.516398	0.333333	0.57735	0.333333	0.516398	0.75	0.5
789	P41250	Glycyl-tRNA synthetase	83	0.857143	1.46385	0.333333	0.816497	0.285714	0.755929	0	0	0	0	0	0	1.83333	1.60208	1.6	1.94936	0.166667	0.408248	0.333333	0.57735	0	0	0	0
790	O14556	Glyceraldehyde-3-phosphate dehydrogenase, testis-specific	45	0.285714	0.48795	0.166667	0.408248	0	0	0.25	0.5	0.142857	0.377964	0.2	0.447214	0	0	0	0	0	0	0.333333	0.57735	0	0	0.25	0.5
791	P19878	Neutrophil cytosol factor 2	60	0.285714	0.48795	0.5	0.547723	0	0	0	0	0.571429	1.51186	0	0	0.666667	1.63299	0.4	0.894427	0	0	0	0	0	0	0	0
792	O14732 (+1)	Inositol monophosphatase 2	31	0.714286	1.1127	0.5	0.83666	0.142857	0.377964	0.25	0.5	0	0	0	0	0.166667	0.408248	1.4	0.894427	0.333333	0.816497	0	0	0.166667	0.408248	0.5	0.57735
793	P00403	Cytochrome c oxidase subunit 2	26	0	0	0.166667	0.408248	0.142857	0.377964	0.25	0.5	0.142857	0.377964	0	0	0.333333	0.816497	0	0	0.333333	0.816497	0.333333	0.57735	0.833333	0.983192	0.5	1
794	P02545 (+1)	Prelamin-A/C	74	1	1.52753	1.16667	0.983192	0	0	0	0	0	0	0	0	1.33333	1.8619	1.2	1.64317	0	0	0	0	0	0	0	0
795	P09417	Dihydropteridine reductase	26	1	0.816497	0.5	0.547723	0.285714	0.755929	0	0	0.285714	0.48795	0	0	1.16667	1.47196	0.6	1.34164	0	0	0	0	0	0	0	0
796	P13725	Oncostatin-M	28	0	0	0	0	0	0	0.5	1	0.142857	0.377964	0	0	0	0	0	0	1	2	0.666667	1.1547	1.83333	2.40139	1.25	1.5
797	P54136	Arginyl-tRNA synthetase, cytoplasmic	75	1.42857	1.71825	0.666667	1.21106	0.142857	0.377964	0	0	0	0	0	0	1.33333	1.21106	1.2	1.64317	0.166667	0.408248	0	0	0	0	0	0
798	P55263 (+1)	Adenosine kinase	41	0.857143	0.899735	0.666667	1.21106	0	0	0	0	0	0	0	0	1.33333	1.0328	0.2	0.447214	0	0	0	0	0	0	0	0
799	P01614 (+2)	Ig kappa chain V-II region Cum	13	0.142857	0.377964	0	0	0.428571	0.534522	0.25	0.5	0.428571	0.534522	0.4	0.547723	0.166667	0.408248	0.6	0.547723	0.5	0.547723	0.666667	0.57735	0.666667	0.516398	0.5	0.57735
800	P11586	C-1-tetrahydrofolate synthase, cytoplasmic	102	1.57143	1.27242	0.333333	0.816497	0.571429	1.51186	0	0	0.714286	1.88982	0.2	0.447214	1.66667	1.0328	0.8	0.83666	0	0	0	0	0	0	0	0
801	P49903	Selenide, water dikinase 1	43	0.714286	0.48795	0.666667	0.816497	0	0	0	0	0	0	0	0	1.5	1.3784	1.4	1.34164	0	0	0	0	0.166667	0.408248	0.25	0.5
802	P61923	Coatomer subunit zeta-1	20	0.285714	0.755929	0.333333	0.516398	0	0	0	0	0	0	0	0	0.833333	0.752773	1.2	0.83666	0	0	0	0	0	0	0.5	0.57735
803	O95989	Diphosphoinositol polyphosphate phosphohydrolase 1	19	0.428571	0.786796	0.5	0.83666	0	0	0	0	0.142857	0.377964	0	0	1.5	1.3784	0.6	0.894427	0	0	0.333333	0.57735	0	0	0	0
804	Q15008	26S proteasome non-ATPase regulatory subunit 6	46	0.571429	1.13389	0.333333	0.516398	0	0	0	0	0	0	0	0	0.5	0.83666	0.6	0.894427	0	0	0.666667	1.1547	0.166667	0.408248	0.5	0.57735
805	Q9UBT2	SUMO-activating enzyme subunit 2	71	1	1.29099	0.5	0.83666	0	0	0	0	0	0	0	0	2.33333	1.63299	0.8	0.83666	0	0	0	0	0	0	0	0
806	P80511	Protein S100-A12	11	0.571429	0.9759	0.833333	1.60208	0.285714	0.755929	0.25	0.5	0.142857	0.377964	0	0	0.666667	1.0328	0.2	0.447214	0.166667	0.408248	0.333333	0.57735	0.166667	0.408248	0.25	0.5
807	Q96R05	Retinoid-binding protein 7	16	0.571429	1.13389	0.833333	0.752773	0	0	0	0	0	0	0.4	0.894427	0.666667	0.816497	0.8	0.83666	0	0	0	0	0.5	0.83666	0	0
808	P61225	Ras-related protein Rap-2b	21	0.142857	0.377964	0.333333	0.816497	0.428571	0.786796	0	0	0.142857	0.377964	0	0	0.166667	0.408248	0	0	0.333333	0.516398	0.333333	0.57735	0.166667	0.408248	0.5	0.57735
809	P14868	Aspartyl-tRNA synthetase, cytoplasmic	57	0.714286	0.95119	0.666667	1.21106	0	0	0	0	0	0	0	0	1.83333	1.7224	0.8	1.09545	0	0	0	0	0	0	0	0
810	P21399	Cytoplasmic aconitate hydratase	98	0.571429	0.786796	0.5	0.83666	0	0	0	0	0	0	0	0	1.5	1.3784	1	1.22474	0	0	0	0	0	0	0	0
811	P40939	Trifunctional enzyme subunit alpha, mitochondrial	83	0.142857	0.377964	0	0	0	0	0	0	1	2.64575	0.4	0.894427	0.666667	1.63299	0	0	0	0	0	0	0	0	0.25	0.5
812	P49589 (+1)	Cysteinyl-tRNA synthetase, cytoplasmic	85	0.285714	0.48795	0.333333	0.516398	0	0	0	0	0	0	0	0	2.33333	1.96638	1.4	1.67332	0	0	0	0	0	0	0.25	0.5
813	P54578	Ubiquitin carboxyl-terminal hydrolase 14	56	0.571429	0.786796	0	0	0	0	0	0	0	0	0	0	1.83333	2.31661	1.4	1.51658	0.166667	0.408248	0	0	0	0	0	0
814	P61247	40S ribosomal protein S3a	30	1.14286	1.21499	0.666667	1.21106	0.142857	0.377964	0	0	0	0	0	0	1.16667	1.47196	0.6	0.547723	0	0	0	0	0	0	0	0
815	Q8N149 (+1)	Leukocyte immunoglobulin-like receptor subfamily A member 2	53	0	0	0	0	0.571429	1.13389	0	0	0.142857	0.377964	0.2	0.447214	0	0	0.2	0.447214	0.666667	1.0328	1	1	1.16667	1.16905	2	2.16025
816	Q9UFN0	Protein NipSnap homolog 3A	28	0.714286	0.755929	0.5	0.83666	0.285714	0.48795	0.25	0.5	0	0	0.2	0.447214	0.833333	1.60208	0.8	0.83666	0.166667	0.408248	0	0	0	0	0.25	0.5
817	P25815	Protein S100-P	10	0.428571	0.534522	0.5	0.547723	0.428571	0.786796	0.25	0.5	0.285714	0.755929	0	0	0.5	0.83666	0	0	0	0	0	0	0	0	0	0
818	Q9Y5P4-3	Isoform 3 of Collagen type IV alpha-3-binding protein	84	0.571429	0.534522	0.166667	0.408248	0	0	0	0	0	0	0	0	0.833333	0.752773	0.8	0.83666	0.166667	0.408248	0	0	0.166667	0.408248	0.25	0.5
819	P09012	U1 small nuclear ribonucleoprotein A	31	0.714286	0.95119	0.333333	0.516398	0	0	0	0	0	0	0	0	0.5	0.547723	0.8	0.83666	0	0	0	0	0	0	0.25	0.5
820	P36543	V-type proton ATPase subunit E 1	26	0	0	0.333333	0.816497	0.142857	0.377964	0	0	0	0	0	0	1.66667	1.36626	0.4	0.894427	0	0	0	0	0	0	0	0
821	O96019	Actin-like protein 6A	47	0.714286	0.755929	0.833333	0.983192	0	0	0	0	0	0	0	0	1.16667	1.47196	1.2	1.30384	0	0	0	0	0	0	0.25	0.5
822	O00241	Signal-regulatory protein beta-1	43	0	0	0	0	0.285714	0.755929	1	1.41421	0	0	0.4	0.894427	0.333333	0.816497	0.2	0.447214	0.666667	0.816497	0.333333	0.57735	0.5	0.83666	0.75	0.957427
823	P05455	Lupus La protein	47	0.571429	0.9759	0.333333	0.816497	0	0	0	0	0.285714	0.755929	0	0	1.16667	1.16905	1.2	0.83666	0.166667	0.408248	0.333333	0.57735	0	0	0.25	0.5
824	P49913	Cathelicidin antimicrobial peptide	19	1	1.41421	0.5	1.22474	0.571429	0.9759	0.25	0.5	0.714286	1.25357	0.8	1.78885	0	0	0	0	0	0	0	0	0	0	0	0
825	Q9Y333	U6 snRNA-associated Sm-like protein LSm2	11	1	1	0.333333	0.516398	0.142857	0.377964	0	0	0.142857	0.377964	0	0	1.33333	0.516398	1	0.707107	0	0	0	0	0.166667	0.408248	0.75	0.5
826	P25398	40S ribosomal protein S12	15	0.857143	1.21499	0.666667	1.0328	0	0	0	0	0	0	0	0	1.16667	0.983192	0.8	1.09545	0	0	0	0	0	0	0	0
827	P17858	6-phosphofructokinase, liver type	85	0	0	0	0	0	0	0	0	0.428571	1.13389	0	0	0.833333	1.32916	0	0	0	0	0	0	0	0	0	0
828	Q9BUL8	Programmed cell death protein 10	25	0.571429	0.786796	0.5	0.83666	0.285714	0.755929	0	0	0	0	0	0	0.666667	1.21106	0.8	1.09545	0	0	0	0	0	0	0	0
829	Q9Y3I0	tRNA-splicing ligase RtcB homolog	55	0.714286	0.95119	0.333333	0.816497	0	0	0	0	0	0	0	0	1.33333	1.50555	0.2	0.447214	0	0	0	0	0.166667	0.408248	0	0
830	P46976 (+1)	Glycogenin-1	39	0.571429	0.786796	0.166667	0.408248	0	0	0	0	0.285714	0.755929	0	0	1	1.26491	0.2	0.447214	0	0	0	0	0	0	0	0
831	P51809 (+1)	Vesicle-associated membrane protein 7	25	0.428571	0.534522	0.333333	0.816497	0	0	0	0	0	0	0	0	0.833333	0.752773	0.8	0.447214	0	0	0	0	0	0	0.5	0.57735
832	P60866	40S ribosomal protein S20	13	1	1.1547	0.666667	1.21106	0	0	0	0	0	0	0	0	1.16667	0.752773	0.8	1.30384	0	0	0	0	0	0	0.5	1
833	P30566	Adenylosuccinate lyase	55	0.857143	0.899735	0.333333	0.516398	0	0	0	0	0	0	0	0	2.16667	2.13698	0.6	1.34164	0	0	0	0	0	0	0	0
834	P35611 (+2)	Alpha-adducin	81	0.428571	0.786796	0.5	0.83666	0	0	0	0	0	0	0	0	0.833333	0.752773	0.4	0.894427	0.166667	0.408248	0.666667	0.57735	0	0	0.25	0.5
835	Q8NG11	Tetraspanin-14	31	0.142857	0.377964	0	0	0.571429	0.9759	0.5	1	0	0	0.2	0.447214	0.333333	0.516398	0	0	0.833333	0.983192	0.666667	0.57735	0.833333	1.32916	0.5	0.57735
836	Q96L92 (+1)	Sorting nexin-27	61	0.285714	0.48795	0.666667	0.816497	0.142857	0.377964	0	0	0.142857	0.377964	0	0	0	0	0.8	0.83666	0	0	0	0	0.5	0.83666	0.75	0.957427
837	Q9BT78	COP9 signalosome complex subunit 4	46	0.285714	0.48795	0.333333	0.816497	0	0	0	0	0	0	0	0	1.33333	1.8619	1	1	0.166667	0.408248	0.333333	0.57735	0	0	0.5	1
838	Q9UNM6	26S proteasome non-ATPase regulatory subunit 13	43	0.428571	0.534522	0.166667	0.408248	0	0	0.25	0.5	0	0	0	0	1.16667	1.60208	1	1.22474	0.166667	0.408248	0.666667	0.57735	0.166667	0.408248	0.25	0.5
839	Q9Y4E8	Ubiquitin carboxyl-terminal hydrolase 15	112	0.857143	0.690066	0	0	0	0	0	0	0	0	0	0	1	1.54919	1.8	1.78885	0	0	0	0	0	0	0	0
840	P21283	V-type proton ATPase subunit C 1	44	0.285714	0.48795	0.333333	0.516398	0.142857	0.377964	0	0	0.142857	0.377964	0.2	0.447214	0.5	0.547723	0	0	0	0	0	0	0	0	0.25	0.5
841	P53680	AP-2 complex subunit sigma	17	0.285714	0.755929	0.166667	0.408248	0	0	0	0	0	0	0	0	0.333333	0.816497	0	0	0	0	0	0	0	0	0.25	0.5
842	Q9UI12	V-type proton ATPase subunit H	56	0.428571	0.534522	0.333333	0.516398	0.142857	0.377964	0	0	0.285714	0.755929	0.2	0.447214	1	0.632456	1	1.22474	0	0	0	0	0	0	0	0
843	Q9H0W9 (+2)	Ester hydrolase C11orf54	35	0.285714	0.48795	0.333333	0.516398	0.142857	0.377964	0	0	0.142857	0.377964	0	0	0.5	0.83666	0.2	0.447214	0	0	0	0	0.166667	0.408248	0.25	0.5
844	P62306	Small nuclear ribonucleoprotein F	10	0.285714	0.755929	0.166667	0.408248	0	0	0	0	0.142857	0.377964	0	0	0.666667	1.0328	1.2	0.83666	0	0	0	0	0.333333	0.516398	0.5	0.57735
845	P41439	Folate receptor gamma	28	0.285714	0.48795	0.333333	0.816497	0.428571	0.786796	0.5	1	0.285714	0.48795	0.4	0.894427	0	0	0	0	0	0	0	0	0	0	0	0
846	Q7Z7G1 (+1)	Cytokine-dependent hematopoietic cell linker	50	0	0	0	0	0.285714	0.48795	0.5	1	0	0	0	0	0	0	0	0	0.166667	0.408248	0	0	0	0	0	0
847	O14929	Histone acetyltransferase type B catalytic subunit	50	0.571429	0.786796	0.5	0.83666	0	0	0	0	0	0	0	0	2	2.19089	0.4	0.547723	0	0	0	0	0	0	0	0
848	O94985 (+1)	Calsyntenin-1	110	0	0	0	0	0.285714	0.755929	1	0.816497	0.714286	0.95119	0.6	1.34164	0	0	0	0	1	1.67332	0.333333	0.57735	0.833333	1.16905	0.75	0.957427
849	P02763	Alpha-1-acid glycoprotein 1	24	0.285714	0.755929	0	0	0.571429	1.13389	0	0	0.428571	1.13389	0	0	0.166667	0.408248	0.6	1.34164	0.833333	1.16905	0.333333	0.57735	0.5	0.547723	0.75	0.5
850	P51665	26S proteasome non-ATPase regulatory subunit 7	37	0.428571	0.534522	0.333333	0.516398	0	0	0	0	0.142857	0.377964	0.2	0.447214	0.833333	1.16905	1	1	0.166667	0.408248	0.333333	0.57735	0	0	0.5	0.57735
851	P51688	N-sulphoglucosamine sulphohydrolase	57	0.142857	0.377964	0.333333	0.516398	0	0	0	0	0.142857	0.377964	0	0	0	0	0.4	0.547723	0.333333	0.516398	0	0	1	1.26491	0.5	0.57735
852	P57737 (+1)	Coronin-7	101	0.571429	0.9759	0.166667	0.408248	0.142857	0.377964	0	0	0.428571	1.13389	0.2	0.447214	1.5	1.3784	0.8	0.83666	0	0	0	0	0	0	0	0
853	Q04446	1,4-alpha-glucan-branching enzyme	80	0.428571	0.786796	0	0	0	0	0.25	0.5	0	0	0	0	2	2.09762	0.6	0.894427	0	0	0	0	0	0	0	0
854	Q08623	Pseudouridine-5'-monophosphatase	25	0	0	0	0	0	0	0	0	0	0	0	0	1.83333	2.78687	1	2.23607	0	0	0	0	0	0	0	0
855	Q13287	N-myc-interactor	35	0.142857	0.377964	0.333333	0.516398	0	0	0	0	0	0	0	0	1	0.894427	2.4	2.30217	0	0	0	0	0	0	0	0
856	Q15075	Early endosome antigen 1	162	0.571429	0.786796	0.666667	1.0328	0	0	0	0	0	0	0	0	1.33333	1.50555	1.4	1.67332	0	0	0	0	0	0	0	0
857	Q92896 (+1)	Golgi apparatus protein 1	135	0	0	0.166667	0.408248	0.142857	0.377964	0.5	0.57735	0.428571	0.786796	0.2	0.447214	0	0	0	0	0.666667	1.21106	1.33333	2.3094	1.16667	0.983192	0.5	1
858	P04066	Tissue alpha-L-fucosidase	54	0.142857	0.377964	0.5	0.83666	0.142857	0.377964	0	0	0	0	0.2	0.447214	0.5	0.83666	1.8	2.04939	0.333333	0.816497	0	0	0.166667	0.408248	0.5	1
859	O75340	Programmed cell death protein 6	22	0.714286	0.95119	0.166667	0.408248	0	0	0.25	0.5	0	0	0	0	0.333333	0.816497	0.2	0.447214	0	0	0	0	0	0	0.75	0.957427
860	Q96DE0	U8 snoRNA-decapping enzyme	21	0.857143	1.06904	0.666667	0.816497	0	0	0	0	0.142857	0.377964	0.2	0.447214	0.666667	0.816497	1.2	1.30384	0	0	0	0	0	0	0	0
861	Q9HBI0-3	Isoform 3 of Gamma-parvin	21	0	0	0	0	0	0	0	0	0	0	0	0	1.5	1.3784	0.8	1.09545	0	0	0	0	0	0	0	0
862	Q14314	Fibroleukin	50	0	0	0	0	0	0	0	0	0	0	0	0	0.333333	0.816497	0	0	1.66667	2.58199	0.333333	0.57735	0	0	0	0
863	P04424	Argininosuccinate lyase	52	0.571429	0.786796	0.5	0.83666	0	0	0	0	0	0	0	0	0.333333	0.516398	0.4	0.894427	0	0	0	0	0	0	0	0
864	P52888	Thimet oligopeptidase	79	0.142857	0.377964	0	0	0	0	0	0	0.142857	0.377964	0	0	0.833333	1.16905	1	1.22474	0	0	0	0	0.166667	0.408248	0.25	0.5
865	Q13765	Nascent polypeptide-associated complex subunit alpha	23	0.571429	0.786796	0.333333	0.516398	0	0	0	0	0.285714	0.755929	0	0	1.33333	1.0328	0.6	0.547723	0	0	0	0	0	0	0	0
866	P05106	Integrin beta-3	87	0.285714	0.48795	0.333333	0.816497	0.714286	1.25357	0.5	1	0.428571	0.534522	0	0	0	0	0	0	0.166667	0.408248	0.666667	0.57735	0.166667	0.408248	0	0
867	Q14677	Clathrin interactor 1	68	0.428571	0.786796	0.333333	0.516398	0	0	0	0	0	0	0	0	0.666667	0.816497	0.8	1.30384	0	0	0	0	0.166667	0.408248	0.25	0.5
868	P30273	High affinity immunoglobulin epsilon receptor subunit gamma	10	0	0	0	0	0.285714	0.755929	0.5	0.57735	0.571429	0.9759	0.4	0.894427	0	0	0	0	0.166667	0.408248	0.333333	0.57735	0.333333	0.516398	0.25	0.5
869	Q8IUI8	Cytokine receptor-like factor 3	50	0.285714	0.48795	0.5	0.547723	0	0	0	0	0	0	0	0	0.5	0.547723	1.2	0.83666	0	0	0	0	0	0	0.75	0.957427
870	Q9UJ68	Mitochondrial peptide methionine sulfoxide reductase	26	0.428571	0.534522	0.333333	0.816497	0.142857	0.377964	0	0	0.142857	0.377964	0	0	0.666667	0.516398	0.4	0.547723	0.166667	0.408248	0	0	0.166667	0.408248	0.25	0.5
871	O95166	Gamma-aminobutyric acid receptor-associated protein	14	0.285714	0.48795	0.5	0.547723	0.142857	0.377964	0	0	0.285714	0.48795	0	0	0.833333	0.752773	0.8	0.447214	0	0	0	0	0.333333	0.516398	0.25	0.5
872	P55265-4	Isoform 4 of Double-stranded RNA-specific adenosine deaminase	141	0	0	0	0	0	0	0	0	0	0	0	0	0	0	0.4	0.894427	0.166667	0.408248	0	0	0	0	0	0
873	O60763 (+1)	General vesicular transport factor p115	108	0.571429	0.786796	0.5	0.547723	0	0	0	0	0	0	0	0	1.83333	1.32916	1.2	1.64317	0	0	0	0	0	0	0	0
874	P26196	Probable ATP-dependent RNA helicase DDX6	54	0.571429	0.786796	0.333333	0.816497	0	0	0	0	0.142857	0.377964	0	0	1	1.09545	0.2	0.447214	0.166667	0.408248	0	0	0	0	0	0
875	P49593	Protein phosphatase 1F	50	0.428571	0.786796	0.166667	0.408248	0	0	0	0	0	0	0	0	1.33333	1.0328	0.8	1.09545	0	0	0	0	0	0	0	0
876	P51659	Peroxisomal multifunctional enzyme type 2	80	0.428571	0.534522	0	0	0	0	0	0	0.285714	0.755929	0.4	0.894427	0.5	0.547723	0.2	0.447214	0	0	0	0	0	0	0	0
877	P51991 (+1)	Heterogeneous nuclear ribonucleoprotein A3	40	0.142857	0.377964	0	0	0	0	0	0	0.714286	1.88982	0	0	0.5	0.83666	1	1.22474	0.166667	0.408248	0	0	0	0	0	0
878	P54727	UV excision repair protein RAD23 homolog B	43	0.142857	0.377964	0.666667	1.0328	0	0	0	0	0	0	0	0	0.833333	0.752773	0.4	0.547723	0.166667	0.408248	0	0	0	0	0.25	0.5
879	Q06124-2	Isoform 2 of Tyrosine-protein phosphatase non-receptor type 11	68	0.571429	0.9759	0.5	0.83666	0	0	0	0	0	0	0	0	1.5	1.3784	1	1	0	0	0	0	0	0	0	0
880	Q2TAY7	WD40 repeat-containing protein SMU1	58	0.571429	0.786796	0.5	0.83666	0	0	0	0	0.142857	0.377964	0	0	1.16667	1.47196	0.2	0.447214	0	0	0	0	0.166667	0.408248	0.25	0.5
881	Q9NUV9	GTPase IMAP family member 4	38	0.428571	0.786796	0.666667	0.816497	0.285714	0.48795	0.5	1	0	0	0.2	0.447214	0.833333	1.60208	0.6	0.894427	0	0	0	0	0	0	0.75	0.957427
882	Q13740 (+1)	CD166 antigen	65	0	0	0.166667	0.408248	0.571429	0.786796	1	1.1547	0.428571	0.534522	0	0	0	0	0	0	0.333333	0.516398	0.333333	0.57735	0.166667	0.408248	0.25	0.5
883	P27986	Phosphatidylinositol 3-kinase regulatory subunit alpha	84	0.142857	0.377964	1	1.67332	0	0	0	0	0	0	0	0	1.16667	0.752773	0.8	1.09545	0	0	0	0	0	0	0	0
884	P02750	Leucine-rich alpha-2-glycoprotein	38	0	0	0.166667	0.408248	0.142857	0.377964	0.5	1	0.428571	1.13389	0.6	1.34164	0	0	0	0	0.333333	0.816497	0	0	0.833333	1.32916	1.25	2.5
885	P35268	60S ribosomal protein L22	15	0.428571	0.786796	0.333333	0.516398	0.142857	0.377964	0	0	0	0	0	0	1.16667	1.32916	0.6	0.894427	0	0	0	0	0	0	0	0
886	Q53GS9	U4/U6.U5 tri-snRNP-associated protein 2	65	0.285714	0.48795	0.333333	0.816497	0	0	0	0	0	0	0	0	1.5	1.3784	1.2	0.83666	0	0	0	0	0	0	0	0
887	Q93033	Immunoglobulin superfamily member 2	115	0	0	0	0	0.571429	1.13389	0.25	0.5	0	0	0.2	0.447214	0	0	0	0	0.166667	0.408248	1	1.73205	0.833333	1.60208	0.5	0.57735
888	Q9H6Z4 (+2)	Ran-binding protein 3	60	0.285714	0.755929	0.666667	1.0328	0	0	0	0	0	0	0	0	1.16667	1.16905	0.6	0.894427	0	0	0	0	0	0	0	0
889	P13500	C-C motif chemokine 2	11	0	0	0	0	0	0	0	0	0	0	0	0	0	0	0	0	0	0	0	0	0.833333	1.16905	0	0
890	Q92734	Protein TFG	43	0.142857	0.377964	0	0	0	0	0	0	0	0	0	0	1	1.09545	0.6	0.894427	0	0	0	0	0	0	0	0
891	Q5VWN6	Uncharacterized protein C10orf18	269	0.142857	0.377964	0	0	0	0	0	0	0	0	0	0	0	0	0.2	0.447214	0	0	0.333333	0.57735	0	0	0	0
892	P51159	Ras-related protein Rab-27A	25	0	0	0.333333	0.816497	0.142857	0.377964	0	0	0.142857	0.377964	0.4	0.894427	0.666667	1.21106	0.2	0.447214	0	0	0	0	0	0	0	0
893	O94979	Protein transport protein Sec31A	133	0.285714	0.755929	0	0	0	0	0	0	0	0	0	0	0.666667	1.21106	0	0	0	0	0	0	0	0	0	0
894	O75923-15	Isoform 15 of Dysferlin	222	0.285714	0.48795	0.333333	0.816497	0.428571	0.786796	0	0	0	0	0	0	0.333333	0.816497	0.2	0.447214	0	0	0.333333	0.57735	0.166667	0.408248	0.25	0.5
895	O95352	Ubiquitin-like modifier-activating enzyme ATG7	78	0.285714	0.48795	0.333333	0.816497	0	0	0	0	0	0	0	0	0.5	0.83666	1.4	1.14018	0	0	0	0	0	0	0	0
896	P08397 (+1)	Porphobilinogen deaminase	39	0	0	0.166667	0.408248	0	0	0	0	0	0	0	0	1.33333	1.21106	1	1.22474	0	0	0	0	0	0	0.25	0.5
897	P16435	NADPH--cytochrome P450 reductase	77	0.142857	0.377964	0.166667	0.408248	0	0	0	0	0	0	0	0	0.833333	0.983192	0.8	0.83666	0	0	0	0	0	0	0	0
898	Q07065	Cytoskeleton-associated protein 4	66	0.142857	0.377964	0	0	0	0	0	0	0.857143	2.26779	0.6	1.34164	0.333333	0.816497	0	0	0	0	0	0	0	0	0	0
899	Q08257	Quinone oxidoreductase	35	0.428571	0.534522	0.5	0.547723	0	0	0	0	0	0	0	0	0.666667	1.21106	1.2	1.09545	0	0	0	0	0	0	0	0
900	A6NI73 (+1)	Leukocyte immunoglobulin-like receptor subfamily A member 5	33	0	0	0	0	0	0	0	0	0.857143	1.21499	0.4	0.547723	0.333333	0.816497	0.2	0.447214	0.333333	0.516398	0	0	0.666667	0.816497	1.25	1.5
901	O95197 (+1)	Reticulon-3	113	0.428571	0.786796	0.166667	0.408248	0	0	0	0	0.285714	0.755929	0	0	0.833333	1.16905	0.4	0.547723	0.333333	0.816497	0.333333	0.57735	0	0	0.5	0.57735
902	P16035	Metalloproteinase inhibitor 2	24	0.285714	0.755929	0.666667	0.816497	0	0	0	0	0	0	0	0	0.333333	0.516398	0.8	1.09545	0	0	0	0	0	0	0	0
903	P19876	C-X-C motif chemokine 3	11	0	0	0	0	0	0	0	0	0.142857	0.377964	0	0	0	0	0	0	0.166667	0.408248	0	0	0.333333	0.516398	0.25	0.5
904	Q96PG2	Membrane-spanning 4-domains subfamily A member 10	30	0	0	0	0	0	0	0	0	0	0	0	0	0	0	0	0	0	0	0	0	0.166667	0.408248	0	0
905	P01137	Transforming growth factor beta-1	44	0.285714	0.48795	0	0	0.285714	0.48795	0	0	0.428571	0.786796	0	0	0.166667	0.408248	0	0	0.5	0.83666	0.333333	0.57735	0.5	0.83666	0	0
906	P20061	Transcobalamin-1	48	0.428571	1.13389	0.333333	0.816497	1.14286	2.26779	0.75	1.5	0.571429	1.13389	0.4	0.894427	0	0	0	0	0	0	0	0	0	0	0	0
907	P35754	Glutaredoxin-1	12	0.857143	1.21499	0.666667	1.21106	0	0	0	0	0	0	0	0	0.833333	0.752773	0.4	0.547723	0	0	0	0	0	0	0	0
908	P62753	40S ribosomal protein S6	29	0.857143	0.899735	0.666667	1.21106	0	0	0	0	0.142857	0.377964	0	0	1	0.632456	0.4	0.894427	0	0	0	0	0	0	0	0
909	P52789	Hexokinase-2	102	0	0	0.333333	0.516398	0	0	0	0	0.142857	0.377964	0	0	0.5	0.83666	0.6	0.894427	0	0	0	0	0	0	0.25	0.5
910	P11279	Lysosome-associated membrane glycoprotein 1	45	0.428571	0.534522	0.333333	0.816497	0.142857	0.377964	0.25	0.5	0.142857	0.377964	0.2	0.447214	0	0	0	0	0	0	0	0	0.333333	0.516398	0.5	0.57735
911	O75900 (+2)	Matrix metalloproteinase-23	44	0.142857	0.377964	0.166667	0.408248	0.142857	0.377964	0	0	0	0	0	0	0.333333	0.516398	0.2	0.447214	0	0	0	0	0	0	0	0
912	Q8IVF2 (+1)	Protein AHNAK2	617	0	0	0	0	0	0	0	0	0	0	0	0	0	0	0	0	0.333333	0.816497	0	0	0	0	0	0
913	P05556	Integrin beta-1	88	0	0	0	0	0.142857	0.377964	0	0	0.142857	0.377964	0	0	0	0	0	0	0.5	0.83666	0	0	0.333333	0.816497	0.5	1
914	Q9NX46	Poly(ADP-ribose) glycohydrolase ARH3	39	0.428571	0.786796	0.333333	0.516398	0	0	0	0	0	0	0	0	1.33333	1.0328	1.4	1.14018	0	0	0	0	0	0	0.25	0.5
915	Q15057	Arf-GAP with coiled-coil, ANK repeat and PH domain-containing protein 2	88	0.571429	0.786796	1.16667	1.16905	0	0	0	0	0	0	0	0	0.666667	0.516398	0.6	0.894427	0.166667	0.408248	0	0	0	0	0	0
916	P33241	Lymphocyte-specific protein 1	37	0.428571	0.786796	0.5	0.547723	0.142857	0.377964	0.25	0.5	0.142857	0.377964	0.2	0.447214	0.333333	0.516398	0.2	0.447214	0	0	0.333333	0.57735	0	0	0.25	0.5
917	P49354	Protein farnesyltransferase/geranylgeranyltransferase type-1 subunit alpha	44	0.285714	0.48795	0.333333	0.516398	0	0	0	0	0	0	0	0	0.833333	0.983192	0.8	1.30384	0	0	0	0	0	0	0	0
918	Q9Y2Q5	Ragulator complex protein LAMTOR2	14	0.428571	0.534522	0.333333	0.516398	0	0	0	0	0	0	0	0	1.16667	0.752773	1	0.707107	0	0	0	0	0	0	0	0
919	Q04941	Proteolipid protein 2	17	0.142857	0.377964	0.166667	0.408248	0	0	0.25	0.5	0	0	0	0	0.166667	0.408248	0	0	0.166667	0.408248	0.666667	0.57735	0	0	0	0
920	Q03164 (+1)	Histone-lysine N-methyltransferase MLL	432	0	0	0	0	0.142857	0.377964	0	0	0	0	0	0	0	0	0	0	0	0	0	0	0	0	0.25	0.5
921	Q9Y6N7 (+3)	Roundabout homolog 1	181	0.142857	0.377964	0.666667	0.516398	0	0	0	0	0	0	0	0	0.166667	0.408248	0.2	0.447214	0.166667	0.408248	0	0	0	0	0	0
922	P51610	Host cell factor 1	209	0.142857	0.377964	0.333333	0.516398	0	0	0	0	0	0	0	0	0.833333	1.16905	1	1.22474	0	0	0	0	0	0	0.25	0.5
923	Q9Y383-2	Isoform 2 of Putative RNA-binding protein Luc7-like 2	46	0.714286	1.1127	0.333333	0.516398	0	0	0	0	0.142857	0.377964	0	0	0.5	0.547723	0.6	0.547723	0	0	0	0	0	0	0	0
924	P04275	von Willebrand factor	309	0.571429	1.51186	0.333333	0.816497	0.571429	1.51186	1.25	2.5	0.142857	0.377964	0.4	0.894427	0	0	0	0	0.166667	0.408248	0.333333	0.57735	0.166667	0.408248	0.5	1
925	P15289	Arylsulfatase A	54	0.142857	0.377964	0.333333	0.516398	0.285714	0.48795	0.25	0.5	0.142857	0.377964	0.2	0.447214	0.166667	0.408248	0.2	0.447214	0.166667	0.408248	0	0	0.333333	0.516398	0.5	1
926	Q92484	Acid sphingomyelinase-like phosphodiesterase 3a	51	0	0	0.166667	0.408248	0	0	0.25	0.5	1.14286	1.34519	0.6	1.34164	0	0	0	0	0	0	0	0	0.666667	1.21106	1.5	1.29099
927	Q96EP5 (+1)	DAZ-associated protein 1	43	0.428571	0.534522	0.5	1.22474	0	0	0	0	0.142857	0.377964	0	0	0.666667	0.816497	0.6	0.894427	0	0	0	0	0	0	0	0
928	P15880	40S ribosomal protein S2	31	0.571429	0.786796	0.333333	0.816497	0	0	0	0	0.285714	0.755929	0	0	0.5	0.83666	0	0	0	0	0	0	0	0	0	0
929	O15042 (+1)	U2 snRNP-associated SURP motif-containing protein	118	0	0	0.166667	0.408248	0	0	0	0	0	0	0	0	1	1.26491	1	1.41421	0	0	0	0	0	0	0	0
930	Q7Z5R6	Amyloid beta A4 precursor protein-binding family B member 1-interacting protein	73	0.857143	0.899735	0.333333	0.516398	0.285714	0.755929	0	0	0	0	0	0	1.33333	1.0328	0.6	0.894427	0	0	0	0	0	0	0	0
931	P42574	Caspase-3	32	0.285714	0.48795	0.166667	0.408248	0	0	0	0	0	0	0	0	0.5	0.547723	0.4	0.894427	0.166667	0.408248	0	0	0.166667	0.408248	0.5	1
932	P62847 (+2)	40S ribosomal protein S24	15	1	0.816497	0.5	1.22474	0.142857	0.377964	0	0	0.142857	0.377964	0	0	1.33333	1.50555	0.2	0.447214	0	0	0.333333	0.57735	0	0	0	0
933	Q00796	Sorbitol dehydrogenase	38	0.428571	0.534522	0.166667	0.408248	0	0	0	0	0	0	0	0	1	1.09545	1	0.707107	0	0	0	0	0	0	0	0
934	Q9P2T1-2	Isoform 2 of GMP reductase 2	40	0.142857	0.377964	0	0	0	0	0	0	0	0	0	0	1.33333	1.50555	0.8	1.30384	0	0	0	0	0	0	0	0
935	P61970	Nuclear transport factor 2	14	0.142857	0.377964	0.166667	0.408248	0	0	0	0	0	0	0	0	0.5	0.83666	0.2	0.447214	0	0	0	0	0	0	0	0
936	Q15233	Non-POU domain-containing octamer-binding protein	54	0.285714	0.48795	0	0	0	0	0	0	0.285714	0.755929	0	0	0.666667	1.21106	0.2	0.447214	0	0	0.333333	0.57735	0	0	0	0
937	O14802	DNA-directed RNA polymerase III subunit RPC1	156	0.285714	0.48795	0.166667	0.408248	0.142857	0.377964	0	0	0	0	0	0	0.166667	0.408248	0.2	0.447214	0	0	0.333333	0.57735	0.166667	0.408248	0	0
938	P28749 (+1)	Retinoblastoma-like protein 1	121	0.142857	0.377964	0	0	0.142857	0.377964	0	0	0	0	0	0	0	0	0	0	0	0	0	0	0	0	0	0
939	P11387	DNA topoisomerase 1	91	0.428571	0.534522	1	1.26491	0	0	0	0	0	0	0	0	1.16667	1.32916	0.4	0.894427	0	0	0	0	0	0	0	0
940	O95479	GDH/6PGL endoplasmic bifunctional protein	89	0.285714	0.755929	0	0	0.142857	0.377964	0	0	0.142857	0.377964	0	0	0	0	0	0	0.833333	1.60208	0.333333	0.57735	1	2	1.25	2.5
941	P10451 (+2)	Osteopontin	35	0.142857	0.377964	0	0	0.714286	1.49603	0.25	0.5	0	0	0	0	0	0	0	0	1	2	1.33333	1.52753	0	0	0	0
942	P22102	Trifunctional purine biosynthetic protein adenosine-3	108	0.142857	0.377964	0.166667	0.408248	0	0	0	0	0.142857	0.377964	0	0	0.666667	1.21106	0.4	0.547723	0	0	0	0	0	0	0.25	0.5
943	P26640	Valyl-tRNA synthetase	140	0.857143	1.21499	0.333333	0.816497	0	0	0	0	0	0	0	0	1.66667	1.36626	1	1.22474	0.166667	0.408248	0	0	0	0	0	0
944	Q9H223	EH domain-containing protein 4	61	0.142857	0.377964	0.166667	0.408248	0.428571	0.786796	0.25	0.5	0.142857	0.377964	0	0	0	0	0	0	0.166667	0.408248	0.333333	0.57735	0.166667	0.408248	0.5	1
945	Q92890 (+1)	Ubiquitin fusion degradation protein 1 homolog	35	0.428571	0.534522	0.5	0.83666	0	0	0.25	0.5	0	0	0.2	0.447214	0.333333	0.516398	0.4	0.547723	0	0	0	0	0	0	0	0
946	Q01085	Nucleolysin TIAR	42	0.285714	0.48795	0	0	0	0	0	0	0	0	0	0	1	1.26491	0.2	0.447214	0	0	0.333333	0.57735	0	0	0.25	0.5
947	Q9UL18	Protein argonaute-1	97	0	0	0.166667	0.408248	0	0	0	0	0	0	0	0	0.333333	0.816497	0.4	0.894427	0	0	0	0	0	0	0.25	0.5
948	O43242	26S proteasome non-ATPase regulatory subunit 3	61	0.285714	0.48795	0.5	1.22474	0	0	0	0	0	0	0	0	0.666667	1.21106	1	1.41421	0	0	0	0	0	0	0	0
949	P07814	Bifunctional aminoacyl-tRNA synthetase	171	0.428571	1.13389	0.166667	0.408248	0	0	0	0	0	0	0	0	1.33333	1.75119	0.4	0.894427	0	0	0	0	0	0	0	0
950	P15848	Arylsulfatase B	60	0.142857	0.377964	0	0	0	0	0.25	0.5	0.142857	0.377964	0.2	0.447214	0	0	0.2	0.447214	0.166667	0.408248	0.333333	0.57735	0.666667	0.816497	0.5	0.57735
951	P34059	N-acetylgalactosamine-6-sulfatase	58	0.428571	1.13389	0.333333	0.516398	0.142857	0.377964	0.25	0.5	0.285714	0.755929	0.2	0.447214	0.333333	0.516398	0	0	0	0	0	0	0.166667	0.408248	0	0
952	Q02878	60S ribosomal protein L6	33	0.714286	1.25357	0.166667	0.408248	0.142857	0.377964	0	0	0.142857	0.377964	0.2	0.447214	0.333333	0.516398	0.2	0.447214	0	0	0.333333	0.57735	0	0	0.5	1
953	Q9H0E2	Toll-interacting protein	30	0.142857	0.377964	0.333333	0.816497	0.285714	0.48795	0	0	0	0	0	0	0.666667	1.21106	0.4	0.547723	0.166667	0.408248	0	0	0.166667	0.408248	1	0.816497
954	Q9Y5L0 (+1)	Transportin-3	104	0.428571	0.786796	0.5	0.547723	0	0	0	0	0	0	0	0	1.66667	1.63299	0.6	0.547723	0	0	0	0	0	0	0	0
955	Q06481 (+4)	Amyloid-like protein 2	87	0	0	0	0	0	0	0	0	0	0	0	0	0	0	0.2	0.447214	0.833333	0.752773	1	1	0.166667	0.408248	0	0
956	Q9Y5S9	RNA-binding protein 8A	20	0.857143	0.690066	0.166667	0.408248	0	0	0	0	0	0	0	0	1.16667	1.16905	1	1.22474	0	0	0	0	0	0	0	0
957	O43847 (+1)	Nardilysin	132	0.285714	0.755929	0.333333	0.816497	0	0	0	0	0	0	0	0	1.33333	1.75119	0	0	0	0	0	0	0	0	0	0
958	Q92499	ATP-dependent RNA helicase DDX1	82	0.142857	0.377964	0.166667	0.408248	0	0	0	0	0	0	0	0	1	1.09545	0.2	0.447214	0	0	0	0	0.166667	0.408248	0.25	0.5
959	Q96GX9	Probable methylthioribulose-1-phosphate dehydratase	27	0.428571	0.534522	0.333333	0.516398	0	0	0	0	0	0	0	0	1	0.894427	1.4	1.14018	0	0	0	0	0	0	0	0
960	Q9NWV4	UPF0587 protein C1orf123	18	0	0	0.166667	0.408248	0	0	0	0	0	0	0	0	0.666667	0.816497	1.2	0.83666	0	0	0	0	0	0	0	0
961	Q9ULC4 (+2)	Malignant T cell-amplified sequence 1	21	0.142857	0.377964	0.166667	0.408248	0	0	0	0	0	0	0	0	1.5	1.51658	0.2	0.447214	0	0	0	0	0	0	0	0
962	Q9Y624	Junctional adhesion molecule A	33	0.142857	0.377964	0.166667	0.408248	0.142857	0.377964	0.5	0.57735	0.142857	0.377964	0.4	0.894427	0.166667	0.408248	0	0	0.166667	0.408248	0	0	0.166667	0.408248	0	0
963	Q14651	Plastin-1	70	0.285714	0.48795	0.333333	0.516398	0	0	0	0	0	0	0	0	0.5	0.83666	0.2	0.447214	0	0	0.666667	1.1547	0	0	0.25	0.5
964	P05386	60S acidic ribosomal protein P1	12	0.285714	0.48795	0.333333	0.516398	0	0	0	0	0.142857	0.377964	0.2	0.447214	0.333333	0.516398	0.2	0.447214	0.166667	0.408248	0.666667	0.57735	0.166667	0.408248	0.5	0.57735
965	P13164	Interferon-induced transmembrane protein 1	14	0.571429	0.786796	0	0	0.571429	0.786796	0.25	0.5	0.428571	0.786796	0	0	0	0	0.6	0.894427	0	0	0	0	0.166667	0.408248	0.25	0.5
966	Q9BZK7	F-box-like/WD repeat-containing protein TBL1XR1	56	0.428571	0.786796	0.5	0.83666	0	0	0	0	0	0	0	0	0.5	1.22474	1	1.41421	0	0	0	0	0	0	0	0
967	Q99623	Prohibitin-2	33	0.285714	0.48795	0	0	0.142857	0.377964	0	0	0.428571	1.13389	0.2	0.447214	0.333333	0.816497	0	0	0	0	0.333333	0.57735	0	0	0	0
968	O95498	Vascular non-inflammatory molecule 2	59	0.285714	0.755929	0.333333	0.516398	0.571429	0.9759	0	0	0.428571	0.786796	0	0	0	0	0	0	0.166667	0.408248	0.333333	0.57735	0.166667	0.408248	0.5	0.57735
969	Q8NHJ6 (+2)	Leukocyte immunoglobulin-like receptor subfamily B member 4	49	0	0	0	0	0.142857	0.377964	0	0	0.285714	0.755929	0	0	0	0	0	0	0.5	0.547723	0.333333	0.57735	0.333333	0.516398	1	0.816497
970	Q9GZT8	NIF3-like protein 1	42	0.571429	0.786796	0.166667	0.408248	0.142857	0.377964	0	0	0	0	0	0	0.5	0.547723	0.6	0.894427	0	0	0	0	0	0	0	0
971	Q9H2U2 (+2)	Inorganic pyrophosphatase 2, mitochondrial	38	0.285714	0.48795	0.333333	0.516398	0	0	0	0	0.142857	0.377964	0	0	1	0.894427	0.4	0.547723	0	0	0	0	0	0	0	0
972	P01593 (+8)	Ig kappa chain V-I region AG	12	0.285714	0.48795	0.166667	0.408248	0.428571	0.786796	0.5	0.57735	0.142857	0.377964	0.2	0.447214	0.166667	0.408248	0	0	0.166667	0.408248	1	1	0.333333	0.516398	0.25	0.5
973	Q3KNS1	Patched domain-containing protein 3	87	0	0	0	0	0.142857	0.377964	0	0	0.142857	0.377964	0	0	0	0	0	0	0	0	0	0	0	0	0	0
974	O00182 (+1)	Galectin-9	40	0.142857	0.377964	0.166667	0.408248	0	0	0	0	0	0	0	0	0.666667	0.816497	0.6	0.547723	0	0	0.333333	0.57735	0.333333	0.516398	1	0.816497
975	O75533	Splicing factor 3B subunit 1	146	0	0	0.333333	0.516398	0	0	0	0	0.285714	0.755929	0	0	1.33333	1.0328	0.8	0.83666	0	0	0	0	0	0	0	0
976	P52272 (+1)	Heterogeneous nuclear ribonucleoprotein M	78	0.428571	1.13389	0.166667	0.408248	0	0	0	0	0.428571	1.13389	0	0	0.166667	0.408248	0.2	0.447214	0	0	0	0	0	0	0	0
977	P53041	Serine/threonine-protein phosphatase 5	57	0.714286	0.48795	0.5	0.83666	0.142857	0.377964	0	0	0	0	0	0	0.166667	0.408248	0.6	0.894427	0	0	0	0	0.333333	0.516398	0	0
978	Q07020	60S ribosomal protein L18	22	1.28571	1.38013	0.5	0.83666	0.142857	0.377964	0	0	0	0	0	0	1.33333	1.0328	0	0	0	0	0	0	0	0	0	0
979	Q9NVZ3 (+2)	Adaptin ear-binding coat-associated protein 2	28	0.142857	0.377964	0.333333	0.516398	0	0	0	0	0.142857	0.377964	0.2	0.447214	0.666667	1.21106	1.2	1.30384	0.166667	0.408248	0	0	0	0	0	0
980	O75594	Peptidoglycan recognition protein 1	22	0.285714	0.755929	0.5	1.22474	0.571429	1.13389	0.75	1.5	0.285714	0.755929	0	0	0	0	0	0	0	0	0	0	0	0	0	0
981	A6NDG6	Phosphoglycolate phosphatase	34	0.285714	0.48795	0.666667	0.816497	0	0	0	0	0	0	0	0	0.833333	1.32916	1.4	1.94936	0	0	0	0	0	0	0	0
982	Q99538	Legumain	49	0	0	0.166667	0.408248	0	0	0.25	0.5	0.142857	0.377964	0.2	0.447214	0.166667	0.408248	0.2	0.447214	0.166667	0.408248	0.333333	0.57735	0.833333	1.16905	0.75	0.957427
983	P53999	Activated RNA polymerase II transcriptional coactivator p15	14	0.285714	0.48795	0.166667	0.408248	0	0	0	0	0	0	0	0	1.16667	1.16905	1	0.707107	0	0	0	0	0	0	0	0
984	P12268	Inosine-5'-monophosphate dehydrogenase 2	56	0.142857	0.377964	0.166667	0.408248	0.142857	0.377964	0	0	0	0	0	0	1.16667	1.32916	0.6	0.894427	0	0	0	0	0	0	0	0
985	P36639	7,8-dihydro-8-oxoguanine triphosphatase	23	0	0	0.166667	0.408248	0	0	0	0	0	0	0	0	0	0	0.4	0.547723	0.166667	0.408248	0.333333	0.57735	0.5	0.547723	0.75	0.5
986	P48960 (+2)	CD97 antigen	92	0	0	0.166667	0.408248	0.428571	0.786796	0.25	0.5	0	0	0	0	0.5	1.22474	0	0	0.166667	0.408248	0.666667	1.1547	0.5	0.83666	0.5	1
987	P62995	Transformer-2 protein homolog beta	34	0.714286	0.755929	0.333333	0.516398	0	0	0	0	0.142857	0.377964	0	0	0.5	0.547723	0.4	0.894427	0	0	0	0	0	0	0	0
988	Q15459	Splicing factor 3A subunit 1	89	0.285714	0.48795	0	0	0	0	0	0	0	0	0	0	0.833333	0.752773	0.6	0.894427	0	0	0	0	0	0	0	0
989	Q5T1M5	FK506-binding protein 15	134	0	0	0.166667	0.408248	0	0	0	0	0.285714	0.755929	0.2	0.447214	0.5	0.83666	0	0	0	0	0.333333	0.57735	0.166667	0.408248	0.25	0.5
990	Q8NBS9	Thioredoxin domain-containing protein 5	48	0.428571	0.534522	0	0	0.142857	0.377964	0	0	0.142857	0.377964	0	0	0.166667	0.408248	0	0	0.166667	0.408248	0	0	0.166667	0.408248	0.5	0.57735
991	P54709	Sodium/potassium-transporting ATPase subunit beta-3	32	0.142857	0.377964	0.166667	0.408248	0.571429	0.534522	0.5	0.57735	0.142857	0.377964	0	0	0	0	0	0	0	0	0.666667	0.57735	0.166667	0.408248	0	0
992	P23759 (+4)	Paired box protein Pax-7	57	0.142857	0.377964	0	0	0	0	0	0	0	0	0	0	0	0	0	0	0	0	0	0	0	0	0	0
993	Q00325 (+1)	Phosphate carrier protein, mitochondrial	40	0.571429	0.534522	0	0	0.142857	0.377964	0	0	0.142857	0.377964	0.2	0.447214	0.333333	0.816497	0	0	0	0	0.333333	0.57735	0.166667	0.408248	0.25	0.5
994	Q9H0D6-2	Isoform 2 of 5'-3' exoribonuclease 2	100	0.285714	0.48795	0.333333	0.516398	0	0	0	0	0	0	0	0	1	1.26491	1.2	1.78885	0	0	0	0	0	0	0	0
995	P37108	Signal recognition particle 14 kDa protein	15	0.571429	0.786796	0.333333	0.516398	0	0	0	0	0.142857	0.377964	0	0	0.666667	0.516398	0.2	0.447214	0.166667	0.408248	0	0	0	0	0	0
996	P55008	Allograft inflammatory factor 1	17	0.571429	0.534522	0.333333	0.516398	0	0	0	0	0	0	0	0	0.833333	0.752773	0.6	0.894427	0.166667	0.408248	0.333333	0.57735	0	0	0.25	0.5
997	Q96C23	Aldose 1-epimerase	38	0.285714	0.48795	0.166667	0.408248	0	0	0	0	0.142857	0.377964	0.2	0.447214	0.333333	0.516398	0.6	0.547723	0	0	0	0	0	0	0.25	0.5
998	Q9BXY8 (+1)	Protein BEX2	15	0	0	0.166667	0.408248	0.428571	0.534522	0.25	0.5	0.142857	0.377964	0	0	0.166667	0.408248	0.2	0.447214	0.166667	0.408248	0	0	0.166667	0.408248	0	0
999	Q8IZP0 (+6)	Abl interactor 1	55	0.285714	0.48795	0.5	0.547723	0.285714	0.48795	0.25	0.5	0	0	0	0	0.333333	0.516398	0.4	0.547723	0.333333	0.516398	0.333333	0.57735	0	0	0.25	0.5
1000	Q5THJ4 (+1)	Vacuolar protein sorting-associated protein 13D	492	0	0	0.166667	0.408248	0	0	0	0	0	0	0	0	0	0	0	0	0	0	0	0	0	0	0	0
1001	O15498	Synaptobrevin homolog YKT6	22	0.142857	0.377964	0.333333	0.816497	0	0	0	0	0	0	0	0	0.5	0.83666	0.2	0.447214	0	0	0.333333	0.57735	0	0	0.25	0.5
1002	O15204	ADAM DEC1	53	0	0	0	0	0.428571	0.786796	0.5	0.57735	0	0	0	0	0	0	0	0	1.16667	1.32916	1.66667	0.57735	0.333333	0.516398	0	0
1003	O15372	Eukaryotic translation initiation factor 3 subunit H	40	0.285714	0.755929	0	0	0	0	0	0	0	0	0	0	0.666667	0.816497	1	1.41421	0	0	0	0	0	0	0	0
1004	P08581 (+1)	Hepatocyte growth factor receptor	156	0	0	0	0	0.142857	0.377964	1	1.1547	0	0	0.4	0.547723	0	0	0	0	0.666667	1.63299	0.333333	0.57735	0.5	0.83666	1.25	1.5
1005	P11766	Alcohol dehydrogenase class-3	40	1	1.52753	0.333333	0.516398	0	0	0	0	0	0	0	0	0.666667	0.816497	0.4	0.547723	0	0	0	0	0	0	0	0
1006	P13693	Translationally-controlled tumor protein	20	0.142857	0.377964	0	0	0	0	0	0	0	0	0	0	1.33333	1.75119	0.2	0.447214	0	0	0	0	0	0	0	0
1007	P14923	Junction plakoglobin	82	0	0	0.333333	0.816497	0.285714	0.755929	0	0	0.142857	0.377964	0	0	0	0	0	0	0.166667	0.408248	0	0	0.333333	0.516398	0.25	0.5
1008	P20231 (+1)	Tryptase beta-2	31	0	0	0	0	0	0	0	0	0	0	0	0	0.166667	0.408248	0.6	1.34164	1	2.44949	1.33333	2.3094	0.166667	0.408248	0.25	0.5
1009	P55084	Trifunctional enzyme subunit beta, mitochondrial	51	0	0	0	0	0.142857	0.377964	0	0	0.428571	1.13389	0	0	0.333333	0.816497	0	0	0	0	0	0	0	0	0.5	1
1010	Q13618 (+1)	Cullin-3	89	0.714286	0.95119	0.5	0.83666	0	0	0	0	0	0	0	0	0.833333	1.16905	0.8	0.83666	0	0	0	0	0	0	0	0
1011	Q3LXA3	Bifunctional ATP-dependent dihydroxyacetone kinase/FAD-AMP lyase (cyclizing)	59	0	0	0.166667	0.408248	0	0	0	0	0.142857	0.377964	0.4	0.894427	0.333333	0.516398	0.4	0.547723	0	0	0	0	0	0	0.25	0.5
1012	P43652	Afamin	69	0.142857	0.377964	0	0	0.142857	0.377964	0	0	0.142857	0.377964	0	0	0.833333	2.04124	0	0	0	0	0.333333	0.57735	0	0	0	0
1013	Q14498 (+1)	RNA-binding protein 39	59	0.285714	0.48795	0.333333	0.516398	0	0	0	0	0	0	0	0	0.833333	0.752773	1	0.707107	0	0	0	0	0	0	0	0
1014	Q7L266 (+1)	L-asparaginase	32	0.285714	0.755929	0.166667	0.408248	0	0	0	0	0	0	0	0	0.666667	0.516398	0.6	0.547723	0	0	0	0	0	0	0	0
1015	Q9NXD2 (+1)	Myotubularin-related protein 10	88	0	0	0	0	0	0	0	0	0	0	0	0	0	0	0.4	0.894427	0	0	0	0	0	0	0	0
1016	P15509	Granulocyte-macrophage colony-stimulating factor receptor subunit alpha	46	0	0	0	0	0.428571	1.13389	0	0	0	0	0	0	0	0	0	0	0	0	0.666667	1.1547	0	0	0	0
1017	P13861	cAMP-dependent protein kinase type II-alpha regulatory subunit	46	0.714286	0.755929	0.333333	0.516398	0	0	0	0	0	0	0	0	1.5	2.07364	0.2	0.447214	0	0	0	0	0	0	0	0
1018	P35232	Prohibitin	30	0.142857	0.377964	0	0	0	0	0	0	0.571429	1.51186	0.2	0.447214	0.166667	0.408248	0	0	0	0	0	0	0.166667	0.408248	0.25	0.5
1019	Q9NQW7	Xaa-Pro aminopeptidase 1	70	0.142857	0.377964	0	0	0	0	0	0	0	0	0	0	0.333333	0.516398	0.8	1.30384	0	0	0	0	0	0	0.25	0.5
1020	Q9UHD0	Interleukin-19	20	0	0	0	0	0	0	0	0	0.142857	0.377964	0.2	0.447214	0	0	0	0	0	0	0	0	0.666667	0.816497	1.5	1
1021	P05161	Ubiquitin-like protein ISG15	18	0.142857	0.377964	0.166667	0.408248	0	0	0	0	0	0	0	0	1.33333	1.36626	0.6	0.894427	0	0	0	0	0.333333	0.816497	0	0
1022	P98171	Rho GTPase-activating protein 4	105	0.142857	0.377964	0	0	0	0	0	0	0	0	0	0	0	0	0.2	0.447214	0	0	0	0	0	0	0.25	0.5
1023	O15400 (+1)	Syntaxin-7	30	0.285714	0.48795	0.5	0.83666	0	0	0	0	0	0	0	0	0.333333	0.516398	0.4	0.547723	0.166667	0.408248	0.333333	0.57735	0	0	0	0
1024	O75821	Eukaryotic translation initiation factor 3 subunit G	36	0.285714	0.48795	0.5	0.83666	0	0	0	0	0	0	0	0	0.333333	0.516398	0.2	0.447214	0	0	0	0	0.166667	0.408248	0.75	0.957427
1025	Q9H2A7	C-X-C motif chemokine 16	28	0	0	0	0	0.142857	0.377964	0.25	0.5	0.142857	0.377964	0	0	0	0	0	0	0.5	0.83666	1	1	0.166667	0.408248	0.25	0.5
1026	Q99759 (+1)	Mitogen-activated protein kinase kinase kinase 3	71	0.285714	0.48795	0	0	0	0	0	0	0	0	0	0	0	0	0.2	0.447214	0	0	0	0	0.166667	0.408248	0	0
1027	O43451	Maltase-glucoamylase, intestinal	210	0.428571	0.786796	0	0	0.428571	0.786796	1	2	0.285714	0.48795	0.4	0.894427	0	0	0	0	0	0	0	0	0	0	0	0
1028	Q13094	Lymphocyte cytosolic protein 2	60	0.142857	0.377964	0.166667	0.408248	0	0	0	0	0	0	0	0	0.666667	0.516398	0.4	0.547723	0	0	0.333333	0.57735	0.166667	0.408248	0.25	0.5
1029	P55209	Nucleosome assembly protein 1-like 1	45	0.285714	0.48795	0.166667	0.408248	0.142857	0.377964	0	0	0.142857	0.377964	0	0	1	0.894427	0.2	0.447214	0.166667	0.408248	0	0	0	0	0.25	0.5
1030	P48506	Glutamate--cysteine ligase catalytic subunit	73	0.142857	0.377964	0.333333	0.816497	0	0	0	0	0	0	0	0	0.833333	1.60208	0	0	0	0	0	0	0	0	0	0
1031	P16885	1-phosphatidylinositol-4,5-bisphosphate phosphodiesterase gamma-2	148	0.142857	0.377964	0	0	0	0	0	0	0	0	0	0	0.666667	1.0328	0.8	1.09545	0	0	0	0	0	0	0	0
1032	P52434	DNA-directed RNA polymerases I, II, and III subunit RPABC3	17	0.285714	0.48795	0.166667	0.408248	0	0	0	0	0	0	0	0	0.333333	0.516398	0.8	0.83666	0	0	0	0	0.166667	0.408248	0.5	0.57735
1033	Q08722 (+3)	Leukocyte surface antigen CD47	35	0	0	0.166667	0.408248	0.142857	0.377964	0.25	0.5	0.285714	0.755929	0.4	0.894427	0	0	0	0	0.166667	0.408248	0	0	0	0	0	0
1034	P49756	RNA-binding protein 25	100	0.142857	0.377964	0	0	0	0	0	0	0	0	0	0	0.5	0.83666	0.2	0.447214	0	0	0	0	0	0	0	0
1035	Q14242	P-selectin glycoprotein ligand 1	43	0	0	0.5	0.83666	0.142857	0.377964	0.25	0.5	0.142857	0.377964	0.2	0.447214	0	0	0.2	0.447214	0.333333	0.516398	0	0	0.166667	0.408248	0.5	0.57735
1036	Q9ULW2	Frizzled-10	65	0	0	0.666667	0.516398	0	0	0	0	0	0	0	0	0.166667	0.408248	0	0	0.333333	0.516398	0	0	0	0	0	0
1037	Q9NPF4	Probable tRNA threonylcarbamoyladenosine biosynthesis proteinGEP	36	0.714286	0.48795	0.166667	0.408248	0	0	0	0	0	0	0	0	0.5	0.547723	0.6	0.894427	0	0	0	0	0	0	0	0
1038	Q92925-3	Isoform 3 of SWI/SNF-related matrix-associated actin-dependent regulator of chromatin subfamily D member 2	55	0	0	0	0	0	0	0	0	0	0	0	0	0.166667	0.408248	0.2	0.447214	0	0	0	0	0	0	0	0
1039	P58872	Rhomboid-related protein 3	45	0	0	0.166667	0.408248	0	0	0	0	0	0	0	0	0	0	0	0	0	0	0	0	0	0	0	0
1040	Q3V6T2 (+3)	Girdin	216	0	0	0	0	0	0	0	0	0	0	0	0	0	0	0.2	0.447214	0	0	0	0	0	0	0	0
1041	Q8NBJ7	Sulfatase-modifying factor 2	34	0	0	0	0	0.142857	0.377964	0	0	0	0	0	0	0	0	0	0	0.5	0.547723	0.333333	0.57735	0	0	0	0
1042	Q5TZA2	Rootletin	229	0.285714	0.755929	0	0	0	0	0	0	0	0	0	0	0	0	0	0	0	0	0	0	0	0	0	0
1043	O00267 (+1)	Transcription elongation factor SPT5	121	0	0	0.166667	0.408248	0	0	0	0	0	0	0	0	0.5	0.83666	0.6	0.894427	0	0	0	0	0	0	0.5	1
1044	O60610 (+1)	Protein diaphanous homolog 1	141	0.285714	0.48795	0	0	0.142857	0.377964	0	0	0	0	0	0	0.833333	1.32916	0.6	0.894427	0	0	0.333333	0.57735	0	0	0	0
1045	P22695	Cytochrome b-c1 complex subunit 2, mitochondrial	48	0.428571	0.534522	0	0	0	0	0	0	0.142857	0.377964	0.2	0.447214	0.5	1.22474	0	0	0	0	0	0	0	0	0	0
1046	P46781	40S ribosomal protein S9	23	0.285714	0.48795	0	0	0	0	0	0	0	0	0	0	1	2.44949	0	0	0	0	0	0	0	0	0	0
1047	Q9NT62	Ubiquitin-like-conjugating enzyme ATG3	36	0.285714	0.48795	0.333333	0.516398	0	0	0	0	0	0	0	0	1	1.09545	0.8	0.447214	0	0	0	0	0	0	0	0
1048	P12270	Nucleoprotein TPR	267	0.285714	0.48795	0	0	0	0	0	0	0	0	0	0	0.5	0.83666	0.2	0.447214	0.166667	0.408248	0.333333	0.57735	0	0	0	0
1049	Q99733	Nucleosome assembly protein 1-like 4	43	0.285714	0.48795	0	0	0	0	0	0	0	0	0	0	1	0.894427	0.2	0.447214	0	0	0	0	0	0	0	0
1050	Q14165	Malectin	32	0.428571	0.534522	0	0	0.142857	0.377964	0	0	0.428571	1.13389	0.2	0.447214	0.166667	0.408248	0.4	0.547723	0	0	0.666667	0.57735	0.333333	0.816497	0.25	0.5
1051	P62280	40S ribosomal protein S11	18	0.428571	1.13389	0.333333	0.816497	0	0	0	0	0	0	0	0	0.333333	0.816497	0	0	0	0	0	0	0	0	0	0
1052	Q8WVY7	Ubiquitin-like domain-containing CTD phosphatase 1	37	0	0	0.166667	0.408248	0	0	0	0	0	0	0	0	0.5	1.22474	0.6	0.894427	0	0	0	0	0.166667	0.408248	0	0
1053	Q8NES3 (+1)	Beta-1,3-N-acetylglucosaminyltransferase lunatic fringe	42	0	0	0	0	0.285714	0.48795	0.25	0.5	0.142857	0.377964	0.2	0.447214	0	0	0	0	0.666667	0.816497	0.333333	0.57735	0.166667	0.408248	0	0
1054	Q8WVQ1	Soluble calcium-activated nucleotidase 1	45	0	0	0	0	0.571429	1.13389	0.25	0.5	0.142857	0.377964	0.2	0.447214	0	0	0	0	0.333333	0.516398	0.666667	1.1547	0.666667	0.516398	0.5	0.57735
1055	Q9NQG5	Regulation of nuclear pre-mRNA domain-containing protein 1B	37	0.142857	0.377964	0.166667	0.408248	0	0	0	0	0	0	0	0	0.5	0.83666	0.4	0.547723	0	0	0	0	0	0	0.75	0.957427
1056	Q9P035	3-hydroxyacyl-CoA dehydratase 3	43	0.142857	0.377964	0.166667	0.408248	0	0	0	0	0	0	0	0	0.333333	0.516398	0	0	0	0	0	0	0	0	0.25	0.5
1057	P61916	Epididymal secretory protein E1	17	0	0	0	0	0	0	0	0	0	0	0	0	0	0	0	0	0	0	0	0	0.166667	0.408248	0	0
1058	Q9UMY4 (+1)	Sorting nexin-12	20	0	0	0.333333	0.816497	0	0	0	0	0	0	0	0	0	0	0.4	0.894427	0	0	0	0	0	0	0	0
1059	Q9UGI8 (+1)	Testin	48	0.571429	0.534522	0.166667	0.408248	0	0	0	0	0	0	0	0	0.666667	0.816497	0.4	0.547723	0	0	0	0	0	0	0	0
1060	P46778	60S ribosomal protein L21	19	0	0	0	0	0	0	0	0	0	0	0	0	0.333333	0.816497	0	0	0	0	0	0	0	0	0	0
1061	P13224-2	Isoform 2 of Platelet glycoprotein Ib beta chain	43	0.285714	0.48795	0.333333	0.516398	0.428571	0.534522	0.5	0.57735	0.142857	0.377964	0	0	0	0	0	0	0.166667	0.408248	0.333333	0.57735	0.333333	0.516398	0	0
1062	P62487	DNA-directed RNA polymerase II subunit RPB7	19	0.285714	0.48795	0.666667	0.516398	0	0	0	0	0	0	0	0	0.5	0.547723	0.6	0.547723	0	0	0	0	0.166667	0.408248	0	0
1063	Q12912 (+1)	Lymphoid-restricted membrane protein	62	0	0	0	0	0	0	0.25	0.5	0	0	0	0	0	0	0	0	0.166667	0.408248	0.333333	0.57735	0	0	0	0
1064	Q13206	Probable ATP-dependent RNA helicase DDX10	101	0	0	0	0	0	0	0	0	0.142857	0.377964	0	0	0	0	0	0	0	0	0	0	0	0	0	0
1065	O95865	N(G),N(G)-dimethylarginine dimethylaminohydrolase 2	30	0.571429	0.534522	0.333333	0.516398	0	0	0	0	0	0	0	0	0.5	0.83666	0.2	0.447214	0	0	0	0	0	0	0.25	0.5
1066	P27930	Interleukin-1 receptor type 2	45	0.142857	0.377964	0.166667	0.408248	0	0	0	0	0	0	0	0	0.5	0.83666	0.2	0.447214	0.333333	0.816497	0.333333	0.57735	0	0	0	0
1067	P33176	Kinesin-1 heavy chain	110	0.285714	0.48795	0.833333	1.32916	0	0	0	0	0	0	0	0	0.666667	0.816497	0.6	0.547723	0.166667	0.408248	0	0	0	0	0	0
1068	P80217 (+1)	Interferon-induced 35 kDa protein	32	0.285714	0.755929	0.166667	0.408248	0	0	0	0	0	0	0	0	1.5	2.34521	0.4	0.894427	0	0	0	0	0	0	0	0
1069	Q9NTJ4	Alpha-mannosidase 2C1	116	0	0	0.5	0.83666	0	0	0	0	0	0	0	0	0.666667	1.21106	0	0	0.166667	0.408248	0	0	0	0	0	0
1070	Q13409 (+2)	Cytoplasmic dynein 1 intermediate chain 2	71	0.142857	0.377964	0.166667	0.408248	0	0	0	0	0.285714	0.755929	0	0	0.833333	0.983192	0.6	1.34164	0	0	0	0	0	0	0	0
1071	Q16401	26S proteasome non-ATPase regulatory subunit 5	56	0.285714	0.755929	0.166667	0.408248	0	0	0	0	0	0	0	0	1.33333	1.75119	0.4	0.547723	0.166667	0.408248	0	0	0	0	0	0
1072	Q13451	Peptidyl-prolyl cis-trans isomerase FKBP5	51	0	0	0	0	0	0	0	0	0	0	0	0	0.5	0.83666	1	1.41421	0	0	0	0	0	0	0	0
1073	P62913 (+1)	60S ribosomal protein L11	20	0.142857	0.377964	0	0	0.142857	0.377964	0	0	0.142857	0.377964	0.2	0.447214	0.5	0.547723	0.4	0.547723	0	0	0	0	0.166667	0.408248	0	0
1074	A5YKK6 (+1)	CCR4-NOT transcription complex subunit 1	267	0	0	0.5	1.22474	0	0	0	0	0	0	0	0	0.166667	0.408248	0	0	0	0	0	0	0	0	0	0
1075	P09919 (+1)	Granulocyte colony-stimulating factor	22	0	0	0	0	0	0	0	0	0	0	0	0	0	0	0	0	0	0	0	0	0.833333	0.983192	0.5	0.57735
1076	Q9H2H8	Peptidyl-prolyl cis-trans isomerase-like 3	18	0.142857	0.377964	0.166667	0.408248	0	0	0	0	0	0	0	0	1	0.894427	0.4	0.547723	0	0	0	0	0	0	0	0
1077	Q9Y2Z0	Suppressor of G2 allele of SKP1 homolog	41	0.142857	0.377964	0.333333	0.516398	0	0	0	0	0	0	0	0	0.166667	0.408248	0.2	0.447214	0	0	0	0	0	0	0.25	0.5
1078	O75955	Flotillin-1	47	0.285714	0.48795	0.5	1.22474	0	0	0	0	0.142857	0.377964	0.4	0.894427	0	0	0	0	0	0	0	0	0	0	0	0
1079	Q9Y5X3	Sorting nexin-5	47	0.142857	0.377964	0.166667	0.408248	0	0	0	0	0	0	0	0	0.5	0.547723	0.6	0.547723	0.166667	0.408248	0.333333	0.57735	0	0	0.25	0.5
1080	Q96BX8	Mps one binder kinase activator-like 2A	25	0.285714	0.48795	0	0	0	0	0	0	0.142857	0.377964	0	0	0.5	0.83666	0.4	0.547723	0	0	0	0	0	0	0	0
1081	P35221 (+1)	Catenin alpha-1	100	0	0	0	0	0	0	0	0	0	0	0	0	0	0	0.6	0.894427	0	0	0	0	0	0	0	0
1082	Q70CQ2-2	Isoform 2 of Ubiquitin carboxyl-terminal hydrolase 34	387	0	0	0	0	0	0	0.25	0.5	0.142857	0.377964	0	0	0	0	0	0	0.166667	0.408248	0	0	0	0	0	0
1083	Q9NVH2 (+2)	Integrator complex subunit 7	107	0	0	0	0	0	0	0	0	0	0	0	0	0	0	0.2	0.447214	0.166667	0.408248	0.333333	0.57735	0	0	0.25	0.5
1084	Q6IN85 (+2)	Serine/threonine-protein phosphatase 4 regulatory subunit 3A	95	0	0	0	0	0	0	0	0	0	0	0	0	0.166667	0.408248	0	0	0	0	0	0	0	0	0	0
1085	Q9Y2X7	ARF GTPase-activating protein GIT1	84	0.142857	0.377964	0	0	0	0	0	0	0	0	0	0	0.666667	0.816497	0.8	1.30384	0	0	0	0	0	0	0	0
1086	P29460	Interleukin-12 subunit beta	37	0	0	0.166667	0.408248	0.285714	0.755929	0	0	0.428571	0.786796	0	0	0	0	0	0	0	0	0	0	0.666667	1.0328	0.25	0.5
1087	P31930	Cytochrome b-c1 complex subunit 1, mitochondrial	53	0	0	0	0	0	0	0	0	0.142857	0.377964	0	0	0.333333	0.816497	0	0	0	0	0	0	0	0	0.25	0.5
1088	P51606	N-acylglucosamine 2-epimerase	49	0.285714	0.755929	0.333333	0.516398	0	0	0	0	0	0	0	0	0.333333	0.516398	0.4	0.894427	0	0	0	0	0	0	0	0
1089	P78527 (+1)	DNA-dependent protein kinase catalytic subunit	469	0.285714	0.755929	0	0	0	0	0	0	0.857143	2.26779	0	0	0.333333	0.816497	0	0	0	0	0	0	0	0	0	0
1090	Q04837	Single-stranded DNA-binding protein, mitochondrial	17	0.142857	0.377964	0.166667	0.408248	0.142857	0.377964	0	0	0.285714	0.755929	0.2	0.447214	0.166667	0.408248	0.2	0.447214	0	0	0	0	0	0	0.25	0.5
1091	Q9Y265	RuvB-like 1	50	0.428571	0.786796	0	0	0	0	0	0	0	0	0	0	1.16667	0.752773	0	0	0	0	0	0	0	0	0	0
1092	P27708	CAD protein	243	0	0	0	0	0	0	0	0	0	0	0	0	0	0	0.2	0.447214	0	0	0	0	0	0	0	0
1093	Q2TAA2	Isoamyl acetate-hydrolyzing esterase 1 homolog	28	0	0	0	0	0	0	0	0	0	0	0	0	0.5	0.83666	0.4	0.894427	0	0	0	0	0	0	0	0
1094	Q9BUQ8	Probable ATP-dependent RNA helicase DDX23	96	0.142857	0.377964	0.333333	0.816497	0	0	0	0	0	0	0	0	0.666667	0.816497	0.4	0.547723	0	0	0	0	0	0	0.25	0.5
1095	Q9BV20	Methylthioribose-1-phosphate isomerase	39	0.428571	0.786796	0.166667	0.408248	0	0	0	0	0	0	0	0	0.833333	0.983192	1	1.73205	0	0	0	0	0	0	0	0
1096	O00743	Serine/threonine-protein phosphatase 6 catalytic subunit	35	0.285714	0.48795	0.333333	0.816497	0	0	0	0	0	0	0	0	1	1.26491	0	0	0	0	0	0	0	0	0	0
1097	P12004	Proliferating cell nuclear antigen	29	0.571429	0.534522	0.166667	0.408248	0	0	0	0	0	0	0	0	1.33333	1.21106	0.6	0.894427	0	0	0	0	0	0	0	0
1098	Q9HDC9 (+1)	Adipocyte plasma membrane-associated protein	46	0.142857	0.377964	0.166667	0.408248	0.428571	0.786796	0	0	0.428571	0.786796	0	0	0	0	0	0	0	0	0	0	0	0	0	0
1099	Q9UH17	Probable DNA dC->dU-editing enzyme APOBEC-3B	46	0.142857	0.377964	0.166667	0.408248	0	0	0	0	0	0	0.2	0.447214	0.666667	1.0328	0.4	0.894427	0	0	0	0	0	0	0.5	0.57735
1100	P45974 (+1)	Ubiquitin carboxyl-terminal hydrolase 5	96	0.142857	0.377964	0	0	0	0	0	0	0.142857	0.377964	0	0	1.33333	2.42212	0.6	0.894427	0	0	0	0	0	0	0	0
1101	P21926	CD9 antigen	25	0.142857	0.377964	0.166667	0.408248	0.285714	0.755929	0.25	0.5	0	0	0	0	0	0	0.2	0.447214	0.333333	0.516398	0	0	0.166667	0.408248	0	0
1102	Q53FT3	Uncharacterized protein C11orf73	22	0.285714	0.48795	0.166667	0.408248	0	0	0	0	0	0	0	0	0.5	0.83666	0.6	0.894427	0	0	0	0	0	0	0	0
1103	P84090	Enhancer of rudimentary homolog	12	0.142857	0.377964	0.166667	0.408248	0	0	0	0	0	0	0	0	0.333333	0.516398	0.4	0.894427	0	0	0	0	0	0	0	0
1104	P02749	Beta-2-glycoprotein 1	38	0	0	0	0	0	0	0	0	0.142857	0.377964	0.2	0.447214	0	0	0.2	0.447214	0.5	0.547723	0.666667	0.57735	0.5	0.547723	0.25	0.5
1105	Q86UK0	ATP-binding cassette sub-family A member 12	293	0	0	0	0	0.285714	0.48795	0	0	0	0	0	0	0.166667	0.408248	0	0	0	0	0.333333	0.57735	0	0	0	0
1106	Q86V81	THO complex subunit 4	27	0.285714	0.48795	0.333333	0.516398	0	0	0	0	0	0	0	0	0.833333	0.983192	0.6	0.547723	0	0	0	0	0	0	0	0
1107	P61081	NEDD8-conjugating enzyme Ubc12	21	0.142857	0.377964	0.166667	0.408248	0	0	0	0	0	0	0	0	0.333333	0.516398	0.4	0.547723	0	0	0	0	0	0	0	0
1108	Q07666	KH domain-containing, RNA-binding, signal transduction-associated protein 1	48	0	0	0	0	0	0	0	0	0	0	0	0	1.16667	1.16905	1	1.73205	0	0	0	0	0	0	0	0
1109	P24752	Acetyl-CoA acetyltransferase, mitochondrial	45	0.142857	0.377964	0.166667	0.408248	0	0	0	0	0.142857	0.377964	0.2	0.447214	0.166667	0.408248	0	0	0	0	0	0	0	0	0	0
1110	P30085	UMP-CMP kinase	22	0	0	0	0	0	0	0	0	0	0	0	0	0.333333	0.516398	0.2	0.447214	0	0	0	0	0.166667	0.408248	0.5	0.57735
1111	P39656	Dolichyl-diphosphooligosaccharide--protein glycosyltransferase 48 kDa subunit	51	0.142857	0.377964	0	0	0	0	0	0	0.428571	1.13389	0.2	0.447214	0.5	0.83666	0	0	0	0	0.333333	0.57735	0.333333	0.516398	0	0
1112	P63208	S-phase kinase-associated protein 1	19	0.142857	0.377964	0.166667	0.408248	0	0	0	0	0	0	0	0	1	1.67332	0.4	0.894427	0	0	0	0	0	0	0	0
1113	Q9NR30 (+1)	Nucleolar RNA helicase 2	87	0	0	0	0	0	0	0	0	0	0	0	0	0.166667	0.408248	0.4	0.894427	0	0	0	0	0	0	0	0
1114	O15427	Monocarboxylate transporter 4	49	0.142857	0.377964	0.166667	0.408248	0.428571	0.534522	0.25	0.5	0.142857	0.377964	0.2	0.447214	0	0	0	0	0	0	0	0	0	0	0	0
1115	O75608 (+1)	Acyl-protein thioesterase 1	25	0.428571	0.534522	0.666667	0.816497	0	0	0	0	0	0	0	0	0.333333	0.516398	0.8	0.83666	0	0	0	0	0	0	0	0
1116	P60510	Serine/threonine-protein phosphatase 4 catalytic subunit	35	0.428571	0.786796	0.333333	0.516398	0	0	0	0	0	0	0	0	0.5	0.83666	0.2	0.447214	0	0	0	0	0	0	0	0
1117	Q9Y4K1	Absent in melanoma 1 protein	189	0	0	0	0	0	0	0	0	0	0	0	0	0	0	0.4	0.894427	0	0	0	0	0	0	0	0
1118	Q8IX19	Mast cell-expressed membrane protein 1	21	0	0	0	0	0.142857	0.377964	0.25	0.5	0	0	0.2	0.447214	0	0	0	0	0	0	0	0	0.5	1.22474	0	0
1119	Q96S97	Myeloid-associated differentiation marker	35	0.285714	0.48795	0.166667	0.408248	0.285714	0.48795	0.5	0.57735	0.142857	0.377964	0.2	0.447214	0	0	0	0	0.333333	0.516398	0	0	0.166667	0.408248	0.25	0.5
1120	Q14376	UDP-glucose 4-epimerase	38	0	0	0	0	0.142857	0.377964	0.25	0.5	0	0	0.2	0.447214	0.166667	0.408248	0	0	0.166667	0.408248	0	0	0	0	0	0
1121	Q92618	Zinc finger protein 516	124	0	0	0	0	0	0	0	0	0.142857	0.377964	0	0	0	0	0	0	0	0	0	0	0	0	0	0
1122	Q9NQ88	Probable fructose-2,6-bisphosphatase TIGAR	30	0.142857	0.377964	0.333333	0.516398	0	0	0	0	0	0	0	0	0.5	0.547723	0.2	0.447214	0	0	0	0	0	0	0	0
1123	P49407 (+1)	Beta-arrestin-1	47	0.142857	0.377964	0	0	0	0	0	0	0	0	0	0	0.166667	0.408248	0	0	0	0	0	0	0	0	0	0
1124	Q9Y3D6	Mitochondrial fission 1 protein	17	0	0	0	0	0	0	0	0	0	0	0	0	0.333333	0.516398	0.2	0.447214	0	0	0	0	0	0	0	0
1125	Q6PI73	Leukocyte immunoglobulin-like receptor subfamily A member 6	52	0	0	0	0	0.428571	1.13389	0	0	0.142857	0.377964	0	0	0.333333	0.516398	0	0	0	0	0	0	0	0	0	0
1126	Q9BY44	Eukaryotic translation initiation factor 2A	65	0.142857	0.377964	0	0	0	0	0	0	0	0	0	0	1	1.67332	0.6	0.894427	0	0	0	0	0	0	0	0
1127	Q9UBQ7	Glyoxylate reductase/hydroxypyruvate reductase	36	1	1	0	0	0	0	0	0	0	0	0	0	0.833333	0.752773	0.6	0.894427	0	0	0	0	0	0	0	0
1128	P40763 (+1)	Signal transducer and activator of transcription 3	88	0.142857	0.377964	0.166667	0.408248	0	0	0	0	0.142857	0.377964	0	0	0	0	0	0	0.166667	0.408248	0	0	0	0	0	0
1129	P21580	Tumor necrosis factor alpha-induced protein 3	90	0	0	0	0	0	0	0	0	0	0	0	0	0	0	0	0	0.166667	0.408248	0	0	0	0	0.75	1.5
1130	Q15020	Squamous cell carcinoma antigen recognized by T-cells 3	110	0.142857	0.377964	0.166667	0.408248	0	0	0	0	0	0	0	0	0.833333	0.752773	0.4	0.894427	0.166667	0.408248	0.333333	0.57735	0	0	0	0
1131	Q9NP99 (+1)	Triggering receptor expressed on myeloid cells 1	26	0	0	0	0	0.142857	0.377964	0.25	0.5	0.142857	0.377964	0	0	0	0	0	0	0.333333	0.816497	0.666667	1.1547	0.5	1.22474	1	1.1547
1132	P84103	Serine/arginine-rich splicing factor 3	19	0.142857	0.377964	0	0	0	0	0	0	0	0	0	0	0.666667	0.816497	0	0	0	0	0	0	0	0	0	0
1133	Q13685	Angio-associated migratory cell protein	47	0.142857	0.377964	0	0	0	0	0	0	0	0	0	0	0.5	0.83666	0.2	0.447214	0	0	0	0	0	0	0	0
1134	P01019	Angiotensinogen	53	0	0	0.166667	0.408248	0.428571	0.786796	0.25	0.5	0	0	0	0	0	0	0	0	0.166667	0.408248	0	0	0.166667	0.408248	0	0
1135	O95372	Acyl-protein thioesterase 2	25	0	0	0	0	0	0	0	0	0	0	0	0	0.333333	0.516398	0.6	0.894427	0	0	0	0	0	0	0	0
1136	Q9UI08 (+1)	Ena/VASP-like protein	45	0.428571	0.534522	0.166667	0.408248	0	0	0	0	0	0	0	0	0.5	0.547723	0.4	0.547723	0	0	0	0	0	0	0	0
1137	Q96T58	Msx2-interacting protein	402	0	0	0	0	0	0	0	0	0	0	0	0	0	0	0	0	0.166667	0.408248	0	0	0.166667	0.408248	0	0
1138	Q9UN70 (+2)	Protocadherin gamma-C3	101	0	0	0	0	0.142857	0.377964	0	0	0	0	0	0	0	0	0	0	0	0	0	0	0	0	0	0
1139	Q9Y696	Chloride intracellular channel protein 4	29	0.428571	0.786796	0.5	0.83666	0	0	0	0	0	0	0	0	0.5	0.83666	0.2	0.447214	0	0	0	0	0	0	0	0
1140	Q92608	Dedicator of cytokinesis protein 2	212	0	0	0.166667	0.408248	0	0	0	0	0.142857	0.377964	0	0	0	0	0	0	0	0	0	0	0	0	0	0
1141	P61353	60S ribosomal protein L27	16	0.428571	0.786796	0	0	0.142857	0.377964	0	0	0.285714	0.755929	0	0	0.5	1.22474	0	0	0	0	0	0	0.166667	0.408248	0.25	0.5
1142	Q16775 (+1)	Hydroxyacylglutathione hydrolase, mitochondrial	34	0	0	0.166667	0.408248	0	0	0	0	0	0	0	0	0.833333	1.16905	0.2	0.447214	0	0	0	0	0	0	0.25	0.5
1143	P49755	Transmembrane emp24 domain-containing protein 10	25	0	0	0	0	0.142857	0.377964	0	0	0	0	0	0	0.333333	0.816497	0	0	0	0	0	0	0	0	0.25	0.5
1144	P61964	WD repeat-containing protein 5	37	0.285714	0.755929	0	0	0	0	0	0	0	0	0	0	0.333333	0.516398	0.4	0.547723	0	0	0	0	0.166667	0.408248	0.5	0.57735
1145	P62158	Calmodulin	17	0.142857	0.377964	0.166667	0.408248	0	0	0	0	0	0	0	0	0.166667	0.408248	0.2	0.447214	0	0	0	0	0	0	0	0
1146	Q15843 (+1)	NEDD8	9	0.142857	0.377964	0.166667	0.408248	0	0	0	0	0	0	0	0	0.5	0.83666	0.2	0.447214	0	0	0	0	0	0	0.25	0.5
1147	Q92922	SWI/SNF complex subunit SMARCC1	123	0.142857	0.377964	0.166667	0.408248	0	0	0	0	0	0	0	0	0.5	0.83666	0.6	0.894427	0	0	0	0	0	0	0	0
1148	Q14258	E3 ubiquitin/ISG15 ligase TRIM25	71	0.571429	0.534522	0.333333	0.516398	0	0	0	0	0.142857	0.377964	0	0	0.166667	0.408248	0.4	0.547723	0	0	0	0	0	0	0	0
1149	O43670 (+1)	Zinc finger protein 207	51	0.571429	0.534522	0.166667	0.408248	0	0	0	0	0	0	0	0	0.666667	0.516398	0.4	0.894427	0	0	0	0	0	0	0	0
1150	P62310	U6 snRNA-associated Sm-like protein LSm3	12	0.142857	0.377964	0.333333	0.516398	0	0	0	0	0	0	0	0	0.5	0.547723	0.2	0.447214	0	0	0	0	0	0	0	0
1151	Q92556	Engulfment and cell motility protein 1	84	0.142857	0.377964	0	0	0.142857	0.377964	0	0	0	0	0	0	0	0	0	0	0	0	0	0	0	0	0	0
1152	P49591	Seryl-tRNA synthetase, cytoplasmic	59	0.285714	0.48795	0	0	0	0	0	0	0	0	0	0	1.16667	1.60208	0.4	0.894427	0	0	0	0	0	0	0	0
1153	O43660 (+1)	Pleiotropic regulator 1	57	0	0	0.166667	0.408248	0	0	0	0	0	0	0	0	0	0	0	0	0	0	0	0	0.166667	0.408248	0	0
1154	P04217	Alpha-1B-glycoprotein	54	0	0	0	0	0	0	0	0	0	0	0	0	0.166667	0.408248	0	0	1	1.26491	0	0	0.333333	0.816497	0.75	1.5
1155	Q9UBE0	SUMO-activating enzyme subunit 1	38	0.142857	0.377964	0	0	0	0	0	0	0	0	0	0	1	1.26491	0.4	0.894427	0	0	0	0	0	0	0	0
1156	P14384	Carboxypeptidase M	51	0	0	0	0	0	0	0	0	0.142857	0.377964	0.2	0.447214	0	0	0	0	0.5	0.547723	0.333333	0.57735	0.5	0.547723	0.75	0.957427
1157	P35613 (+1)	Basigin	42	0	0	0.166667	0.408248	0.142857	0.377964	0	0	0.142857	0.377964	0.2	0.447214	0	0	0	0	0.166667	0.408248	0	0	0	0	0	0
1158	P42126 (+1)	Enoyl-CoA delta isomerase 1, mitochondrial	33	0.571429	0.786796	0.166667	0.408248	0	0	0	0	0	0	0	0	0.333333	0.516398	0.2	0.447214	0	0	0	0	0	0	0	0
1159	P46063	ATP-dependent DNA helicase Q1	73	0.428571	0.534522	0.333333	0.516398	0	0	0	0	0	0	0	0	0.5	0.547723	0.2	0.447214	0	0	0	0	0	0	0	0
1160	P62857	40S ribosomal protein S28	8	0.285714	0.48795	0.333333	0.816497	0	0	0	0	0	0	0	0	0.833333	1.16905	0.2	0.447214	0	0	0	0	0	0	0	0
1161	Q32P44	Echinoderm microtubule-associated protein-like 3	95	0.285714	0.48795	0.166667	0.408248	0	0	0	0	0	0	0	0	0.5	0.83666	0.2	0.447214	0	0	0	0	0	0	0.25	0.5
1162	Q9Y263	Phospholipase A-2-activating protein	87	0.285714	0.755929	0.5	0.83666	0	0	0	0	0	0	0	0	0.5	0.83666	0.2	0.447214	0	0	0	0	0	0	0	0
1163	Q16706	Alpha-mannosidase 2	131	0	0	0.166667	0.408248	0.142857	0.377964	0	0	0.142857	0.377964	0.2	0.447214	0	0	0	0	0.166667	0.408248	0.666667	1.1547	0	0	0.5	1
1164	Q53EL6	Programmed cell death protein 4	52	0.285714	0.48795	0.166667	0.408248	0	0	0	0	0	0	0	0	0.666667	0.816497	0.6	0.547723	0	0	0	0	0	0	0.25	0.5
1165	Q02809	Procollagen-lysine,2-oxoglutarate 5-dioxygenase 1	84	0	0	0	0	0.142857	0.377964	0.25	0.5	0	0	0	0	0	0	0	0	0.5	1.22474	0	0	0.333333	0.816497	0.5	1
1166	Q86TI2 (+2)	Dipeptidyl peptidase 9	98	0	0	0	0	0	0	0	0	0	0	0	0	0.333333	0.816497	0	0	0	0	0	0	0	0	0	0
1167	Q6UXN9	WD repeat-containing protein 82	35	0.285714	0.48795	0.166667	0.408248	0	0	0	0	0	0	0	0	0.333333	0.516398	0	0	0	0	0	0	0	0	0	0
1168	P29966	Myristoylated alanine-rich C-kinase substrate	32	0	0	0	0	0.285714	0.48795	0.25	0.5	0.285714	0.755929	0.2	0.447214	0	0	0	0	0.166667	0.408248	0	0	0.333333	0.516398	0	0
1169	Q9H3S4	Thiamin pyrophosphokinase 1	27	0.142857	0.377964	0.166667	0.408248	0	0	0	0	0	0	0	0	0.333333	0.516398	0.2	0.447214	0	0	0	0	0	0	0	0
1170	Q86V88 (+2)	Magnesium-dependent phosphatase 1	20	0	0	0	0	0	0	0	0	0	0	0	0	0.5	0.547723	0.4	0.547723	0	0	0	0	0	0	0	0
1171	Q9Y2T2	AP-3 complex subunit mu-1	47	0	0	0.166667	0.408248	0	0	0	0	0.142857	0.377964	0.2	0.447214	0.333333	0.516398	0	0	0	0	0	0	0	0	0	0
1172	P54802	Alpha-N-acetylglucosaminidase	82	0	0	0	0	0	0	0	0	0	0	0	0	0	0	0.6	1.34164	0	0	0	0	0	0	0	0
1173	Q7L2H7	Eukaryotic translation initiation factor 3 subunit M	43	0.285714	0.755929	0.166667	0.408248	0	0	0	0	0	0	0	0	0.5	0.83666	0.2	0.447214	0.166667	0.408248	0	0	0	0	0	0
1174	Q8NHP6	Motile sperm domain-containing protein 2	60	0	0	0	0	0	0	0	0	0	0	0	0	0	0	0.4	0.547723	0	0	0	0	0	0	0.25	0.5
1175	Q9UQE7	Structural maintenance of chromosomes protein 3	142	0.571429	1.13389	0	0	0	0	0	0	0	0	0	0	0.666667	0.816497	0.6	0.894427	0	0	0	0	0	0	0	0
1176	Q9Y6N5	Sulfide:quinone oxidoreductase, mitochondrial	50	0	0	0	0	0.142857	0.377964	0	0	0.285714	0.755929	0	0	0.166667	0.408248	0	0	0	0	0	0	0	0	0	0
1177	P31939	Bifunctional purine biosynthesis protein PURH	65	0	0	0	0	0	0	0	0	0	0	0	0	0.833333	1.32916	0.2	0.447214	0	0	0	0	0	0	0	0
1178	Q4G0F5	Vacuolar protein sorting-associated protein 26B	39	0.142857	0.377964	0.166667	0.408248	0	0	0	0	0	0	0	0	0.166667	0.408248	0.2	0.447214	0	0	0.333333	0.57735	0	0	0	0
1179	O00170	AH receptor-interacting protein	38	0	0	0.5	1.22474	0	0	0	0	0	0	0	0	0.833333	1.32916	0	0	0	0	0	0	0	0	0	0
1180	P24666 (+2)	Low molecular weight phosphotyrosine protein phosphatase	18	0.285714	0.755929	0.333333	0.816497	0	0	0	0	0	0	0	0	0.333333	0.816497	0.4	0.894427	0	0	0	0	0	0	0	0
1181	P30042	ES1 protein homolog, mitochondrial	28	0.714286	0.755929	0.166667	0.408248	0	0	0	0	0	0	0	0	0.666667	0.516398	0.6	0.547723	0	0	0	0	0	0	0.25	0.5
1182	P46782	40S ribosomal protein S5	23	0.142857	0.377964	0.5	0.83666	0	0	0	0	0	0	0	0	0.5	0.547723	0.2	0.447214	0	0	0	0	0	0	0	0
1183	Q13057 (+1)	Bifunctional coenzyme A synthase	62	0	0	0	0	0	0	0	0	0	0	0	0	0.333333	0.816497	0	0	0	0	0	0	0	0	0	0
1184	Q14254	Flotillin-2	47	0.142857	0.377964	0.333333	0.816497	0.142857	0.377964	0.25	0.5	0	0	0.4	0.894427	0.166667	0.408248	0	0	0	0	0	0	0	0	0	0
1185	Q8IUZ5	Alanine--glyoxylate aminotransferase 2-like 2	50	0.142857	0.377964	0.166667	0.408248	0	0	0	0	0	0	0	0	0.166667	0.408248	0.4	0.894427	0	0	0	0	0	0	0	0
1186	Q96DB5	Regulator of microtubule dynamics protein 1	36	0.142857	0.377964	0.5	0.547723	0	0	0	0	0	0	0	0	0.666667	0.516398	0.6	0.547723	0	0	0	0	0	0	0.25	0.5
1187	O14727 (+3)	Apoptotic protease-activating factor 1	142	0.285714	0.48795	0.166667	0.408248	0	0	0	0	0	0	0	0	0.5	0.83666	0	0	0	0	0	0	0	0	0	0
1188	Q9NTM9	Copper homeostasis protein cutC homolog	29	0.142857	0.377964	0	0	0	0	0	0	0	0	0	0	0.666667	0.816497	0.4	0.894427	0	0	0	0	0	0	0	0
1189	Q9P1F3	Costars family protein C6orf115	9	0	0	0	0	0	0	0	0	0	0	0	0	0.166667	0.408248	0	0	0	0	0	0	0	0	0	0
1190	Q9HAN9	Nicotinamide mononucleotide adenylyltransferase 1	32	0	0	0	0	0	0	0	0	0	0	0	0	0.666667	0.816497	0.2	0.447214	0	0	0	0	0	0	0.25	0.5
1191	O60888 (+2)	Protein CutA	19	0	0	0.166667	0.408248	0	0	0	0	0	0	0	0	0.5	0.547723	0.4	0.547723	0	0	0	0	0	0	0	0
1192	Q14657	L antigen family member 3	15	0.142857	0.377964	0.333333	0.516398	0	0	0	0	0	0	0	0	0.166667	0.408248	0.6	0.547723	0	0	0	0	0	0	0	0
1193	O14531	Dihydropyrimidinase-related protein 4	62	0	0	0.333333	0.516398	0.142857	0.377964	0.25	0.5	0	0	0	0	0.5	0.83666	0	0	0	0	0	0	0.166667	0.408248	0	0
1194	Q9C037 (+1)	Tripartite motif-containing protein 4	57	0.142857	0.377964	0	0	0	0	0	0	0	0	0	0	0.166667	0.408248	0	0	0	0	0	0	0	0	0	0
1195	P08637	Low affinity immunoglobulin gamma Fc region receptor III-A	29	0	0	0	0	0	0	0	0	0	0	0.2	0.447214	0	0	0	0	0.166667	0.408248	0.333333	0.57735	0	0	0.5	0.57735
1196	P39748	Flap endonuclease 1	43	0	0	0	0	0	0	0	0	0	0	0	0	0.666667	1.21106	0.4	0.547723	0	0	0	0	0	0	0	0
1197	O00429 (+5)	Dynamin-1-like protein	82	0.142857	0.377964	0	0	0	0	0	0	0	0	0	0	0.833333	1.16905	0.2	0.447214	0	0	0	0	0	0	0	0
1198	P60983	Glia maturation factor beta	17	0.285714	0.48795	0.166667	0.408248	0	0	0	0	0	0	0	0	0.333333	0.816497	0.4	0.894427	0	0	0	0	0	0	0	0
1199	P42285	Superkiller viralicidic activity 2-like 2	118	0	0	0	0	0	0	0	0	0	0	0	0	1	1.54919	0.4	0.894427	0	0	0	0	0	0	0	0
1200	P43405 (+1)	Tyrosine-protein kinase SYK	72	0	0	0	0	0.142857	0.377964	0	0	0.285714	0.755929	0	0	0.333333	0.516398	0	0	0	0	0	0	0	0	0	0
1201	Q8WVM8	Sec1 family domain-containing protein 1	72	0	0	0	0	0	0	0	0	0	0	0	0	0.5	0.83666	0.2	0.447214	0.166667	0.408248	0	0	0	0	0	0
1202	Q9BXK5 (+1)	Bcl-2-like protein 13	53	0	0	0.166667	0.408248	0	0	0	0	0	0	0	0	0.333333	0.516398	0.4	0.547723	0	0	0	0	0	0	0	0
1203	Q96AG4	Leucine-rich repeat-containing protein 59	35	0.142857	0.377964	0.166667	0.408248	0	0	0	0	0	0	0	0	0.333333	0.516398	0.4	0.547723	0	0	0	0	0	0	0	0
1204	Q9NYL9	Tropomodulin-3	40	0.142857	0.377964	0	0	0	0	0	0	0	0	0	0	0.5	0.83666	0.2	0.447214	0	0	0	0	0	0	0	0
1205	Q5UE93	Phosphoinositide 3-kinase regulatory subunit 6	84	0	0	0	0	0	0	0	0	0.285714	0.48795	0	0	0.166667	0.408248	0	0	0.5	0.547723	0.333333	0.57735	0.333333	0.516398	0.25	0.5
1206	P62333	26S protease regulatory subunit 10B	44	0.142857	0.377964	0.166667	0.408248	0	0	0	0	0	0	0	0	0.166667	0.408248	0.2	0.447214	0	0	0	0	0.166667	0.408248	0	0
1207	O60762	Dolichol-phosphate mannosyltransferase	30	0.142857	0.377964	0.166667	0.408248	0	0	0	0	0.142857	0.377964	0.2	0.447214	0	0	0	0	0	0	0	0	0.166667	0.408248	0	0
1208	Q9Y5B6 (+3)	GC-rich sequence DNA-binding factor 1	105	0	0	0	0	0	0	0	0	0	0	0	0	0	0	0	0	0	0	0	0	0.166667	0.408248	0	0
1209	O75348	V-type proton ATPase subunit G 1	14	0.285714	0.48795	0	0	0	0	0	0	0.142857	0.377964	0	0	0.333333	0.516398	0.4	0.547723	0	0	0	0	0	0	0	0
1210	O14523 (+1)	C2 domain-containing protein 2-like	76	0	0	0	0	0	0	0.5	0.57735	0.142857	0.377964	0	0	0	0	0	0	0	0	0	0	0	0	0	0
1211	Q6UXM1 (+1)	Leucine-rich repeats and immunoglobulin-like domains protein 3	123	0	0	0.166667	0.408248	0	0	0	0	0	0	0	0	0	0	0	0	0	0	0	0	0	0	0	0
1212	P46952	3-hydroxyanthranilate 3,4-dioxygenase	33	0	0	0.166667	0.408248	0	0	0	0	0	0	0	0	0.333333	0.516398	0	0	0	0	0	0	0	0	0	0
1213	P42566	Epidermal growth factor receptor substrate 15	99	0	0	0	0	0	0	0	0	0	0	0	0	0	0	0	0	0	0	0	0	0.166667	0.408248	0	0
1214	Q92769	Histone deacetylase 2	55	0	0	0	0	0	0	0	0	0	0	0	0	0.5	0.83666	0	0	0	0	0	0	0	0	0	0
1215	P14317	Hematopoietic lineage cell-specific protein	54	0	0	0	0	0	0	0	0	0	0	0	0	0.166667	0.408248	0	0	0	0	0	0	0	0	0.25	0.5
1216	P19838 (+1)	Nuclear factor NF-kappa-B p105 subunit	105	0	0	0	0	0	0	0	0	0	0	0	0	0	0	0.2	0.447214	0	0	0	0	0	0	0.25	0.5
1217	Q8IY67-2	Isoform 2 of Ribonucleoprotein PTB-binding 1	78	0	0	0	0	0	0	0	0	0	0	0	0	0.5	0.83666	0.2	0.447214	0	0	0	0	0	0	0	0
1218	P02649	Apolipoprotein E	36	0	0	0	0	0	0	0	0	0	0	0	0	0	0	0.2	0.447214	0.166667	0.408248	0	0	0.5	1.22474	0	0
1219	Q9BZF1 (+1)	Oxysterol-binding protein-related protein 8	101	0.142857	0.377964	0.166667	0.408248	0	0	0	0	0	0	0	0	0.666667	0.816497	0.2	0.447214	0	0	0	0	0	0	0	0
1220	O95747	Serine/threonine-protein kinaseR1	58	0.142857	0.377964	0.166667	0.408248	0	0	0	0	0.142857	0.377964	0	0	0.833333	0.752773	0.4	0.547723	0	0	0	0	0	0	0	0
1221	P07741	Adenine phosphoribosyltransferase	20	0.142857	0.377964	0	0	0	0	0	0	0	0	0	0	0.666667	1.0328	0.4	0.547723	0	0	0	0	0	0	0	0
1222	P61313	60S ribosomal protein L15	24	0.142857	0.377964	0.166667	0.408248	0	0	0	0	0	0	0	0	0.5	0.83666	0.4	0.547723	0	0	0	0	0	0	0	0
1223	P62424	60S ribosomal protein L7a	30	0	0	0.166667	0.408248	0	0	0	0	0.142857	0.377964	0	0	0.5	0.83666	0.2	0.447214	0	0	0	0	0	0	0	0
1224	P68402	Platelet-activating factor acetylhydrolase IB subunit beta	26	0.142857	0.377964	0	0	0	0	0	0	0	0	0	0	0.5	0.83666	0.4	0.894427	0	0	0	0	0	0	0	0
1225	Q6NUK1	Calcium-binding mitochondrial carrier protein SCaMC-1	53	0.285714	0.48795	0	0	0	0	0	0	0.142857	0.377964	0	0	0.333333	0.816497	0	0	0	0	0	0	0	0	0	0
1226	Q96GD0	Pyridoxal phosphate phosphatase	32	0	0	0	0	0	0	0	0	0	0	0	0	0.5	0.83666	0.6	0.894427	0	0	0	0	0	0	0	0
1227	Q9NZD2	Glycolipid transfer protein	24	0	0	0.166667	0.408248	0	0	0	0	0	0	0	0	0.666667	1.0328	0.2	0.447214	0	0	0	0	0	0	0	0
1228	Q9UH65	Switch-associated protein 70	69	0.142857	0.377964	0.333333	0.816497	0	0	0	0	0	0	0	0	0.5	0.547723	0.8	0.447214	0	0	0	0	0	0	0	0
1229	Q9Y2Q3 (+1)	Glutathione S-transferase kappa 1	25	0.428571	0.786796	0	0	0	0	0	0	0.142857	0.377964	0	0	0.166667	0.408248	0.4	0.894427	0	0	0	0	0	0	0	0
1230	Q9Y4D7	Plexin-D1	212	0	0	0	0	0.142857	0.377964	0.25	0.5	0	0	0.2	0.447214	0	0	0	0	0	0	0.333333	0.57735	0	0	0.75	0.957427
1231	Q9Y295	Developmentally-regulated GTP-binding protein 1	41	0.285714	0.48795	0.5	0.83666	0	0	0	0	0	0	0	0	0.333333	0.516398	0.4	0.547723	0	0	0	0	0	0	0.25	0.5
1232	P54725	UV excision repair protein RAD23 homolog A	40	0.142857	0.377964	0.166667	0.408248	0	0	0	0	0	0	0	0	0.333333	0.516398	0.4	0.547723	0	0	0	0	0	0	0	0
1233	Q9UK45	U6 snRNA-associated Sm-like protein LSm7	12	0	0	0	0	0	0	0	0	0	0	0	0	1.16667	1.32916	0.2	0.447214	0	0	0	0	0	0	0	0
1234	Q96D96	Voltage-gated hydrogen channel 1	32	0	0	0	0	0.142857	0.377964	0	0	0.142857	0.377964	0	0	0.166667	0.408248	0	0	0.166667	0.408248	0.333333	0.57735	0	0	0.25	0.5
1235	P49588	Alanyl-tRNA synthetase, cytoplasmic	107	0.285714	0.48795	0.166667	0.408248	0	0	0	0	0	0	0	0	0.833333	1.60208	0.2	0.447214	0	0	0	0	0	0	0	0
1236	Q03169	Tumor necrosis factor alpha-induced protein 2	73	0	0	0	0	0	0	0	0	0.142857	0.377964	0	0	0	0	0	0	0	0	0	0	0.166667	0.408248	0.25	0.5
1237	Q9Y286 (+3)	Sialic acid-binding Ig-like lectin 7	51	0.142857	0.377964	0	0	0.142857	0.377964	0.25	0.5	0.142857	0.377964	0	0	0	0	0	0	0	0	0.666667	0.57735	0.166667	0.408248	0.5	0.57735
1238	Q16630 (+1)	Cleavage and polyadenylation specificity factor subunit 6	59	0	0	0	0	0	0	0	0	0	0	0	0	0.666667	0.516398	0.6	0.894427	0	0	0	0	0	0	0	0
1239	Q6UWD8	Transmembrane protein C16orf54	24	0	0	0	0	0.285714	0.48795	0.25	0.5	0	0	0	0	0	0	0	0	0.166667	0.408248	0.333333	0.57735	0.166667	0.408248	0.25	0.5
1240	P55769	NHP2-like protein 1	14	0.285714	0.48795	0.166667	0.408248	0	0	0	0	0	0	0	0	0.166667	0.408248	0.4	0.547723	0	0	0	0	0	0	0	0
1241	P60903	Protein S100-A10	11	0.142857	0.377964	0.166667	0.408248	0	0	0	0	0	0	0	0	0	0	0	0	0	0	0	0	0	0	0	0
1242	P62312	U6 snRNA-associated Sm-like protein LSm6	9	0.142857	0.377964	0.333333	0.516398	0	0	0	0	0	0	0	0	0.333333	0.516398	0.2	0.447214	0	0	0	0	0	0	0	0
1243	P21462	fMet-Leu-Phe receptor	38	0	0	0.166667	0.408248	0	0	0.25	0.5	0	0	0.2	0.447214	0	0	0	0	0.333333	0.816497	0	0	0.166667	0.408248	0.5	0.57735
1244	Q9P2L0 (+1)	WD repeat-containing protein 35	134	0	0	0.166667	0.408248	0	0	0.25	0.5	0	0	0	0	0	0	0	0	0	0	0.333333	0.57735	0	0	0	0
1245	Q9P227 (+1)	Rho GTPase-activating protein 23	162	0	0	0	0	0.142857	0.377964	0	0	0	0	0	0	0	0	0	0	0.166667	0.408248	0	0	0.166667	0.408248	0.25	0.5
1246	Q9P0L0	Vesicle-associated membrane protein-associated protein A	28	0.142857	0.377964	0	0	0	0	0	0	0	0	0	0	0.166667	0.408248	0	0	0	0	0	0	0	0	0	0
1247	P48059	LIM and senescent cell antigen-like-containing domain protein 1	37	0.285714	0.48795	0.166667	0.408248	0	0	0	0	0	0	0	0	0.333333	0.816497	0.2	0.447214	0	0	0	0	0	0	0	0
1248	P20592	Interferon-induced GTP-binding protein Mx2	82	0.142857	0.377964	0	0	0	0	0	0	0	0	0	0	0	0	0	0	0	0	0	0	0	0	0	0
1249	O95373	Importin-7	120	0.285714	0.48795	0	0	0	0	0	0	0	0	0	0	0.833333	1.60208	0	0	0	0	0	0	0	0	0	0
1250	P13804	Electron transfer flavoprotein subunit alpha, mitochondrial	35	0	0	0	0	0	0	0	0	0.428571	1.13389	0.2	0.447214	0.166667	0.408248	0	0	0	0	0	0	0	0	0	0
1251	P49411	Elongation factor Tu, mitochondrial	50	0	0	0	0	0	0	0.25	0.5	0.285714	0.755929	0	0	0.166667	0.408248	0	0	0	0	0	0	0	0	0.25	0.5
1252	P43243	Matrin-3	95	0	0	0	0	0	0	0	0	0.142857	0.377964	0	0	0.166667	0.408248	0	0	0	0	0	0	0	0	0	0
1253	P21796	Voltage-dependent anion-selective channel protein 1	31	0.142857	0.377964	0	0	0	0	0	0	0.285714	0.755929	0	0	0	0	0	0	0	0	0	0	0	0	0	0
1254	O43278 (+1)	Kunitz-type protease inhibitor 1	58	0	0	0	0	0.142857	0.377964	0.25	0.5	0.142857	0.377964	0	0	0	0	0	0	0.333333	0.816497	0	0	0	0	0	0
1255	O60256	Phosphoribosyl pyrophosphate synthase-associated protein 2	41	0.428571	0.534522	0	0	0	0	0	0	0	0	0	0	0.5	0.83666	0.2	0.447214	0	0	0	0	0	0	0	0
1256	P28074	Proteasome subunit beta type-5	28	0.285714	0.755929	0	0	0	0	0	0	0	0	0	0	0.333333	0.816497	0	0	0	0	0	0	0	0	0	0
1257	P48047	ATP synthase subunit O, mitochondrial	23	0.142857	0.377964	0	0	0	0	0	0	0	0	0	0	0.333333	0.816497	0	0	0	0	0	0	0	0	0	0
1258	P62330	ADP-ribosylation factor 6	20	0.142857	0.377964	0	0	0	0	0.25	0.5	0	0	0	0	0.5	0.547723	0.2	0.447214	0.166667	0.408248	0	0	0	0	0	0
1259	Q8N6H7	ADP-ribosylation factor GTPase-activating protein 2	57	0	0	0.166667	0.408248	0	0	0	0	0	0	0	0	0.166667	0.408248	0.2	0.447214	0	0	0	0	0	0	0	0
1260	P29466 (+1)	Caspase-1	45	0	0	0	0	0	0	0	0	0.142857	0.377964	0	0	0	0	0	0	0	0	0	0	0	0	0	0
1261	P33121 (+1)	Long-chain-fatty-acid--CoA ligase 1	78	0	0	0	0	0	0	0	0	0.285714	0.755929	0	0	0	0	0	0	0	0	0	0	0	0	0	0
1262	P50914	60S ribosomal protein L14	23	0	0	0.166667	0.408248	0	0	0	0	0.142857	0.377964	0	0	0.333333	0.816497	0	0	0	0	0	0	0.166667	0.408248	0.25	0.5
1263	P33908	Mannosyl-oligosaccharide 1,2-alpha-mannosidase IA	73	0	0	0	0	0.142857	0.377964	0	0	0	0	0	0	0	0	0	0	0	0	0	0	0.333333	0.816497	0.25	0.5
1264	Q9NVS9	Pyridoxine-5'-phosphate oxidase	30	0	0	0	0	0	0	0	0	0	0	0	0	0.333333	0.816497	0.6	0.894427	0	0	0	0	0	0	0	0
1265	O75882	Attractin	159	0	0	0	0	0.428571	1.13389	0	0	0	0	0	0	0	0	0	0	0.333333	0.816497	0.333333	0.57735	0.166667	0.408248	0	0
1266	Q96RU3 (+3)	Formin-binding protein 1	71	0.142857	0.377964	0	0	0	0	0	0	0	0	0	0	0.833333	1.32916	0.2	0.447214	0	0	0	0	0	0	0	0
1267	P32320	Cytidine deaminase	16	0.285714	0.48795	0.166667	0.408248	0	0	0	0	0	0	0	0	0	0	0.2	0.447214	0	0	0	0	0	0	0	0
1268	P22079	Lactoperoxidase	80	0	0	0	0	0	0	0	0	0	0	0.2	0.447214	0	0	0	0	0.5	0.83666	0	0	0	0	0	0
1269	P31040	Succinate dehydrogenase [ubiquinone] flavoprotein subunit, mitochondrial	73	0.142857	0.377964	0	0	0	0	0	0	0	0	0	0	0.166667	0.408248	0	0	0	0	0	0	0	0	0.25	0.5
1270	P61457	Pterin-4-alpha-carbinolamine dehydratase	12	0.142857	0.377964	0.333333	0.516398	0	0	0	0	0	0	0	0	0.333333	0.516398	0.2	0.447214	0	0	0	0	0	0	0	0
1271	Q96BZ4	Phospholipase D4	56	0.142857	0.377964	0.166667	0.408248	0.142857	0.377964	0	0	0.142857	0.377964	0	0	0	0	0	0	0	0	0	0	0.166667	0.408248	0.25	0.5
1272	Q8TEA8	D-tyrosyl-tRNA(Tyr) deacylase 1	23	0.285714	0.48795	0.333333	0.516398	0	0	0	0	0	0	0	0	0.333333	0.516398	0	0	0	0	0	0	0	0	0	0
1273	P67809	Nuclease-sensitive element-binding protein 1	36	0.142857	0.377964	0	0	0	0	0	0	0.142857	0.377964	0	0	0.166667	0.408248	0.4	0.547723	0	0	0	0	0	0	0	0
1274	Q99735	Microsomal glutathione S-transferase 2	17	0.142857	0.377964	0	0	0	0	0	0	0.142857	0.377964	0.2	0.447214	0.166667	0.408248	0	0	0	0	0.333333	0.57735	0	0	0.25	0.5
1275	Q6ZNJ1 (+1)	Neurobeachin-like protein 2	303	0	0	0	0	0	0	0	0	0	0	0	0	0.333333	0.516398	0.2	0.447214	0	0	0	0	0	0	0	0
1276	Q66K66	Transmembrane protein 198	39	0	0	0	0	0	0	0	0	0.142857	0.377964	0	0	0	0	0	0	0	0	0	0	0	0	0	0
1277	Q6YP21	Kynurenine--oxoglutarate transaminase 3	51	0.428571	0.534522	0.5	0.547723	0	0	0	0	0	0	0	0	0.166667	0.408248	0	0	0	0	0	0	0	0	0	0
1278	Q8IYS5 (+6)	Osteoclast-associated immunoglobulin-like receptor	30	0	0	0	0	0.142857	0.377964	0.25	0.5	0	0	0.2	0.447214	0	0	0.2	0.447214	0.166667	0.408248	0.333333	0.57735	0	0	0.5	0.57735
1279	Q8TDQ1 (+5)	CMRF35-like molecule 1	32	0	0	0	0	0.142857	0.377964	0.25	0.5	0	0	0	0	0.166667	0.408248	0	0	0.166667	0.408248	0.333333	0.57735	0.166667	0.408248	0	0
1280	P56524	Histone deacetylase 4	119	0	0	0.166667	0.408248	0	0	0	0	0	0	0	0	0	0	0	0	0	0	0	0	0	0	0.25	0.5
1281	Q8N6L0	Coiled-coil domain-containing protein 155	63	0.142857	0.377964	0	0	0	0	0	0	0	0	0	0	0	0	0.2	0.447214	0	0	0	0	0	0	0	0
1282	Q92835	Phosphatidylinositol-3,4,5-trisphosphate 5-phosphatase 1	133	0	0	0	0	0	0	0	0	0	0	0	0	0.5	0.83666	0.4	0.547723	0	0	0	0	0	0	0	0
1283	P42224 (+1)	Signal transducer and activator of transcription 1-alpha/beta	87	0	0	0	0	0	0	0	0	0	0	0.2	0.447214	0.166667	0.408248	0.2	0.447214	0	0	0	0	0	0	1.25	1.25831
1284	Q0VD83 (+1)	Apolipoprotein B receptor	115	0.285714	0.755929	0	0	0	0	0	0	0	0	0	0	0.333333	0.816497	0.2	0.447214	0	0	0	0	0	0	0	0
1285	Q96HE7	ERO1-like protein alpha	54	0.142857	0.377964	0	0	0	0	0	0	0.142857	0.377964	0	0	0.333333	0.816497	0	0	0	0	0	0	0	0	0	0
1286	Q9Y547	Heat shock protein beta-11	16	0	0	0.166667	0.408248	0	0	0	0	0	0	0	0	0.666667	1.21106	0	0	0	0	0	0	0.166667	0.408248	0.25	0.5
1287	P45880-1	Isoform 1 of Voltage-dependent anion-selective channel protein 2	33	0.142857	0.377964	0	0	0	0	0	0	0.142857	0.377964	0	0	0	0	0	0	0	0	0	0	0	0	0	0
1288	Q68EM7 (+4)	Rho GTPase-activating protein 17	95	0.142857	0.377964	0	0	0	0	0	0	0	0	0	0	0.666667	1.63299	0.4	0.547723	0	0	0	0	0	0	0	0
1289	O00231	26S proteasome non-ATPase regulatory subunit 11	47	0	0	0	0	0	0	0	0	0	0	0	0	0.333333	0.516398	0.6	0.894427	0	0	0	0	0	0	0	0
1290	O60841	Eukaryotic translation initiation factor 5B	139	0	0	0	0	0	0	0	0	0	0	0	0	0.333333	0.516398	0.4	0.547723	0	0	0.333333	0.57735	0	0	0	0
1291	O75915	PRA1 family protein 3	22	0.142857	0.377964	0	0	0	0	0	0	0	0	0	0	0	0	0	0	0	0	0	0	0	0	0	0
1292	P42768	Wiskott-Aldrich syndrome protein	53	0	0	0	0	0	0	0	0	0.142857	0.377964	0	0	0.166667	0.408248	0	0	0	0	0	0	0	0	0	0
1293	P46109	Crk-like protein	34	0	0	0.166667	0.408248	0	0	0	0	0	0	0	0	0.5	0.83666	0.2	0.447214	0	0	0	0	0	0	0	0
1294	Q08752	Peptidyl-prolyl cis-trans isomerase D	41	0	0	0	0	0	0	0	0	0	0	0	0	0	0	0.4	0.547723	0.166667	0.408248	0	0	0	0	0.25	0.5
1295	Q10471	Polypeptide N-acetylgalactosaminyltransferase 2	65	0	0	0	0	0.142857	0.377964	0	0	0	0	0	0	0	0	0	0	0.333333	0.516398	0.333333	0.57735	0.166667	0.408248	0.5	1
1296	Q92692 (+1)	Poliovirus receptor-related protein 2	58	0	0	0.333333	0.816497	0	0	0	0	0	0	0	0	0	0	0	0	0.333333	0.816497	0	0	0.166667	0.408248	0.25	0.5
1297	Q9GZS3	WD repeat-containing protein 61	34	0	0	0.166667	0.408248	0	0	0	0	0	0	0	0	0	0	0.2	0.447214	0	0	0	0	0	0	0	0
1298	Q9Y237 (+1)	Peptidyl-prolyl cis-trans isomerase NIMA-interacting 4	14	0.285714	0.48795	0.166667	0.408248	0	0	0	0	0	0	0	0	0.333333	0.516398	0.4	0.547723	0	0	0	0	0	0	0	0
1299	Q13868	Exosome complex component RRP4	33	0	0	0	0	0	0	0	0	0	0	0	0	0.5	0.547723	0.2	0.447214	0	0	0	0	0	0	0	0
1300	O94804	Serine/threonine-protein kinase 10	112	0	0	0	0	0.142857	0.377964	0.25	0.5	0	0	0	0	0.166667	0.408248	0	0	0	0	0	0	0	0	0	0
1301	Q6P1N9	Putative deoxyribonuclease TATDN1	34	0.142857	0.377964	0	0	0	0	0	0	0	0	0	0	0.5	0.83666	0.4	0.547723	0	0	0	0	0	0	0	0
1302	O94855 (+1)	Protein transport protein Sec24D	113	0	0	0.166667	0.408248	0	0	0	0	0	0	0	0	0.5	0.83666	0.2	0.447214	0	0	0	0	0	0	0	0
1303	Q3B8N2 (+2)	Galectin-9B	40	0	0	0.166667	0.408248	0	0	0	0	0	0	0	0	0.333333	0.516398	0.2	0.447214	0	0	0	0	0	0	0	0
1304	Q02750	Dual specificity mitogen-activated protein kinase kinase 1	43	0	0	0.166667	0.408248	0	0	0	0	0.142857	0.377964	0	0	0.5	0.83666	0	0	0	0	0	0	0	0	0	0
1305	P62841	40S ribosomal protein S15	17	0.285714	0.48795	0	0	0	0	0	0	0	0	0	0	0.833333	1.32916	0.2	0.447214	0	0	0	0	0	0	0	0
1306	P60201 (+1)	Myelin proteolipid protein	30	0.142857	0.377964	0.166667	0.408248	0	0	0.25	0.5	0.142857	0.377964	0	0	0.166667	0.408248	0.4	0.547723	0	0	0	0	0	0	0	0
1307	Q02487	Desmocollin-2	100	0	0	0	0	0	0	0	0	0.142857	0.377964	0	0	0	0	0	0	0	0	0	0	0	0	0.25	0.5
1308	Q8IWB9	Testis-expressed sequence 2 protein	125	0	0	0	0	0	0	0	0	0	0	0	0	0.166667	0.408248	0.2	0.447214	0	0	0	0	0	0	0	0
1309	Q9BXJ1	Complement C1q tumor necrosis factor-related protein 1	32	0	0	0	0	0	0	0	0	0.142857	0.377964	0	0	0	0	0	0	0	0	0	0	0	0	0.25	0.5
1310	Q9NR28 (+1)	Diablo homolog, mitochondrial	27	0	0	0	0	0	0	0	0	0	0	0	0	0.5	0.547723	0.2	0.447214	0	0	0	0	0	0	0	0
1311	Q14155-1 (+1)	Isoform 1 of Rho guanine nucleotide exchange factor 7	73	0.142857	0.377964	0.333333	0.516398	0	0	0	0	0	0	0	0	0.333333	0.516398	0	0	0	0	0	0	0	0	0	0
1312	Q8IW52	SLIT and NTRK-like protein 4	94	0	0	0	0	0	0	0	0	0.142857	0.377964	0	0	0	0	0	0	0.333333	0.516398	0	0	0.166667	0.408248	0	0
1313	Q99816	Tumor susceptibility gene 101 protein	44	0.285714	0.48795	0.166667	0.408248	0	0	0	0	0	0	0	0	0.166667	0.408248	0.4	0.547723	0	0	0	0	0	0	0	0
1314	Q9Y285	Phenylalanyl-tRNA synthetase alpha chain	58	0.142857	0.377964	0	0	0	0	0	0	0	0	0	0	0.166667	0.408248	0	0	0	0	0	0	0	0	0	0
1315	P14735	Insulin-degrading enzyme	118	0.142857	0.377964	0	0	0	0	0	0	0	0	0	0	0.333333	0.816497	0	0	0	0	0	0	0	0	0	0
1316	Q6ZUM4 (+2)	Rho GTPase-activating protein 27	98	0	0	0	0	0	0	0	0	0	0	0	0	0.333333	0.516398	0.4	0.547723	0	0	0	0	0	0	0	0
1317	P49915	GMP synthase [glutamine-hydrolyzing]	77	0	0	0	0	0	0	0	0	0	0	0	0	0.166667	0.408248	0	0	0	0	0	0	0	0	0	0
1318	Q13098 (+3)	COP9 signalosome complex subunit 1	56	0	0	0	0	0	0	0	0	0	0	0	0	0.333333	0.516398	0.2	0.447214	0	0	0	0	0	0	0	0
1319	Q9Y3C6	Peptidyl-prolyl cis-trans isomerase-like 1	18	0	0	0	0	0	0	0	0	0	0	0	0	0.333333	0.516398	0.2	0.447214	0.166667	0.408248	0	0	0	0	0	0
1320	P09488	Glutathione S-transferase Mu 1	26	0.428571	0.786796	0	0	0.142857	0.377964	0	0	0	0	0	0	0	0	0	0	0	0	0	0	0	0	0	0
1321	Q16644	MAP kinase-activated protein kinase 3	43	0.142857	0.377964	0	0	0	0	0	0	0	0	0	0	0.333333	0.516398	0.2	0.447214	0	0	0	0	0	0	0	0
1322	P24539	ATP synthase subunit b, mitochondrial	29	0.285714	0.755929	0	0	0	0	0	0	0	0	0	0	0	0	0	0	0	0	0	0	0	0	0	0
1323	Q5D862	Filaggrin-2	248	0	0	0	0	0.285714	0.755929	0.25	0.5	0.142857	0.377964	0	0	0	0	0	0	0.5	0.547723	0	0	0	0	0	0
1324	Q92598 (+2)	Heat shock protein 105 kDa	97	0.142857	0.377964	0	0	0	0	0	0	0	0	0	0	0.166667	0.408248	0	0	0	0	0	0	0	0	0	0
1325	Q9H4A9	Dipeptidase 2	53	0	0	0	0	0	0	0.25	0.5	0	0	0	0	0	0	0	0	0.166667	0.408248	0.333333	0.57735	0.166667	0.408248	0.25	0.5
1326	Q9NQC3 (+2)	Reticulon-4	130	0	0	0	0	0	0	0	0	0	0	0	0	0.166667	0.408248	0	0	0	0	0	0	0	0	0.25	0.5
1327	O43598	Deoxyribonucleoside 5'-monophosphate N-glycosidase	19	0.142857	0.377964	0	0	0	0	0	0	0	0	0	0	0.666667	0.816497	0	0	0	0	0	0	0	0	0	0
1328	O95486	Protein transport protein Sec24A	120	0	0	0	0	0	0	0	0	0	0	0	0	0.166667	0.408248	0	0	0	0	0	0	0	0	0	0
1329	P07203	Glutathione peroxidase 1	22	0.428571	0.786796	0	0	0	0	0	0	0	0	0	0	0.333333	0.516398	0.2	0.447214	0	0	0	0	0	0	0	0
1330	P15374	Ubiquitin carboxyl-terminal hydrolase isozyme L3	26	0.142857	0.377964	0	0	0	0	0	0	0	0	0	0	0.333333	0.516398	0.6	0.547723	0	0	0	0	0	0	0	0
1331	P16150	Leukosialin	40	0	0	0	0	0.285714	0.48795	0	0	0.142857	0.377964	0	0	0	0	0	0	0.166667	0.408248	0	0	0	0	0	0
1332	P61758	Prefoldin subunit 3	23	0.142857	0.377964	0	0	0	0	0	0	0	0	0	0	0	0	0.6	0.894427	0	0	0	0	0	0	0	0
1333	Q13616	Cullin-1	90	0.285714	0.48795	0.166667	0.408248	0	0	0.25	0.5	0	0	0	0	0.666667	0.816497	0	0	0	0	0	0	0	0	0	0
1334	Q6IAA8	Ragulator complex protein LAMTOR1	18	0.142857	0.377964	0.166667	0.408248	0	0	0	0	0	0	0	0	0.666667	0.816497	0.4	0.894427	0	0	0	0	0	0	0	0
1335	Q8IV08	Phospholipase D3	55	0	0	0	0	0	0	0	0	0	0	0	0	0.333333	0.816497	0.6	0.894427	0.166667	0.408248	0	0	0	0	0	0
1336	Q8WXF1 (+1)	Paraspeckle component 1	59	0	0	0	0	0	0	0	0	0	0	0	0	0.5	0.547723	0.4	0.547723	0	0	0	0	0	0	0	0
1337	Q99714	3-hydroxyacyl-CoA dehydrogenase type-2	27	0	0	0	0	0	0	0	0	0.285714	0.755929	0	0	0	0	0	0	0	0	0	0	0	0	0	0
1338	Q9NRX4	14 kDa phosphohistidine phosphatase	14	0.142857	0.377964	0.166667	0.408248	0	0	0	0	0	0	0	0	0.166667	0.408248	0.2	0.447214	0	0	0	0	0	0	0	0
1339	P09603	Macrophage colony-stimulating factor 1	60	0	0	0	0	0	0	0	0	0	0	0	0	0	0	0	0	0.166667	0.408248	0	0	0	0	0	0
1340	P63218	Guanine nucleotide-binding protein G(I)/G(S)/G(O) subunit gamma-5	7	0.142857	0.377964	0	0	0	0	0	0	0	0	0	0	0	0	0	0	0	0	0.666667	1.1547	0.166667	0.408248	0	0
1341	P55010	Eukaryotic translation initiation factor 5	49	0	0	0.166667	0.408248	0	0	0	0	0	0	0	0	0.666667	0.816497	0.2	0.447214	0	0	0	0	0	0	0	0
1342	Q92973 (+1)	Transportin-1	102	0	0	0.166667	0.408248	0	0	0	0	0	0	0	0	0.5	0.83666	0.2	0.447214	0.166667	0.408248	0	0	0	0	0	0
1343	Q14847 (+1)	LIM and SH3 domain protein 1	30	0	0	0	0	0	0	0	0	0	0	0	0	0.166667	0.408248	0.4	0.894427	0	0	0	0	0	0	0	0
1344	Q9UDT6 (+1)	CAP-Gly domain-containing linker protein 2	116	0	0	0.166667	0.408248	0	0	0	0	0	0	0	0	0	0	0	0	0.166667	0.408248	0	0	0	0	0	0
1345	P50458	LIM/homeobox protein Lhx2	44	0	0	0	0	0	0	0	0	0.142857	0.377964	0.2	0.447214	0	0	0	0	0	0	0	0	0.166667	0.408248	0	0
1346	Q9BUH6	Uncharacterized protein C9orf142	22	0	0	0.333333	0.516398	0	0	0	0	0	0	0	0	0.333333	0.516398	0.4	0.547723	0	0	0	0	0	0	0	0
1347	Q4VX76	Synaptotagmin-like protein 3	69	0.142857	0.377964	0.166667	0.408248	0	0	0	0	0	0	0	0	0.166667	0.408248	0	0	0	0	0	0	0	0	0	0
1348	Q5T2N8	ATPase family AAA domain-containing protein 3C	46	0	0	0	0	0	0	0	0	0.142857	0.377964	0	0	0	0	0	0	0	0	0	0	0	0	0	0
1349	P17812	CTP synthase 1	67	0.285714	0.48795	0	0	0	0	0	0	0	0	0	0	0.5	0.547723	0.2	0.447214	0	0	0	0	0	0	0	0
1350	Q15291 (+1)	Retinoblastoma-binding protein 5	59	0.142857	0.377964	0	0	0	0	0	0	0	0	0	0	0	0	0.2	0.447214	0	0	0	0	0	0	0	0
1351	Q7Z403 (+1)	Transmembrane channel-like protein 6	90	0	0	0	0	0	0	0	0	0	0	0	0	0.166667	0.408248	0	0	0.166667	0.408248	0	0	0.166667	0.408248	0	0
1352	Q969T9	WW domain-binding protein 2	28	0	0	0	0	0	0	0	0	0	0	0	0	0.166667	0.408248	0.2	0.447214	0	0	0	0	0	0	0	0
1353	Q32M84 (+1)	BTB/POZ domain-containing protein 16	58	0.142857	0.377964	0	0	0.142857	0.377964	0	0	0	0	0	0	0.166667	0.408248	0.2	0.447214	0	0	0	0	0	0	0	0
1354	Q86X76 (+2)	Nitrilase homolog 1	36	0	0	0.166667	0.408248	0	0	0	0	0	0	0	0	0.166667	0.408248	0	0	0	0	0	0	0	0	0	0
1355	Q8IZL8-2	Isoform 2 of Proline-, glutamic acid- and leucine-rich protein 1	135	0	0	0.166667	0.408248	0	0	0	0	0	0	0	0	0	0	0	0	0	0	0	0	0	0	0	0
1356	Q8IWB7	WD repeat and FYVE domain-containing protein 1	46	0	0	0	0	0	0	0	0	0	0	0	0	0.166667	0.408248	0.4	0.547723	0	0	0	0	0	0	0	0
1357	P03952	Plasma kallikrein	71	0	0	0	0	0	0	0	0	0	0	0	0	0	0	0	0	0.166667	0.408248	0	0	0	0	0	0
1358	P61960	Ubiquitin-fold modifier 1	9	0	0	0	0	0	0	0	0	0	0	0	0	0	0	0.2	0.447214	0	0	0	0	0	0	0	0
1359	P31944	Caspase-14	28	0	0	0	0	0	0	0	0	0	0	0	0	0	0	0	0	1	1.67332	0	0	0	0	0	0
1360	Q02413	Desmoglein-1	114	0	0	0	0	0.142857	0.377964	0.25	0.5	0	0	0	0	0	0	0	0	0	0	0	0	0	0	0	0
1361	Q13283	Ras GTPase-activating protein-binding protein 1	52	0	0	0	0	0	0	0	0	0	0	0	0	0.5	0.83666	0.8	1.30384	0	0	0	0	0	0	0	0
1362	P43686	26S protease regulatory subunit 6B	47	0	0	0	0	0	0	0	0	0.142857	0.377964	0	0	0	0	0	0	0	0	0	0	0	0	0	0
1363	O14880	Microsomal glutathione S-transferase 3	17	0	0	0	0	0.142857	0.377964	0	0	0	0	0	0	0.333333	0.816497	0	0	0	0	0	0	0	0	0	0
1364	P12318 (+2)	Low affinity immunoglobulin gamma Fc region receptor II-a	35	0	0	0	0	0.142857	0.377964	0	0	0	0	0	0	0	0	0	0	0.166667	0.408248	0	0	0	0	0	0
1365	P13473 (+1)	Lysosome-associated membrane glycoprotein 2	45	0	0	0	0	0	0	0	0	0	0	0	0	0	0	0	0	0	0	0	0	0.166667	0.408248	0.25	0.5
1366	P13686	Tartrate-resistant acid phosphatase type 5	37	0	0	0	0	0	0	0	0	0	0	0	0	0	0	0.4	0.547723	0	0	0	0	0	0	0	0
1367	P17213	Bactericidal permeability-increasing protein	54	0.428571	0.786796	0.166667	0.408248	0.285714	0.48795	0	0	0.142857	0.377964	0.2	0.447214	0	0	0	0	0	0	0	0	0	0	0	0
1368	P35813	Protein phosphatase 1A	42	0.142857	0.377964	0	0	0	0	0	0	0	0	0	0	0	0	0.6	0.894427	0	0	0	0	0	0	0	0
1369	P46060	Ran GTPase-activating protein 1	64	0.142857	0.377964	0	0	0	0	0	0	0	0	0	0	0.666667	1.0328	0.2	0.447214	0	0	0	0	0	0	0	0
1370	P51571	Translocon-associated protein subunit delta	19	0	0	0	0	0	0	0.25	0.5	0.142857	0.377964	0	0	0.333333	0.816497	0	0	0	0	0	0	0	0	0	0
1371	Q05048	Cleavage stimulation factor subunit 1	48	0.142857	0.377964	0.166667	0.408248	0	0	0	0	0	0	0	0	0.333333	0.516398	0	0	0	0	0	0	0	0	0	0
1372	Q13951 (+1)	Core-binding factor subunit beta	22	0.142857	0.377964	0	0	0	0	0	0	0	0	0	0	0.166667	0.408248	0	0	0	0	0	0	0	0	0	0
1373	Q8N1N4	Keratin, type II cytoskeletal 78	57	0	0	0	0	0	0	0.25	0.5	0	0	0	0	0	0	0	0	0.166667	0.408248	0	0	0	0	0.25	0.5
1374	Q9BUJ2 (+1)	Heterogeneous nuclear ribonucleoprotein U-like protein 1	96	0.142857	0.377964	0	0	0	0	0	0	0	0	0	0	0.333333	0.516398	0.4	0.547723	0	0	0	0	0	0	0	0
1375	Q9H3P7	Golgi resident protein GCP60	61	0	0	0	0	0	0	0	0	0	0	0	0	0.166667	0.408248	0.6	0.547723	0	0	0	0	0	0	0	0
1376	Q9UH99	SUN domain-containing protein 2	80	0	0	0	0	0	0	0	0	0	0	0	0	0.333333	0.816497	0	0	0	0	0	0	0	0	0.25	0.5
1377	Q15758	Neutral amino acid transporter B(0)	57	0.142857	0.377964	0	0	0.142857	0.377964	0.75	0.957427	0.142857	0.377964	0	0	0	0	0	0	0	0	0	0	0	0	0	0
1378	P62854	40S ribosomal protein S26	13	0.285714	0.755929	0.333333	0.816497	0	0	0	0	0	0	0	0	0.333333	0.516398	0	0	0	0	0	0	0	0	0	0
1379	Q10469	Alpha-1,6-mannosyl-glycoprotein 2-beta-N-acetylglucosaminyltransferase	52	0	0	0	0	0	0	0	0	0	0	0	0	0	0	0	0	0.333333	0.816497	0.666667	1.1547	0	0	0	0
1380	Q8IWU5 (+1)	Extracellular sulfatase Sulf-2	100	0	0	0	0	0.285714	0.755929	0.5	1	0.142857	0.377964	0	0	0	0	0	0	0	0	0	0	0	0	0	0
1381	Q9Y275	Tumor necrosis factor ligand superfamily member 13B	31	0.142857	0.377964	0	0	0.142857	0.377964	0	0	0	0	0	0	0.166667	0.408248	0.2	0.447214	0	0	0	0	0	0	0.5	1
1382	Q9HB07	UPF0160 protein MYG1, mitochondrial	42	0.142857	0.377964	0	0	0	0	0	0	0	0	0	0	0.166667	0.408248	0	0	0	0	0	0	0	0	0	0
1383	Q9UHY1	Nuclear receptor-binding protein	60	0	0	0.166667	0.408248	0	0	0	0	0	0	0	0	0.5	0.83666	0.2	0.447214	0	0	0	0	0	0	0	0
1384	Q02543	60S ribosomal protein L18a	21	0	0	0	0	0	0	0	0	0	0	0	0	0.5	1.22474	0	0	0	0	0	0	0	0	0	0
1385	P36542 (+1)	ATP synthase subunit gamma, mitochondrial	33	0	0	0	0	0	0	0	0	0	0	0	0	0.333333	0.816497	0	0	0	0	0	0	0	0	0	0
1386	Q5TFE4	5'-nucleotidase domain-containing protein 1	52	0	0	0	0	0	0	0	0	0	0	0	0	0.5	1.22474	0	0	0	0	0	0	0	0	0	0
1387	Q9UJW0 (+2)	Dynactin subunit 4	52	0	0	0	0	0	0	0	0	0	0	0	0	0.833333	0.752773	0.2	0.447214	0	0	0	0	0	0	0	0
1388	Q9P253	Vacuolar protein sorting-associated protein 18 homolog	110	0	0	0.333333	0.816497	0	0	0	0	0	0	0	0	0.166667	0.408248	0	0	0	0	0	0	0	0	0	0
1389	O14617 (+2)	AP-3 complex subunit delta-1	130	0.142857	0.377964	0.166667	0.408248	0	0	0	0	0	0	0	0	0.166667	0.408248	0.6	0.894427	0	0	0	0	0	0	0	0
1390	Q9UBV8	Peflin	30	0.142857	0.377964	0	0	0	0	0	0	0	0	0	0	0.333333	0.816497	0	0	0	0	0	0	0	0	0	0
1391	P34910	Protein EVI2B	49	0	0	0	0	0.142857	0.377964	0.25	0.5	0.142857	0.377964	0	0	0	0	0	0	0	0	0.333333	0.57735	0.166667	0.408248	0.25	0.5
1392	Q8TDX9 (+1)	Polycystic kidney disease protein 1-like 1	315	0	0	0	0	0	0	0	0	0	0	0	0	0.333333	0.516398	0.2	0.447214	0	0	0	0	0	0	0.25	0.5
1393	P01766 (+1)	Ig heavy chain V-III region BRO	13	0	0	0	0	0.142857	0.377964	0.25	0.5	0	0	0	0	0	0	0	0	0.166667	0.408248	0.666667	0.57735	0.166667	0.408248	0	0
1394	Q15937	Zinc finger protein 79	55	0	0	0	0	0.142857	0.377964	0	0	0	0	0	0	0	0	0	0	0	0	0	0	0	0	0	0
1395	P62750	60S ribosomal protein L23a	18	0.142857	0.377964	0	0	0	0	0	0	0.142857	0.377964	0.2	0.447214	0.166667	0.408248	0	0	0	0	0	0	0	0	0	0
1396	Q8WX92	Negative elongation factor B	66	0.285714	0.48795	0	0	0	0	0	0	0	0	0	0	0.333333	0.516398	0.4	0.547723	0	0	0	0	0	0	0	0
1397	P07738	Bisphosphoglycerate mutase	30	0	0	0	0	0	0	0	0	0	0	0	0	0	0	0	0	0.166667	0.408248	0	0	0	0	0	0
1398	Q5SXM2	snRNA-activating protein complex subunit 4	159	0	0	0	0	0	0	0	0	0	0	0	0	0	0	0	0	0.166667	0.408248	0	0	0	0	0	0
1399	Q13496	Myotubularin	70	0.142857	0.377964	0	0	0	0	0	0	0	0	0	0	0.333333	0.516398	0	0	0	0	0	0	0	0	0	0
1400	P49458	Signal recognition particle 9 kDa protein	10	0.142857	0.377964	0	0	0	0	0	0	0	0	0	0	0.5	0.547723	0.2	0.447214	0	0	0	0	0	0	0	0
1401	Q99426	Tubulin-folding cofactor B	27	0	0	0.166667	0.408248	0	0	0	0	0	0	0	0	0.166667	0.408248	0.2	0.447214	0	0	0	0	0	0	0	0
1402	Q9H2M9	Rab3 GTPase-activating protein non-catalytic subunit	156	0	0	0.166667	0.408248	0	0	0	0	0	0	0	0	0	0	0	0	0	0	0	0	0	0	0	0
1403	P04433	Ig kappa chain V-III region VG (Fragment)	13	0.142857	0.377964	0	0	0.142857	0.377964	0.25	0.5	0	0	0	0	0	0	0	0	0.166667	0.408248	0.333333	0.57735	0	0	0	0
1404	P18583 (+3)	Protein SON	264	0	0	0	0	0	0	0	0	0	0	0	0	0	0	0	0	0	0	0	0	0.166667	0.408248	0	0
1405	Q08380	Galectin-3-binding protein	65	0	0	0	0	0	0	0	0	0	0	0	0	0	0	0	0	0.833333	1.32916	0.333333	0.57735	0.166667	0.408248	0.25	0.5
1406	Q92945 (+1)	Far upstream element-binding protein 2	73	0	0	0	0	0	0	0	0	0	0	0	0	0.166667	0.408248	0	0	0	0	0	0	0	0	0	0
1407	O75165	DnaJ homolog subfamily C member 13	254	0	0	0	0	0	0	0	0	0	0	0	0	0	0	0.2	0.447214	0	0	0	0	0	0	0	0
1408	P13073	Cytochrome c oxidase subunit 4 isoform 1, mitochondrial	20	0.142857	0.377964	0	0	0	0	0	0	0	0	0	0	0.166667	0.408248	0	0	0	0	0	0	0	0	0	0
1409	P13807	Glycogen [starch] synthase, muscle	84	0.428571	0.786796	0	0	0.142857	0.377964	0	0	0.142857	0.377964	0	0	0.166667	0.408248	0	0	0	0	0	0	0	0	0	0
1410	Q00577	Transcriptional activator protein Pur-alpha	35	0	0	0	0	0	0	0	0	0	0	0	0	0.333333	0.516398	0.6	0.894427	0	0	0	0	0	0	0	0
1411	Q99627	COP9 signalosome complex subunit 8	23	0.285714	0.48795	0	0	0	0	0	0	0	0	0	0	0.166667	0.408248	0.4	0.894427	0	0	0	0	0	0	0	0
1412	Q9UEY8 (+1)	Gamma-adducin	79	0	0	0.333333	0.816497	0	0	0	0	0	0	0	0	0.5	0.83666	0	0	0	0	0	0	0	0	0	0
1413	Q9ULH1 (+1)	Arf-GAP with SH3 domain, ANK repeat and PH domain-containing protein 1	126	0	0	0	0	0	0	0	0	0	0	0	0	0.166667	0.408248	0.2	0.447214	0	0	0	0	0	0	0	0
1414	Q9Y224	UPF0568 protein C14orf166	28	0	0	0.166667	0.408248	0	0	0	0	0	0	0	0	0.333333	0.516398	0.4	0.894427	0	0	0	0	0	0	0	0
1415	Q9NYI0 (+1)	PH and SEC7 domain-containing protein 3	116	0	0	0	0	0	0	0	0	0	0	0	0	0	0	0.4	0.894427	0	0	0	0	0	0	0	0
1416	Q9P242	Uncharacterized protein KIAA1486	71	0.142857	0.377964	0	0	0	0	0	0	0	0	0	0	0.333333	0.816497	0.2	0.447214	0	0	0	0	0	0	0.25	0.5
1417	Q7LBR1	Charged multivesicular body protein 1b	22	0.142857	0.377964	0	0	0.285714	0.755929	0	0	0	0	0	0	0	0	0	0	0.166667	0.408248	0.333333	0.57735	0	0	0	0
1418	P31689	DnaJ homolog subfamily A member 1	45	0	0	0	0	0	0	0	0	0	0	0	0	0.333333	0.816497	0.2	0.447214	0	0	0	0	0	0	0	0
1419	Q13362-3	Isoform Gamma-2 of Serine/threonine-protein phosphatase 2A 56 kDa regulatory subunit gamma isoform	57	0	0	0.333333	0.816497	0	0	0	0	0	0	0	0	0	0	0	0	0	0	0	0	0	0	0	0
1420	Q05655	Protein kinase C delta type	78	0	0	0	0	0.285714	0.755929	0	0	0	0	0	0	0	0	0	0	0	0	0	0	0.166667	0.408248	0	0
1421	Q13162	Peroxiredoxin-4	31	0	0	0	0	0	0	0	0	0	0	0	0	0.166667	0.408248	0	0	0	0	0	0	0	0	0	0
1422	Q14739	Lamin-B receptor	71	0.428571	0.786796	0	0	0	0	0	0	0.142857	0.377964	0	0	0	0	0	0	0	0	0.333333	0.57735	0	0	0	0
1423	P43251	Biotinidase	61	0	0	0	0	0	0	0.5	1	0	0	0	0	0	0	0	0	0.166667	0.408248	0	0	0.166667	0.408248	0	0
1424	O75531	Barrier-to-autointegration factor	10	0	0	0	0	0	0	0	0	0	0	0	0	0.166667	0.408248	0.2	0.447214	0	0	0	0	0	0	0	0
1425	Q13347	Eukaryotic translation initiation factor 3 subunit I	37	0.285714	0.48795	0.333333	0.816497	0	0	0	0	0	0	0	0	0	0	0	0	0	0	0	0	0	0	0	0
1426	P50135	Histamine N-methyltransferase	33	0.142857	0.377964	0.166667	0.408248	0	0	0	0	0	0	0	0	0.5	0.83666	0.2	0.447214	0	0	0	0	0	0	0	0
1427	P01772	Ig heavy chain V-III region KOL	14	0	0	0	0	0	0	0	0	0.142857	0.377964	0	0	0	0	0	0	0.333333	0.516398	0	0	0.166667	0.408248	0.25	0.5
1428	P49247	Ribose-5-phosphate isomerase	33	0.142857	0.377964	0	0	0.142857	0.377964	0	0	0.142857	0.377964	0	0	0.166667	0.408248	0	0	0	0	0	0	0	0	0	0
1429	Q9UKF6	Cleavage and polyadenylation specificity factor subunit 3	77	0	0	0	0	0	0	0	0	0	0	0	0	0.166667	0.408248	0.2	0.447214	0	0	0	0	0	0	0	0
1430	Q9BVJ7	Dual specificity protein phosphatase 23	17	0.285714	0.48795	0	0	0	0	0	0	0	0	0	0	0	0	0.4	0.547723	0	0	0	0	0	0	0	0
1431	P28799	Granulins	64	0	0	0	0	0	0	0.25	0.5	0	0	0	0	0	0	0.2	0.447214	0	0	0	0	0	0	0	0
1432	P21291	Cysteine and glycine-rich protein 1	21	0	0	0	0	0	0	0	0	0	0	0	0	0.333333	0.516398	0	0	0	0	0	0	0	0	0	0
1433	Q8WU79 (+1)	Stromal membrane-associated protein 2	47	0.142857	0.377964	0	0	0	0	0	0	0	0	0	0	0	0	0.2	0.447214	0	0	0	0	0.166667	0.408248	0	0
1434	P26012	Integrin beta-8	86	0	0	0	0	0.142857	0.377964	0	0	0.142857	0.377964	0.2	0.447214	0	0	0	0	0.166667	0.408248	0.333333	0.57735	0.166667	0.408248	0	0
1435	Q15722	Leukotriene B4 receptor 1	38	0	0	0.166667	0.408248	0.142857	0.377964	0.25	0.5	0.142857	0.377964	0	0	0	0	0	0	0	0	0	0	0	0	0	0
1436	Q00688	Peptidyl-prolyl cis-trans isomerase FKBP3	25	0	0	0	0	0	0	0	0	0	0	0	0	0.333333	0.516398	0.2	0.447214	0	0	0	0	0	0	0	0
1437	Q9BRG1	Vacuolar protein-sorting-associated protein 25	21	0	0	0.166667	0.408248	0	0	0	0	0	0	0	0	0.666667	0.816497	0.2	0.447214	0	0	0	0	0	0	0	0
1438	Q9NRN7	L-aminoadipate-semialdehyde dehydrogenase-phosphopantetheinyl transferase	36	0	0	0.166667	0.408248	0	0	0	0	0	0	0	0	0.166667	0.408248	0.2	0.447214	0	0	0	0	0	0	0	0
1439	Q6ZMZ3 (+1)	Nesprin-3	112	0	0	0	0	0	0	0	0	0	0	0	0	0.166667	0.408248	0.2	0.447214	0	0	0	0	0	0	0	0
1440	O95319	CUGBP Elav-like family member 2	54	0	0	0	0	0	0	0	0	0	0	0	0	0.333333	0.516398	0	0	0	0	0	0	0	0	0	0
1441	P18124	60S ribosomal protein L7	29	0.428571	0.786796	0	0	0	0	0	0	0.285714	0.755929	0	0	0.166667	0.408248	0	0	0	0	0	0	0	0	0	0
1442	Q9UKG1	DCC-interacting protein 13-alpha	80	0.285714	0.755929	0.166667	0.408248	0	0	0	0	0	0	0	0	0	0	0	0	0	0	0	0	0	0	0	0
1443	O43681	ATPase ASNA1	39	0.142857	0.377964	0	0	0	0	0	0	0	0	0	0	0.5	0.83666	0	0	0	0	0	0	0	0	0	0
1444	P02765	Alpha-2-HS-glycoprotein	39	0	0	0	0	0.142857	0.377964	0	0	0	0	0.4	0.894427	0	0	0	0	0	0	0	0	0.166667	0.408248	0	0
1445	P32969	60S ribosomal protein L9	22	0	0	0	0	0	0	0	0	0.142857	0.377964	0	0	0.5	1.22474	0	0	0	0	0	0	0	0	0	0
1446	P34897	Serine hydroxymethyltransferase, mitochondrial	56	0.285714	0.755929	0	0	0	0	0	0	0	0	0	0	0.666667	1.21106	0	0	0	0	0	0	0	0	0	0
1447	P54577	Tyrosyl-tRNA synthetase, cytoplasmic	59	0	0	0	0	0	0	0	0	0	0	0	0	0.333333	0.816497	0	0	0	0	0	0	0	0	0	0
1448	P62899	60S ribosomal protein L31	14	0	0	0	0	0	0	0	0	0.142857	0.377964	0	0	0.166667	0.408248	0	0	0	0	0	0	0	0	0	0
1449	Q01970	1-phosphatidylinositol-4,5-bisphosphate phosphodiesterase beta-3	139	0	0	0	0	0	0	0	0	0	0	0	0	0.166667	0.408248	0	0	0	0	0	0	0	0	0	0
1450	Q14232	Translation initiation factor eIF-2B subunit alpha	34	0	0	0	0	0	0	0	0	0	0	0	0	0.666667	1.0328	0.2	0.447214	0	0	0	0	0	0	0	0
1451	Q15080	Neutrophil cytosol factor 4	39	0.142857	0.377964	0	0	0	0	0	0	0	0	0	0	0.333333	0.816497	0	0	0	0	0	0	0	0	0	0
1452	Q92619	Minor histocompatibility protein HA-1	125	0	0	0	0	0	0	0	0	0	0	0	0	0.5	0.83666	0	0	0	0	0	0	0	0	0	0
1453	Q92974 (+1)	Rho guanine nucleotide exchange factor 2	112	0	0	0	0	0	0	0	0	0	0	0	0	0.333333	0.816497	0	0	0	0	0	0	0	0	0.25	0.5
1454	Q9BRR6 (+1)	ADP-dependent glucokinase	54	0	0	0	0	0	0	0	0	0.142857	0.377964	0	0	0	0	0	0	0	0	0.333333	0.57735	0	0	0.25	0.5
1455	Q9UIA9	Exportin-7	124	0.285714	0.755929	0	0	0	0	0	0	0	0	0	0	0.5	0.83666	0	0	0	0	0	0	0	0	0	0
1456	Q9Y230	RuvB-like 2	51	0	0	0	0	0	0	0	0	0	0	0	0	0.166667	0.408248	0.6	0.894427	0	0	0	0	0	0	0	0
1457	Q9NZM1 (+3)	Myoferlin	235	0	0	0	0	0	0	0	0	0	0	0	0	0.666667	1.63299	0	0	0	0	0	0	0	0	0	0
1458	Q9Y277 (+1)	Voltage-dependent anion-selective channel protein 3	31	0.142857	0.377964	0	0	0	0	0	0	0.285714	0.755929	0	0	0.333333	0.816497	0	0	0	0	0.333333	0.57735	0	0	0	0
1459	Q9BTT0	Acidic leucine-rich nuclear phosphoprotein 32 family member E	31	0	0	0	0	0	0	0	0	0	0	0	0	0.333333	0.816497	0.2	0.447214	0	0	0	0	0	0	0	0
1460	P30536	Translocator protein	19	0.285714	0.755929	0	0	0	0	0	0	0	0	0	0	0	0	0	0	0	0	0	0	0	0	0	0
1461	Q9UNS2	COP9 signalosome complex subunit 3	48	0.142857	0.377964	0	0	0	0	0	0	0	0	0	0	0.5	0.83666	0.2	0.447214	0	0	0	0	0	0	0	0
1462	P39023	60S ribosomal protein L3	46	0.142857	0.377964	0	0	0	0	0	0	0.142857	0.377964	0	0	0	0	0	0	0	0	0	0	0	0	0	0
1463	Q8NF50 (+2)	Dedicator of cytokinesis protein 8	239	0	0	0	0	0	0	0	0	0	0	0	0	0.333333	0.816497	0	0	0	0	0	0	0	0	0	0
1464	Q13077	TNF receptor-associated factor 1	46	0	0	0	0	0	0	0	0	0.285714	0.755929	0	0	0	0	0	0	0	0	0	0	0.5	0.83666	0	0
1465	P11166	Solute carrier family 2, facilitated glucose transporter member 1	54	0	0	0	0	0.142857	0.377964	0	0	0.142857	0.377964	0.2	0.447214	0	0	0	0	0	0	0	0	0	0	0	0
1466	Q5JWF2-2	Isoform XLas-2 of Guanine nucleotide-binding protein G(s) subunit alpha isoforms XLas	110	0	0	0	0	0.142857	0.377964	0	0	0.142857	0.377964	0	0	0	0	0	0	0	0	0	0	0	0	0	0
1467	P26440	Isovaleryl-CoA dehydrogenase, mitochondrial	46	0.142857	0.377964	0	0	0	0	0	0	0	0	0	0	0	0	0	0	0	0	0	0	0	0	0	0
1468	P49959	Double-strand break repair protein MRE11A	81	0.285714	0.755929	0	0	0	0	0	0	0	0	0	0	0	0	0	0	0	0	0	0	0	0	0	0
1469	P52746	Zinc finger protein 142	188	0	0	0	0	0	0	0	0	0	0	0	0	0	0	0	0	0	0	0	0	0.166667	0.408248	0	0
1470	P02776 (+1)	Platelet factor 4	11	0	0	0.166667	0.408248	0.142857	0.377964	0	0	0	0	0	0	0.166667	0.408248	0	0	0	0	0	0	0	0	0	0
1471	O60486	Plexin-C1	176	0	0	0	0	0.142857	0.377964	0	0	0	0	0	0	0	0	0	0	0	0	0	0	0	0	0.25	0.5
1472	P01625	Ig kappa chain V-IV region Len	13	0.142857	0.377964	0.166667	0.408248	0	0	0	0	0	0	0	0	0	0	0	0	0.166667	0.408248	0	0	0	0	0	0
1473	Q9BYG0	UDP-GlcNAc:betaGal beta-1,3-N-acetylglucosaminyltransferase 5	44	0	0	0	0	0	0	0.25	0.5	0	0	0	0	0.166667	0.408248	0	0	0	0	0	0	0	0	0	0
1474	P08174 (+1)	Complement decay-accelerating factor	41	0	0	0	0	0.142857	0.377964	0.25	0.5	0	0	0.2	0.447214	0	0	0	0	0	0	0	0	0	0	0.25	0.5
1475	O43583	Density-regulated protein	22	0.285714	0.48795	0	0	0	0	0	0	0	0	0	0	0.5	0.547723	0.2	0.447214	0	0	0	0	0	0	0	0
1476	P63220	40S ribosomal protein S21	9	0.142857	0.377964	0	0	0	0	0	0	0	0	0	0	0.333333	0.516398	0.2	0.447214	0	0	0	0	0	0	0	0
1477	Q15637 (+5)	Splicing factor 1	68	0	0	0	0	0	0	0	0	0	0	0	0	0.166667	0.408248	0.2	0.447214	0	0	0	0	0	0	0.25	0.5
1478	P10619	Lysosomal protective protein	54	0	0	0	0	0	0	0	0	0	0	0	0	0	0	0.2	0.447214	0	0	0.333333	0.57735	0	0	0	0
1479	O00487	26S proteasome non-ATPase regulatory subunit 14	35	0	0	0	0	0	0	0	0	0.142857	0.377964	0	0	0	0	0	0	0	0	0	0	0	0	0	0
1480	Q9UHB9 (+1)	Signal recognition particle 68 kDa protein	71	0	0	0	0	0	0	0	0	0.142857	0.377964	0	0	0.166667	0.408248	0	0	0	0	0	0	0	0	0	0
1481	Q13155	Aminoacyl tRNA synthase complex-interacting multifunctional protein 2	35	0.142857	0.377964	0	0	0	0	0	0	0	0	0	0	0.166667	0.408248	0.2	0.447214	0	0	0	0	0	0	0	0
1482	Q13243 (+1)	Serine/arginine-rich splicing factor 5	31	0	0	0.166667	0.408248	0	0	0	0	0	0	0	0	0.166667	0.408248	0.2	0.447214	0	0	0	0	0	0	0.25	0.5
1483	Q8NDH2	Uncharacterized protein C13orf40	278	0	0	0	0	0	0	0	0	0.142857	0.377964	0	0	0.166667	0.408248	0	0	0	0	0	0	0	0	0	0
1484	Q92696	Geranylgeranyl transferase type-2 subunit alpha	65	0	0	0	0	0	0	0	0	0	0	0	0	0.166667	0.408248	0.4	0.547723	0	0	0	0	0	0	0	0
1485	Q9H3S7	Tyrosine-protein phosphatase non-receptor type 23	179	0	0	0	0	0	0	0	0	0	0	0	0	0.166667	0.408248	0.2	0.447214	0	0	0	0	0	0	0	0
1486	O15050	TPR and ankyrin repeat-containing protein 1	336	0	0	0.166667	0.408248	0	0	0	0	0	0	0	0	0	0	0	0	0	0	0	0	0	0	0	0
1487	Q8TDY2 (+1)	RB1-inducible coiled-coil protein 1	183	0	0	0.166667	0.408248	0	0	0	0	0	0	0	0	0	0	0	0	0	0	0	0	0	0	0	0
1488	Q5JXA9	Signal-regulatory protein beta-2	37	0	0	0	0	0	0	0	0	0	0	0	0	0.166667	0.408248	0	0	0	0	0	0	0	0	0	0
1489	P30419	Glycylpeptide N-tetradecanoyltransferase 1	57	0	0	0	0	0	0	0	0	0	0	0	0	0.333333	0.516398	0	0	0	0	0	0	0	0	0	0
1490	P27635	60S ribosomal protein L10	25	0	0	0	0	0	0	0	0	0.142857	0.377964	0	0	0	0	0	0	0	0	0	0	0	0	0	0
1491	P47929	Galectin-7	15	0	0	0	0	0.285714	0.755929	0	0	0	0	0	0	0	0	0	0	0.666667	1.63299	0	0	0	0	0	0
1492	Q15427	Splicing factor 3B subunit 4	44	0	0	0	0	0	0	0	0	0	0	0	0	0.333333	0.816497	0.2	0.447214	0	0	0	0	0	0	0	0
1493	O43815 (+1)	Striatin	86	0	0	0	0	0	0	0	0	0	0	0	0	0.333333	0.816497	0.4	0.894427	0	0	0	0	0	0	0	0
1494	O75477	Erlin-1	39	0	0	0	0	0	0	0	0	0.142857	0.377964	0	0	0	0	0	0	0	0	0	0	0	0	0	0
1495	P09237	Matrilysin	30	0	0	0	0	0	0	0	0	0	0	0	0	0	0	0	0	0.333333	0.816497	0	0	0.333333	0.816497	0	0
1496	P09917	Arachidonate 5-lipoxygenase	78	0	0	0	0	0.142857	0.377964	0	0	0	0	0	0	0.166667	0.408248	0	0	0	0	0	0	0	0	0	0
1497	P18077	60S ribosomal protein L35a	13	0	0	0	0	0	0	0	0	0	0	0	0	0.333333	0.816497	0	0	0	0	0	0	0	0	0	0
1498	P61619	Protein transport protein Sec61 subunit alpha isoform 1	52	0	0	0	0	0.142857	0.377964	0	0	0.142857	0.377964	0	0	0	0	0	0	0	0	0	0	0	0	0	0
1499	P78330	Phosphoserine phosphatase	25	0	0	0	0	0	0	0	0	0	0	0	0	0.166667	0.408248	0	0	0	0	0	0	0	0	0	0
1500	Q07021	Complement component 1 Q subcomponent-binding protein, mitochondrial	31	0	0	0	0	0	0	0	0	0	0	0	0	0.5	0.83666	0	0	0	0	0	0	0	0	0	0
1501	Q14919 (+1)	Dr1-associated corepressor	22	0.142857	0.377964	0.166667	0.408248	0	0	0	0	0	0	0	0	0.5	0.83666	0.2	0.447214	0	0	0	0	0	0	0	0
1502	Q16891 (+2)	Mitochondrial inner membrane protein	84	0	0	0	0	0	0	0	0	0	0	0	0	0.333333	0.816497	0	0	0	0	0	0	0	0	0	0
1503	Q7KZ85	Transcription elongation factor SPT6	199	0	0	0	0	0	0	0	0	0	0	0	0	0.166667	0.408248	0	0	0	0	0	0	0	0	0	0
1504	Q93034	Cullin-5	91	0	0	0	0	0	0	0	0	0	0	0	0	0.5	0.83666	0.4	0.894427	0	0	0	0	0	0	0	0
1505	Q99873 (+2)	Protein arginine N-methyltransferase 1	42	0.142857	0.377964	0	0	0	0	0	0	0	0	0	0	0.5	0.83666	0	0	0	0	0	0	0	0	0	0
1506	Q9NRJ5	Poly(A) polymerase beta	72	0.142857	0.377964	0.166667	0.408248	0	0	0	0	0	0	0	0	0.333333	0.816497	0	0	0	0	0	0	0	0	0	0
1507	O15260 (+1)	Surfeit locus protein 4	30	0	0	0	0	0	0	0	0	0.142857	0.377964	0	0	0	0	0	0	0	0	0	0	0	0	0	0
1508	Q9Y6G9	Cytoplasmic dynein 1 light intermediate chain 1	57	0	0	0	0	0	0	0	0	0	0	0	0	0.166667	0.408248	0	0	0	0	0	0	0	0	0	0
1509	P30876	DNA-directed RNA polymerase II subunit RPB2	134	0	0	0	0	0	0	0	0	0	0	0	0	0.5	0.83666	0	0	0	0	0	0	0	0	0	0
1510	P46779	60S ribosomal protein L28	16	0	0	0	0	0	0	0	0	0	0	0	0	0.166667	0.408248	0	0	0	0	0	0	0	0	0	0
1511	Q15370	Transcription elongation factor B polypeptide 2	13	0	0	0	0	0	0	0	0	0	0	0	0	0.5	0.83666	0	0	0	0	0	0	0	0	0	0
1512	O75019	Leukocyte immunoglobulin-like receptor subfamily A member 1	53	0	0	0	0	0	0	0	0	0.142857	0.377964	0.2	0.447214	0	0	0	0	0	0	0	0	0	0	0	0
1513	Q9Y6E2	Basic leucine zipper and W2 domain-containing protein 2	48	0	0	0	0	0	0	0	0	0	0	0	0	0.333333	0.516398	0	0	0	0	0	0	0	0	0	0
1514	Q9Y646	Plasma glutamate carboxypeptidase	52	0	0	0	0	0	0	0.5	1	0.142857	0.377964	0.2	0.447214	0	0	0	0	0	0	0	0	0.166667	0.408248	0.25	0.5
1515	Q92736 (+1)	Ryanodine receptor 2	565	0	0	0	0	0	0	0	0	0.142857	0.377964	0	0	0	0	0	0	0	0	0	0	0	0	0	0
1516	O00232	26S proteasome non-ATPase regulatory subunit 12	53	0	0	0	0	0	0	0	0	0	0	0	0	0.333333	0.516398	0	0	0	0	0	0	0	0	0	0
1517	Q9H993	UPF0364 protein C6orf211	51	0	0	0	0	0	0	0	0	0	0	0	0	0.333333	0.516398	0.2	0.447214	0	0	0	0	0	0	0	0
1518	Q15363	Transmembrane emp24 domain-containing protein 2	23	0.142857	0.377964	0	0	0.142857	0.377964	0	0	0.142857	0.377964	0	0	0	0	0	0	0	0	0	0	0	0	0	0
1519	O75663	TIP41-like protein	31	0.142857	0.377964	0	0	0	0	0	0	0	0	0	0	0.333333	0.516398	0.2	0.447214	0	0	0	0	0	0	0	0
1520	O95571	Protein ETHE1, mitochondrial	28	0.285714	0.48795	0	0	0	0	0	0	0	0	0	0	0.166667	0.408248	0	0	0	0	0	0	0	0	0	0
1521	P30626	Sorcin	22	0.142857	0.377964	0.166667	0.408248	0	0	0	0	0	0	0	0	0.166667	0.408248	0.2	0.447214	0	0	0	0	0	0	0	0
1522	Q6ZMQ8	Serine/threonine-protein kinase LMTK1	145	0	0	0	0	0.142857	0.377964	0.25	0.5	0.142857	0.377964	0	0	0	0	0	0	0	0	0	0	0	0	0.25	0.5
1523	Q92609	TBC1 domain family member 5	89	0	0	0.166667	0.408248	0	0	0	0	0	0	0	0	0	0	0	0	0	0	0	0	0	0	0.25	0.5
1524	A6NKC4 (+2)	Putative high affinity immunoglobulin gamma Fc receptor IC	32	0	0	0	0	0.142857	0.377964	0.25	0.5	0	0	0	0	0	0	0	0	0.333333	0.516398	0	0	0.166667	0.408248	0.25	0.5
1525	Q12913	Receptor-type tyrosine-protein phosphatase eta	146	0	0	0	0	0	0	0	0	0	0	0	0	0	0	0	0	0.333333	0.516398	0	0	0	0	0.25	0.5
1526	Q9BZZ2 (+2)	Sialoadhesin	183	0	0	0	0	0	0	0	0	0	0	0	0	0	0	0	0	0.166667	0.408248	0	0	0	0	0	0
1527	Q5TEJ8	Protein THEMIS2	72	0	0	0	0	0	0	0	0	0.142857	0.377964	0	0	0.166667	0.408248	0	0	0	0	0	0	0	0	0	0
1528	Q9UBS4	DnaJ homolog subfamily B member 11	41	0	0	0	0	0	0	0.25	0.5	0	0	0	0	0	0	0	0	0.166667	0.408248	0.333333	0.57735	0.166667	0.408248	0	0
1529	O60739 (+1)	Eukaryotic translation initiation factor 1b	13	0.142857	0.377964	0	0	0	0	0	0	0	0	0	0	0.166667	0.408248	0.2	0.447214	0	0	0	0	0	0	0	0
1530	P20839 (+2)	Inosine-5'-monophosphate dehydrogenase 1	55	0.285714	0.48795	0	0	0	0	0	0	0	0	0	0	0.333333	0.516398	0.2	0.447214	0	0	0	0	0	0	0	0
1531	Q969G3 (+1)	SWI/SNF-related matrix-associated actin-dependent regulator of chromatin subfamily E member 1	47	0.142857	0.377964	0	0	0	0	0	0	0	0	0	0	0.166667	0.408248	0.2	0.447214	0	0	0	0	0	0	0	0
1532	Q9C0B1 (+2)	Alpha-ketoglutarate-dependent dioxygenase FTO	58	0.142857	0.377964	0.166667	0.408248	0	0	0	0	0	0	0	0	0.166667	0.408248	0	0	0	0	0	0	0	0	0	0
1533	P05067 (+8)	Amyloid beta A4 protein	87	0	0	0	0	0	0	0	0	0	0	0	0	0	0	0	0	0.166667	0.408248	0.333333	0.57735	0	0	0	0
1534	Q15052 (+1)	Rho guanine nucleotide exchange factor 6	88	0	0	0	0	0	0	0	0	0	0	0	0	0.166667	0.408248	0.2	0.447214	0	0	0	0	0	0	0	0
1535	Q96KR1	Zinc finger RNA-binding protein	117	0.142857	0.377964	0	0	0	0	0	0	0	0	0	0	0.166667	0.408248	0.2	0.447214	0	0	0	0	0	0	0	0
1536	P52594 (+2)	Arf-GAP domain and FG repeats-containing protein 1	58	0	0	0	0	0	0	0	0	0	0	0	0	0	0	0.2	0.447214	0	0	0	0	0	0	0	0
1537	P54619	5'-AMP-activated protein kinase subunit gamma-1	38	0	0	0	0	0	0	0	0	0	0	0	0	0.333333	0.516398	0.4	0.894427	0	0	0	0	0	0	0	0
1538	Q13043	Serine/threonine-protein kinase 4	56	0	0	0	0	0	0	0	0	0	0	0	0	0.333333	0.816497	0.2	0.447214	0	0	0	0	0	0	0	0
1539	Q8NI51	Transcriptional repressor CTCFL	76	0	0	0	0	0.142857	0.377964	0	0	0	0	0	0	0	0	0	0	0	0	0	0	0	0	0	0
1540	Q8N6Q3 (+1)	CD177 antigen	46	0.142857	0.377964	0.166667	0.408248	0	0	0.25	0.5	0.142857	0.377964	0.2	0.447214	0	0	0	0	0	0	0	0	0	0	0	0
1541	O94819	Kelch repeat and BTB domain-containing protein 11	66	0	0	0.166667	0.408248	0	0	0	0	0	0	0	0	0	0	0	0	0	0	0	0	0	0	0	0
1542	Q9Y485	DmX-like protein 1	338	0	0	0	0	0	0	0.25	0.5	0	0	0	0	0	0	0	0	0	0	0	0	0.166667	0.408248	0.25	0.5
1543	Q4KWH8 (+3)	1-phosphatidylinositol-4,5-bisphosphate phosphodiesterase eta-1	189	0	0	0	0	0	0	0	0	0	0	0	0	0	0	0	0	0.166667	0.408248	0	0	0	0	0	0
1544	Q9HAT2 (+1)	Sialate O-acetylesterase	58	0	0	0	0	0	0	0	0	0	0	0	0	0	0	0	0	0	0	0	0	0.166667	0.408248	0	0
1545	Q5JUX0	Spindlin-3	29	0	0	0	0	0	0	0	0	0	0	0	0	0	0	0.2	0.447214	0	0	0	0	0	0	0	0
1546	Q8TAT6 (+1)	Nuclear protein localization protein 4 homolog	68	0	0	0	0	0	0	0	0	0	0	0	0	0	0	0.2	0.447214	0	0	0	0	0	0	0	0
1547	Q6P1J9	Parafibromin	61	0	0	0	0	0	0	0	0	0	0	0	0	0.166667	0.408248	0	0	0	0	0	0	0	0	0	0
1548	LSD1_8a (+2)	lysine-specific histone demethylase 1A isoform 8a [Homo sapiens]	93	0	0	0.166667	0.408248	0	0	0	0	0	0	0	0	0.333333	0.516398	0	0	0	0	0	0	0	0	0	0
1549	P98179	Putative RNA-binding protein 3	17	0	0	0	0	0	0	0	0	0	0	0	0	0.166667	0.408248	0.2	0.447214	0	0	0	0	0	0	0	0
1550	Q13617	Cullin-2	87	0	0	0	0	0	0	0	0	0	0	0	0	0.166667	0.408248	0	0	0	0	0	0	0	0	0	0
1551	Q9HAB8	Phosphopantothenate--cysteine ligase	34	0	0	0	0	0	0	0	0	0	0	0	0	0.166667	0.408248	0	0	0	0	0	0	0	0	0	0
1552	Q96BW5 (+1)	Phosphotriesterase-related protein	39	0	0	0	0	0	0	0	0	0	0	0	0	0	0	0.2	0.447214	0	0	0	0	0	0	0	0
1553	P35626	Beta-adrenergic receptor kinase 2	80	0	0	0	0	0	0	0	0	0	0	0	0	0	0	0.2	0.447214	0	0	0	0	0	0	0	0
1554	P02730	Band 3 anion transport protein	102	0	0	0	0	0.428571	1.13389	0.25	0.5	0.142857	0.377964	0	0	0	0	0	0	0	0	0	0	0	0	0	0
1555	P20930	Filaggrin	435	0	0	0	0	0	0	0	0	0	0	0	0	0	0	0	0	0.166667	0.408248	0	0	0	0	0	0
1556	P31151	Protein S100-A7	11	0	0	0	0	0.142857	0.377964	0	0	0	0	0	0	0	0	0	0	0.333333	0.816497	0	0	0	0	0	0
1557	Q02218	2-oxoglutarate dehydrogenase, mitochondrial	116	0	0	0	0	0	0	0	0	0	0	0	0	0.166667	0.408248	0	0	0	0	0	0	0	0	0	0
1558	Q13523	Serine/threonine-protein kinase PRP4 homolog	117	0	0	0	0	0	0	0	0	0	0	0	0	0.666667	1.21106	0	0	0	0	0	0	0	0	0	0
1559	O15117	FYN-binding protein	85	0	0	0	0	0	0	0	0	0	0	0	0	0.5	0.547723	0.4	0.894427	0	0	0	0	0	0	0	0
1560	O43252	Bifunctional 3'-phosphoadenosine 5'-phosphosulfate synthase 1	71	0	0	0	0	0	0	0	0	0	0	0	0	0.333333	0.816497	0	0	0	0	0	0	0	0	0	0
1561	O60832	H/ACA ribonucleoprotein complex subunit 4	58	0	0	0	0	0	0	0	0	0	0	0	0	0.5	0.83666	0	0	0	0	0	0	0	0	0	0
1562	O75563	Src kinase-associated phosphoprotein 2	41	0	0	0	0	0	0	0	0	0	0	0	0	0.333333	0.816497	0	0	0	0	0	0	0	0	0	0
1563	P22087	rRNA 2'-O-methyltransferase fibrillarin	34	0.142857	0.377964	0	0	0	0	0	0	0	0	0	0	0.333333	0.816497	0	0	0	0	0	0	0	0	0	0
1564	P68400	Casein kinase II subunit alpha	45	0.285714	0.755929	0	0	0	0	0	0	0	0	0	0	0	0	0	0	0	0	0	0	0	0	0	0
1565	Q13724	Mannosyl-oligosaccharide glucosidase	92	0	0	0	0	0	0	0	0	0.285714	0.755929	0	0	0	0	0	0	0	0	0	0	0	0	0	0
1566	Q8NCL4	Polypeptide N-acetylgalactosaminyltransferase 6	71	0	0	0	0	0	0	0	0	0	0	0	0	0	0	0	0	0	0	0	0	0.166667	0.408248	0.5	0.57735
1567	Q9Y287	Integral membrane protein 2B	30	0	0	0	0	0	0	0	0	0	0	0	0	0	0	0	0	0.333333	0.816497	0.333333	0.57735	0	0	0	0
1568	P56192	Methionyl-tRNA synthetase, cytoplasmic	101	0	0	0	0	0	0	0	0	0	0	0	0	0.333333	0.816497	0	0	0	0	0	0	0	0	0	0
1569	Q9NSD9	Phenylalanyl-tRNA synthetase beta chain	66	0	0	0	0	0	0	0	0	0	0	0	0	0.666667	1.21106	0	0	0	0	0	0	0	0	0	0
1570	Q8TEM1	Nuclear pore membrane glycoprotein 210	205	0	0	0	0	0	0	0	0	0.142857	0.377964	0	0	0	0	0	0	0	0	0	0	0	0	0	0
1571	Q9UHJ6	Sedoheptulokinase	51	0.142857	0.377964	0.166667	0.408248	0	0	0	0	0	0	0	0	0.333333	0.816497	0.2	0.447214	0	0	0	0	0	0	0	0
1572	P35998	26S protease regulatory subunit 7	49	0	0	0	0	0	0	0	0	0	0	0	0	0.333333	0.816497	0	0	0	0	0	0	0	0	0	0
1573	Q5T2E6	UPF0668 protein C10orf76	79	0	0	0	0	0	0	0	0	0	0	0	0	0.333333	0.816497	0	0	0	0	0	0	0	0	0	0
1574	P50148	Guanine nucleotide-binding protein G(q) subunit alpha	42	0	0	0	0	0.285714	0.755929	0.25	0.5	0	0	0	0	0	0	0	0	0	0	0	0	0	0	0	0
1575	P43304-2	Isoform 2 of Glycerol-3-phosphate dehydrogenase, mitochondrial	68	0	0	0	0	0	0	0	0	0	0	0	0	0.166667	0.408248	0	0	0	0	0	0	0	0	0	0
1576	P62917	60S ribosomal protein L8	28	0	0	0	0	0	0	0	0	0.142857	0.377964	0	0	0.333333	0.816497	0	0	0	0	0	0	0	0	0	0
1577	Q92614 (+2)	Myosin-XVIIIa	233	0	0	0	0	0	0	0	0	0	0	0	0	0.166667	0.408248	0	0	0	0	0	0	0	0	0	0
1578	P35568	Insulin receptor substrate 1	132	0	0	0	0	0	0	0	0	0.142857	0.377964	0	0	0	0	0	0	0.166667	0.408248	0	0	0	0	0	0
1579	Q9UNP9-2	Isoform B of Peptidyl-prolyl cis-trans isomerase E	33	0	0	0	0	0	0	0	0	0	0	0	0	0.333333	0.816497	0	0	0	0	0	0	0	0	0	0
1580	A1L020	RNA-binding protein MEX3A	54	0	0	0	0	0	0	0	0	0	0	0	0	0	0	0	0	0.166667	0.408248	0	0	0.166667	0.408248	0	0
1581	Q16281	Cyclic nucleotide-gated cation channel alpha-3	79	0	0	0	0	0	0	0	0	0	0	0	0	0	0	0	0	0.166667	0.408248	0	0	0	0	0	0
1582	Q8N1G4	Leucine-rich repeat-containing protein 47	63	0.142857	0.377964	0	0	0	0	0	0	0	0	0	0	0.5	0.547723	0	0	0.166667	0.408248	0	0	0	0	0	0
1583	Q92547	DNA topoisomerase 2-binding protein 1	171	0	0	0	0	0.142857	0.377964	0	0	0	0	0	0	0	0	0	0	0.333333	0.516398	0	0	0	0	0	0
1584	O14979	Heterogeneous nuclear ribonucleoprotein D-like	46	0.142857	0.377964	0	0	0	0	0	0	0	0	0	0	0	0	0.2	0.447214	0	0	0	0	0	0	0	0
1585	O00453 (+4)	Leukocyte-specific transcript 1 protein	11	0	0	0	0	0	0	0	0	0	0	0	0	0	0	0	0	0.166667	0.408248	0	0	0.166667	0.408248	0.25	0.5
1586	P80723	Brain acid soluble protein 1	23	0.142857	0.377964	0	0	0.142857	0.377964	0	0	0.142857	0.377964	0.2	0.447214	0	0	0	0	0	0	0	0	0	0	0	0
1587	P04004	Vitronectin	54	0.142857	0.377964	0	0	0.142857	0.377964	0	0	0	0	0	0	0	0	0	0	0.166667	0.408248	0	0	0	0	0	0
1588	O14744	Protein arginine N-methyltransferase 5	73	0.142857	0.377964	0	0	0	0	0	0	0	0	0	0	0.166667	0.408248	0	0	0	0	0	0	0	0	0	0
1589	Q9H3N1	Thioredoxin-related transmembrane protein 1	32	0.142857	0.377964	0	0	0	0	0	0	0.142857	0.377964	0	0	0.166667	0.408248	0	0	0	0	0	0	0	0	0	0
1590	Q9UHV9	Prefoldin subunit 2	17	0.285714	0.48795	0	0	0	0	0	0	0	0	0	0	0.166667	0.408248	0.2	0.447214	0	0	0	0	0	0	0	0
1591	O43914 (+1)	TYRO protein tyrosine kinase-binding protein	12	0	0	0	0	0.142857	0.377964	0.25	0.5	0	0	0	0	0	0	0	0	0	0	0	0	0.166667	0.408248	0	0
1592	Q32MZ4 (+2)	Leucine-rich repeat flightless-interacting protein 1	89	0	0	0	0	0	0	0	0	0.142857	0.377964	0	0	0	0	0	0	0	0	0	0	0	0	0	0
1593	P09661	U2 small nuclear ribonucleoprotein A'	28	0.285714	0.755929	0.166667	0.408248	0	0	0	0	0	0	0	0	0.333333	0.516398	0	0	0	0	0	0	0	0	0	0
1594	P35244	Replication protein A 14 kDa subunit	14	0.142857	0.377964	0.166667	0.408248	0	0	0	0	0	0	0	0	0.333333	0.516398	0	0	0	0	0	0	0	0	0	0
1595	P36969 (+1)	Phospholipid hydroperoxide glutathione peroxidase, mitochondrial	22	0.285714	0.48795	0	0	0	0	0	0	0	0	0	0	0.166667	0.408248	0.2	0.447214	0	0	0	0	0	0	0	0
1596	O43813	LanC-like protein 1	45	0	0	0	0	0	0	0	0	0	0	0	0	0	0	0.2	0.447214	0	0	0	0	0	0	0	0
1597	P21953	2-oxoisovalerate dehydrogenase subunit beta, mitochondrial	43	0	0	0.166667	0.408248	0	0	0	0	0	0	0	0	0.166667	0.408248	0.2	0.447214	0	0	0	0	0	0	0	0
1598	Q7RTS6	Otopetrin-2	62	0	0	0	0	0	0	0	0	0	0	0	0	0	0	0.2	0.447214	0	0	0	0	0	0	0	0
1599	Q8WUM0	Nuclear pore complex protein Nup133	129	0.142857	0.377964	0.166667	0.408248	0	0	0	0	0	0	0	0	0.166667	0.408248	0.2	0.447214	0	0	0	0	0	0	0	0
1600	Q9Y3A3	Mps one binder kinase activator-like 3	26	0.142857	0.377964	0	0	0	0	0	0	0	0	0	0	0.166667	0.408248	0.2	0.447214	0	0	0	0	0	0	0	0
1601	P56134 (+1)	ATP synthase subunit f, mitochondrial	11	0	0	0	0	0	0	0	0	0	0	0	0	0.166667	0.408248	0	0	0	0	0.333333	0.57735	0	0	0	0
1602	O75347	Tubulin-specific chaperone A	13	0	0	0	0	0	0	0	0	0	0	0	0	0	0	0.2	0.447214	0	0	0	0	0	0	0	0
1603	P42166	Lamina-associated polypeptide 2, isoform alpha	75	0	0	0	0	0	0	0	0	0	0	0	0	0.166667	0.408248	0	0	0	0	0	0	0	0	0	0
1604	P83731	60S ribosomal protein L24	18	0	0	0	0	0	0	0	0	0	0	0	0	0.166667	0.408248	0	0	0	0	0	0	0	0	0	0
1605	Q5H9R7-5	Isoform 5 of Serine/threonine-protein phosphatase 6 regulatory subunit 3	98	0	0	0	0	0	0	0	0	0	0	0	0	0.166667	0.408248	0.2	0.447214	0	0	0	0	0	0	0	0
1606	Q6P3W7	SCY1-like protein 2	104	0	0	0.166667	0.408248	0	0	0	0	0	0	0	0	0.166667	0.408248	0.2	0.447214	0	0	0	0	0	0	0	0
1607	O00233 (+1)	26S proteasome non-ATPase regulatory subunit 9	25	0	0	0.166667	0.408248	0	0	0	0	0	0	0	0	0.166667	0.408248	0.2	0.447214	0	0	0	0	0	0	0	0
1608	O75351	Vacuolar protein sorting-associated protein 4B	49	0	0	0	0	0	0	0	0	0	0	0	0	0.166667	0.408248	0	0	0	0	0.333333	0.57735	0	0	0	0
1609	Q01658	Protein Dr1	19	0	0	0	0	0	0	0	0	0	0	0	0	0.333333	0.516398	0.2	0.447214	0	0	0	0	0	0	0	0
1610	Q712K3	Ubiquitin-conjugating enzyme E2 R2	27	0	0	0	0	0	0	0	0	0	0	0	0	0.333333	0.516398	0.2	0.447214	0	0	0	0	0	0	0	0
1611	Q7L523	Ras-related GTP-binding protein A	37	0	0	0	0	0	0	0	0	0	0	0	0	0.5	0.547723	0	0	0	0	0	0	0	0	0	0
1612	Q9Y2X3	Nucleolar protein 58	60	0	0	0	0	0	0	0	0	0	0	0	0	0.166667	0.408248	0	0	0	0	0	0	0	0	0	0
1613	Q8WY22	BRI3-binding protein	28	0	0	0.166667	0.408248	0	0	0	0	0	0	0	0	0	0	0	0	0	0	0	0	0	0	0	0
1614	Q8N814	Putative uncharacterized protein FLJ40140	14	0	0	0	0	0	0	0	0	0	0	0	0	0	0	0	0	0.166667	0.408248	0.333333	0.57735	0	0	0	0
1615	Q7LFX5	Carbohydrate sulfotransferase 15	65	0	0	0.166667	0.408248	0	0	0	0	0	0	0	0	0	0	0	0	0	0	0	0	0.166667	0.408248	0.25	0.5
1616	Q08554 (+1)	Desmocollin-1	100	0	0	0	0	0.142857	0.377964	0	0	0.142857	0.377964	0	0	0	0	0	0	0	0	0	0	0	0	0	0
1617	Q9BXB4	Oxysterol-binding protein-related protein 11	84	0	0	0	0	0	0	0	0	0	0	0	0	0	0	0.2	0.447214	0	0	0	0	0	0	0	0
1618	Q9UBL3 (+1)	Set1/Ash2 histone methyltransferase complex subunit ASH2	69	0	0	0	0	0	0	0	0	0	0	0	0	0.166667	0.408248	0.4	0.547723	0	0	0	0	0	0	0	0
1619	Q92530	Proteasome inhibitor PI31 subunit	30	0	0	0	0	0	0	0	0	0	0	0	0	0	0	0.2	0.447214	0	0	0	0	0	0	0	0
1620	Q92572	AP-3 complex subunit sigma-1	22	0	0	0.166667	0.408248	0	0	0	0	0	0	0	0	0.166667	0.408248	0	0	0	0	0	0	0	0	0	0
1621	Q9Y4F9	Protein FAM65B	119	0	0	0	0	0.142857	0.377964	0	0	0	0	0	0	0	0	0	0	0	0	0	0	0	0	0	0
1622	Q66PJ3 (+4)	ADP-ribosylation factor-like protein 6-interacting protein 4	38	0	0	0.166667	0.408248	0	0	0	0	0	0	0	0	0	0	0	0	0	0	0	0	0	0	0	0
1623	P19388	DNA-directed RNA polymerases I, II, and III subunit RPABC1	25	0	0	0	0	0	0	0	0	0	0	0	0	0.166667	0.408248	0.2	0.447214	0	0	0	0	0	0	0	0
1624	Q9NZ32	Actin-related protein 10	46	0	0	0	0	0	0	0	0	0	0	0	0	0.166667	0.408248	0.2	0.447214	0	0	0	0	0	0	0	0
1625	Q9UPU5	Ubiquitin carboxyl-terminal hydrolase 24	294	0	0	0	0	0	0	0	0	0	0	0	0	0.166667	0.408248	0	0	0	0	0	0	0	0	0	0
1626	Q53FA7	Quinone oxidoreductase PIG3	36	0	0	0	0	0	0	0	0	0	0	0	0	0.166667	0.408248	0	0	0	0	0	0	0	0	0	0
1627	P05771	Protein kinase C beta type	77	0	0	0	0	0.142857	0.377964	0	0	0	0	0	0	0	0	0	0	0	0	0	0	0	0	0	0
1628	O75400-2	Isoform 2 of Pre-mRNA-processing factor 40 homolog A	106	0	0	0	0	0	0	0	0	0	0	0	0	0.5	0.83666	0	0	0	0	0	0	0	0	0	0
1629	P00387 (+1)	NADH-cytochrome b5 reductase 3	34	0	0	0	0	0	0	0	0	0	0	0	0	0.166667	0.408248	0	0	0	0	0	0	0	0	0	0
1630	P09110	3-ketoacyl-CoA thiolase, peroxisomal	44	0.142857	0.377964	0	0	0	0	0	0	0	0	0	0	0.333333	0.816497	0	0	0	0	0	0	0	0	0	0
1631	P18621	60S ribosomal protein L17	21	0	0	0	0	0	0	0	0	0	0	0	0	0.333333	0.816497	0	0	0	0	0	0	0	0	0	0
1632	P62266	40S ribosomal protein S23	16	0	0	0.166667	0.408248	0	0	0	0	0	0	0	0	0.166667	0.408248	0	0	0	0	0	0	0	0	0	0
1633	Q86Y38	Xylosyltransferase 1	108	0	0	0	0	0	0	0	0	0	0	0	0	0	0	0	0	0	0	0	0	0.166667	0.408248	0.5	0.57735
1634	Q8WXX5	DnaJ homolog subfamily C member 9	30	0	0	0	0	0	0	0	0	0	0	0	0	0.333333	0.816497	0.2	0.447214	0	0	0	0	0	0	0	0
1635	Q9NRW7	Vacuolar protein sorting-associated protein 45	65	0	0	0	0	0	0	0	0	0	0	0	0	0.5	0.83666	0	0	0	0	0	0	0	0	0	0
1636	Q9UM00	Transmembrane and coiled-coil domain-containing protein 1	21	0	0	0	0	0	0	0	0	0	0	0	0	0.166667	0.408248	0	0	0	0	0	0	0	0	0	0
1637	P36957	Dihydrolipoyllysine-residue succinyltransferase component of 2-oxoglutarate dehydrogenase complex, mitochondrial	49	0	0	0	0	0	0	0	0	0.142857	0.377964	0	0	0	0	0	0	0	0	0	0	0	0	0	0
1638	O75116	Rho-associated protein kinase 2	161	0	0	0	0	0	0	0	0	0	0	0	0	0.166667	0.408248	0	0	0	0	0	0	0	0	0	0
1639	P49792	E3 SUMO-protein ligase RanBP2	358	0	0	0	0	0	0	0	0	0	0	0	0	0.333333	0.816497	0	0	0	0	0	0	0	0	0	0
1640	P78406	mRNA export factor	41	0.285714	0.755929	0	0	0	0	0	0	0	0	0	0	0	0	0	0	0.166667	0.408248	0	0	0	0	0	0
1641	P09913	Interferon-induced protein with tetratricopeptide repeats 2	55	0	0	0	0	0	0	0	0	0	0	0	0	0.333333	0.816497	0	0	0	0	0	0	0	0	0	0
1642	Q96HN2 (+1)	Putative adenosylhomocysteinase 3	67	0	0	0	0	0	0	0	0	0	0	0	0	0.5	0.83666	0	0	0	0	0	0	0	0	0	0
1643	Q96J02 (+1)	E3 ubiquitin-protein ligase Itchy homolog	103	0	0	0	0	0.285714	0.755929	0	0	0	0	0	0	0	0	0	0	0	0	0	0	0	0	0	0
1644	Q9HBI1 (+1)	Beta-parvin	42	0	0	0	0	0	0	0	0	0	0	0	0	0	0	0	0	0.166667	0.408248	0	0	0.166667	0.408248	0	0
1645	P0C7P3 (+1)	Schlafen family member 14	104	0	0	0	0	0	0	0	0	0	0	0	0	0	0	0	0	0.166667	0.408248	0	0	0.166667	0.408248	0	0
1646	A6NEM1 (+1)	Golgin subfamily A member 6-like protein 9	49	0.142857	0.377964	0	0	0	0	0	0	0	0	0	0	0	0	0	0	0	0	0	0	0	0	0	0
1647	Q92636	Protein FAN	104	0	0	0	0	0	0	0	0	0	0	0	0	0.333333	0.516398	0	0	0	0	0	0	0	0	0	0
1648	Q99525	Histone H4-like protein type G	11	0	0	0	0	0.142857	0.377964	0	0	0	0	0.2	0.447214	0	0	0.2	0.447214	0	0	0	0	0	0	0	0
1649	Q8TB24 (+1)	Ras and Rab interactor 3	108	0	0	0	0	0	0	0	0	0	0	0.2	0.447214	0.166667	0.408248	0	0	0	0	0	0	0	0	0	0
1650	P42704	Leucine-rich PPR motif-containing protein, mitochondrial	158	0.142857	0.377964	0	0	0	0	0	0	0	0	0	0	0	0	0	0	0	0	0	0	0	0	0	0
1651	P15863-2	Isoform 2 of Paired box protein Pax-1	45	0	0	0	0	0	0	0	0	0	0	0	0	0	0	0	0	0.166667	0.408248	0	0	0	0	0	0
1652	Q5JV73	FERM and PDZ domain-containing protein 3	199	0	0	0	0	0	0	0	0	0	0	0	0	0	0	0	0	0.166667	0.408248	0	0	0	0	0	0
1653	Q24JP5 (+2)	Transmembrane protein 132A	110	0	0	0	0	0	0	0	0	0	0	0	0	0	0	0	0	0	0	0	0	0.166667	0.408248	0.25	0.5
1654	O43315	Aquaporin-9	31	0	0	0	0	0	0	0	0	0.285714	0.48795	0	0	0	0	0	0	0	0	0	0	0	0	0	0
1655	Q16698	2,4-dienoyl-CoA reductase, mitochondrial	36	0	0	0	0	0	0	0	0	0.142857	0.377964	0	0	0.166667	0.408248	0	0	0	0	0	0	0	0	0	0
1656	Q16795	NADH dehydrogenase [ubiquinone] 1 alpha subcomplex subunit 9, mitochondrial	43	0	0	0	0	0	0	0	0	0.142857	0.377964	0	0	0	0	0	0	0	0	0	0	0	0	0	0
1657	P38571 (+1)	Lysosomal acid lipase/cholesteryl ester hydrolase	45	0	0	0	0	0	0	0	0	0	0	0	0	0	0	0.4	0.547723	0	0	0	0	0	0	0	0
1658	P26373	60S ribosomal protein L13	24	0.142857	0.377964	0	0	0	0	0	0	0	0	0	0	0	0	0	0	0	0	0	0	0	0	0	0
1659	P60891	Ribose-phosphate pyrophosphokinase 1	35	0.285714	0.48795	0	0	0	0	0	0	0	0	0	0	0.166667	0.408248	0	0	0	0	0	0	0	0	0	0
1660	O95835	Serine/threonine-protein kinase LATS1	127	0	0	0	0	0	0	0.25	0.5	0	0	0	0	0	0	0	0	0	0	0	0	0.166667	0.408248	0.25	0.5
1661	Q99439	Calponin-2	34	0.142857	0.377964	0	0	0	0	0	0	0	0	0	0	0	0	0.2	0.447214	0	0	0	0	0	0	0	0
1662	Q16773	Kynurenine--oxoglutarate transaminase 1	48	0.142857	0.377964	0	0	0	0	0	0	0	0	0	0	0	0	0	0	0	0	0	0	0	0	0	0
1663	Q96AZ6	Interferon-stimulated gene 20 kDa protein	20	0	0	0	0	0	0	0	0	0	0	0	0	0	0	0	0	0	0	0	0	0.166667	0.408248	0	0
1664	P49441	Inositol polyphosphate 1-phosphatase	44	0	0	0.166667	0.408248	0	0	0	0	0	0	0	0	0	0	0.2	0.447214	0	0	0	0	0	0	0	0
1665	Q7Z3J2	UPF0505 protein C16orf62	110	0	0	0	0	0	0	0	0	0	0	0	0	0.166667	0.408248	0	0	0	0	0	0	0	0	0	0
1666	Q9HD45	Transmembrane 9 superfamily member 3	68	0	0	0	0	0	0	0	0	0	0	0	0	0.166667	0.408248	0	0	0	0	0.333333	0.57735	0	0	0	0
1667	Q9P2J5	Leucyl-tRNA synthetase, cytoplasmic	134	0	0	0	0	0	0	0	0	0	0	0	0	0.333333	0.516398	0	0	0	0	0	0	0	0	0	0
1668	P08579	U2 small nuclear ribonucleoprotein B''	25	0	0	0	0	0	0	0	0	0	0	0	0	0.166667	0.408248	0	0	0	0	0	0	0	0	0	0
1669	Q9P000	COMM domain-containing protein 9	22	0	0	0	0	0	0	0	0	0	0	0	0	0.333333	0.516398	0.2	0.447214	0	0	0	0	0	0	0	0
1670	P25311	Zinc-alpha-2-glycoprotein	34	0	0	0	0	0.142857	0.377964	0	0	0	0	0	0	0	0	0	0	0.166667	0.408248	0	0	0	0	0	0
1671	O75044	SLIT-ROBO Rho GTPase-activating protein 2	121	0	0	0.166667	0.408248	0.142857	0.377964	0	0	0	0	0	0	0	0	0	0	0	0	0	0	0	0	0	0
1672	Q6NXR4	Uncharacterized protein C8orf41	57	0	0	0.166667	0.408248	0	0	0	0	0	0	0	0	0	0	0.2	0.447214	0	0	0	0	0	0	0	0
1673	Q8IYA6	Cytoskeleton-associated protein 2-like	84	0	0	0	0	0	0	0	0	0	0	0	0	0.166667	0.408248	0	0	0	0	0	0	0	0	0	0
1674	P06326	Ig heavy chain V-I region Mot	14	0	0	0	0	0	0	0	0	0	0	0	0	0	0	0	0	0.333333	0.516398	0.333333	0.57735	0	0	0	0
1675	P78325	Disintegrin and metalloproteinase domain-containing protein 8	89	0	0	0	0	0	0	0	0	0	0	0	0	0	0	0	0	0	0	0	0	0.166667	0.408248	0.5	0.57735
1676	P78344 (+1)	Eukaryotic translation initiation factor 4 gamma 2	102	0	0	0	0	0	0	0	0	0	0	0	0	0	0	0	0	0	0	0	0	0.166667	0.408248	0.25	0.5
1677	P16949 (+1)	Stathmin	17	0	0	0	0	0	0	0	0	0	0	0	0	0	0	0	0	0.166667	0.408248	0	0	0	0	0	0
1678	Q9H9Q2 (+1)	COP9 signalosome complex subunit 7b	30	0	0	0	0	0	0	0	0	0	0	0	0	0	0	0.2	0.447214	0	0	0	0	0	0	0	0
1679	Q9UNN5 (+1)	FAS-associated factor 1	74	0	0	0	0	0	0	0	0	0	0	0	0	0.166667	0.408248	0.2	0.447214	0	0	0	0	0	0	0	0
1680	Q9UL03 (+1)	Integrator complex subunit 6	100	0	0	0.166667	0.408248	0	0	0	0	0	0	0	0	0	0	0	0	0	0	0	0	0	0	0	0
1681	O15355	Protein phosphatase 1G	59	0	0	0	0	0	0	0	0	0	0	0	0	0.333333	0.516398	0	0	0	0	0	0	0	0	0	0
1682	O43924	Retinal rod rhodopsin-sensitive cGMP 3',5'-cyclic phosphodiesterase subunit delta	17	0	0	0	0	0	0	0	0	0	0	0	0	0.166667	0.408248	0	0	0	0	0	0	0	0	0	0
1683	Q9UQ13 (+1)	Leucine-rich repeat protein SHOC-2	65	0	0	0	0	0	0	0	0	0	0	0	0	0.166667	0.408248	0.2	0.447214	0	0	0	0	0	0	0	0
1684	O15294 (+2)	UDP-N-acetylglucosamine--peptide N-acetylglucosaminyltransferase 110 kDa subunit	117	0	0	0	0	0	0	0	0	0	0	0	0	0	0	0.2	0.447214	0	0	0	0	0	0	0	0
1685	P51580	Thiopurine S-methyltransferase	28	0.142857	0.377964	0	0	0	0	0	0	0	0	0	0	0.166667	0.408248	0	0	0	0	0	0	0	0	0	0
1686	O95487 (+1)	Protein transport protein Sec24B	137	0	0	0	0	0	0	0	0	0	0	0	0	0.166667	0.408248	0	0	0	0	0	0	0	0	0	0
1687	Q9NPD3	Exosome complex component RRP41	26	0	0	0	0	0	0	0	0	0	0	0	0	0.166667	0.408248	0	0	0	0	0	0	0	0	0	0
1688	Q9Y4L1	Hypoxia up-regulated protein 1	111	0	0	0	0	0	0	0	0	0	0	0	0	0.166667	0.408248	0	0	0	0	0	0	0	0	0	0
1689	O60488 (+1)	Long-chain-fatty-acid--CoA ligase 4	79	0	0	0	0	0	0	0	0	0.285714	0.755929	0	0	0	0	0	0	0	0	0	0	0	0	0	0
1690	P19021 (+3)	Peptidyl-glycine alpha-amidating monooxygenase	108	0	0	0.166667	0.408248	0	0	0	0	0	0	0	0	0	0	0	0	0	0	0	0	0	0	0.5	1
1691	P22735	Protein-glutamine gamma-glutamyltransferase K	90	0	0	0	0	0	0	0	0	0	0	0	0	0	0	0	0	0.333333	0.816497	0	0	0	0	0	0
1692	P38117 (+1)	Electron transfer flavoprotein subunit beta	28	0	0	0	0	0	0	0	0	0	0	0	0	0.333333	0.816497	0	0	0	0	0	0	0	0	0	0
1693	P22681	E3 ubiquitin-protein ligase CBL	100	0	0	0.166667	0.408248	0	0	0	0	0	0	0	0	0	0	0.2	0.447214	0	0	0	0	0	0	0	0
1694	O95248 (+1)	Myotubularin-related protein 5	208	0	0	0	0	0	0	0	0	0	0	0	0	0.333333	0.816497	0	0	0	0	0	0	0	0	0	0
1695	Q14213	Interleukin-27 subunit beta	25	0	0	0	0	0	0	0	0	0.142857	0.377964	0	0	0	0	0	0	0.166667	0.408248	0	0	0	0	0	0
1696	Q13151	Heterogeneous nuclear ribonucleoprotein A0	31	0	0	0	0	0	0	0	0	0.142857	0.377964	0	0	0	0	0	0	0	0	0	0	0	0	0	0
1697	P10909 (+3)	Clusterin	52	0	0	0	0	0	0	0	0	0	0	0	0	0	0	0	0	0.166667	0.408248	0.333333	0.57735	0	0	0	0
1698	Q6DD88	Atlastin-3	61	0	0	0	0	0	0	0	0	0.142857	0.377964	0	0	0.333333	0.816497	0	0	0	0	0	0	0	0	0	0
1699	Q9NRY6	Phospholipid scramblase 3	32	0.142857	0.377964	0	0	0.142857	0.377964	0	0	0	0	0	0	0	0	0	0	0	0	0	0	0	0	0	0
1700	Q15031	Probable leucyl-tRNA synthetase, mitochondrial	102	0	0	0	0	0	0	0	0	0	0	0	0	0.166667	0.408248	0	0	0	0	0	0	0	0	0	0
1701	Q92597	Protein NDRG1	43	0	0	0	0	0	0	0	0	0	0	0	0	0.166667	0.408248	0.4	0.547723	0	0	0	0	0	0	0	0
1702	P53814 (+2)	Smoothelin	99	0	0	0	0	0	0	0	0	0.142857	0.377964	0	0	0	0	0	0	0	0	0	0	0	0	0	0
1703	Q8N163 (+1)	Protein KIAA1967	103	0	0	0	0	0.142857	0.377964	0	0	0	0	0	0	0	0	0.2	0.447214	0	0	0	0	0	0	0	0
1704	P09132	Signal recognition particle 19 kDa protein	16	0.142857	0.377964	0	0	0	0	0	0	0	0	0	0	0.166667	0.408248	0	0	0	0	0	0	0	0	0	0
1705	Q5SSJ5	Heterochromatin protein 1-binding protein 3	61	0.142857	0.377964	0	0	0	0	0	0	0	0	0	0	0	0	0	0	0	0	0	0	0	0	0	0
1706	Q96H20 (+1)	Vacuolar-sorting protein SNF8	29	0.142857	0.377964	0	0	0	0	0	0	0	0	0	0	0.166667	0.408248	0	0	0	0	0	0	0	0	0	0
1707	Q9UL25	Ras-related protein Rab-21	24	0.142857	0.377964	0	0	0	0	0	0	0	0	0	0	0.166667	0.408248	0	0	0	0	0	0	0	0	0	0
1708	P32121 (+2)	Beta-arrestin-2	46	0	0	0	0	0	0	0	0	0.142857	0.377964	0	0	0.166667	0.408248	0	0	0	0	0	0	0	0	0	0
1709	P62191	26S protease regulatory subunit 4	49	0	0	0	0	0	0	0	0	0.142857	0.377964	0	0	0	0	0	0	0	0	0	0	0	0	0	0
1710	Q01433	AMP deaminase 2	101	0.142857	0.377964	0	0	0	0	0	0	0	0	0	0	0.166667	0.408248	0	0	0	0	0	0	0	0	0	0
1711	Q9NR31 (+1)	GTP-binding protein SAR1a	22	0.142857	0.377964	0	0	0	0	0	0	0	0	0	0	0.166667	0.408248	0	0	0	0	0	0	0	0	0	0
1712	Q9Y316 (+1)	Protein MEMO1	34	0.142857	0.377964	0.166667	0.408248	0	0	0	0	0	0	0	0	0	0	0	0	0	0	0	0	0	0	0	0
1713	Q9Y5K8	V-type proton ATPase subunit D	28	0.142857	0.377964	0	0	0	0	0	0	0	0	0	0	0.166667	0.408248	0	0	0	0	0	0	0	0	0	0
1714	Q9NZT1	Calmodulin-like protein 5	16	0	0	0	0	0	0	0.25	0.5	0	0	0	0	0	0	0	0	0	0	0	0	0.166667	0.408248	0	0
1715	Q9ULW5	Ras-related protein Rab-26	28	0	0	0	0	0	0	0	0	0	0	0	0	0.166667	0.408248	0	0	0	0	0	0	0.166667	0.408248	0	0
1716	O95825	Quinone oxidoreductase-like protein 1	39	0	0	0	0	0	0	0	0	0	0	0	0	0	0	0.2	0.447214	0	0	0	0	0	0	0	0
1717	Q9Y3F4	Serine-threonine kinase receptor-associated protein	38	0.142857	0.377964	0	0	0	0	0	0	0	0	0	0	0.166667	0.408248	0	0	0	0	0	0	0	0	0	0
1718	P61009	Signal peptidase complex subunit 3	20	0	0	0	0	0	0	0	0	0	0	0	0	0.166667	0.408248	0	0	0	0	0	0	0	0	0	0
1719	Q9UQ03 (+1)	Coronin-2B	55	0	0	0	0	0	0	0	0	0	0	0	0	0	0	0.2	0.447214	0	0	0	0	0	0	0	0
1720	Q6RW13 (+1)	Type-1 angiotensin II receptor-associated protein	17	0	0	0	0	0	0	0	0	0	0	0	0	0.166667	0.408248	0	0	0	0	0	0	0	0	0	0
1721	Q92522	Histone H1x	22	0	0	0	0	0	0	0	0	0	0	0	0	0.166667	0.408248	0	0	0	0	0	0	0	0	0	0
1722	Q9BS40	Latexin	26	0	0	0	0	0	0	0	0	0	0	0	0	0.166667	0.408248	0.2	0.447214	0	0	0	0	0	0	0	0
1723	Q9H3U1 (+1)	Protein unc-45 homolog A	103	0	0	0	0	0	0	0	0	0	0	0	0	0.166667	0.408248	0	0	0	0	0	0	0	0	0	0
1724	Q9H8H3	Methyltransferase-like protein 7A	28	0	0	0	0	0	0	0	0	0	0	0	0	0.166667	0.408248	0	0	0	0	0	0	0	0	0	0
1725	O43592	Exportin-T	110	0	0	0	0	0	0	0	0	0	0	0	0	0.166667	0.408248	0.2	0.447214	0	0	0	0	0	0	0	0
1726	O94832	Myosin-Id	116	0	0	0	0	0	0	0	0	0	0	0	0	0.166667	0.408248	0.2	0.447214	0	0	0	0	0	0	0	0
1727	P50579	Methionine aminopeptidase 2	53	0	0	0	0	0	0	0	0	0	0	0	0	0.333333	0.516398	0	0	0	0	0	0	0	0	0	0
1728	Q15185	Prostaglandin E synthase 3	19	0	0	0	0	0	0	0	0	0	0	0	0	0.166667	0.408248	0.2	0.447214	0	0	0	0	0	0	0	0
1729	Q9UKM9 (+1)	RNA-binding protein Raly	32	0	0	0	0	0	0	0	0	0	0	0	0	0.166667	0.408248	0	0	0	0	0	0	0	0	0	0
1730	Q9Y3B3	Transmembrane emp24 domain-containing protein 7	25	0	0	0	0	0	0	0	0	0	0	0	0	0.166667	0.408248	0	0	0	0	0	0	0	0	0	0
1731	O43324	Eukaryotic translation elongation factor 1 epsilon-1	20	0	0	0.166667	0.408248	0	0	0	0	0	0	0	0	0	0	0	0	0	0	0	0	0	0	0	0
1732	O43900	Prickle-like protein 3	69	0	0	0.166667	0.408248	0	0	0	0	0	0	0	0	0	0	0	0	0	0	0	0	0	0	0	0
1733	Q6NXT4 (+1)	Zinc transporter 6	51	0	0	0.166667	0.408248	0	0	0	0	0	0	0	0	0	0	0	0	0	0	0	0	0	0	0	0
1734	P23508 (+1)	Colorectal mutant cancer protein	93	0	0	0.166667	0.408248	0	0	0	0	0	0	0	0	0	0	0	0	0	0	0	0	0	0	0	0
1735	P31431	Syndecan-4	22	0	0	0	0	0	0	0	0	0	0	0	0	0	0	0	0	0.166667	0.408248	0.333333	0.57735	0	0	0	0
1736	Q9BW91 (+1)	ADP-ribose pyrophosphatase, mitochondrial	39	0	0	0	0	0	0	0	0	0	0	0	0	0	0	0	0	0.166667	0.408248	0	0	0	0	0	0
1737	Q9NZD8 (+1)	Maspardin	35	0	0	0	0	0	0	0	0	0	0	0	0	0	0	0	0	0.166667	0.408248	0	0	0	0	0	0
1738	Q5JS37	NHL repeat-containing protein 3	38	0	0	0	0	0	0	0	0	0	0	0	0	0	0	0	0	0	0	0	0	0.166667	0.408248	0.25	0.5
1739	Q8TF46 (+2)	DIS3-like exonuclease 1	121	0	0	0	0	0	0	0	0	0.142857	0.377964	0.2	0.447214	0	0	0	0	0	0	0	0	0	0	0	0
1740	Q9NP71-3 (+1)	Isoform 3 of Williams-Beuren syndrome chromosomal region 14 protein	93	0.142857	0.377964	0	0	0	0	0	0	0	0	0	0	0	0	0	0	0	0	0	0	0	0	0	0
1741	O75122	CLIP-associating protein 2	141	0	0	0	0	0	0	0	0	0	0	0	0	0	0	0.2	0.447214	0	0	0	0	0	0	0	0
1742	O76003	Glutaredoxin-3	37	0	0	0	0	0	0	0	0	0	0	0	0	0	0	0.2	0.447214	0	0	0	0	0	0	0	0
1743	Q6NSW5	Protein FAM45B	41	0	0	0	0	0	0	0	0	0	0	0	0	0	0	0.2	0.447214	0	0	0	0	0	0	0	0
1744	Q8WUA7	TBC1 domain family member 22A	59	0	0	0	0	0	0	0	0	0	0	0	0	0	0	0.2	0.447214	0	0	0	0	0	0	0	0
1745	P28039	Acyloxyacyl hydrolase	65	0	0	0.166667	0.408248	0	0	0	0	0	0	0	0	0	0	0	0	0	0	0	0	0	0	0.25	0.5
1746	Q6ZN16	Mitogen-activated protein kinase kinase kinase 15	147	0	0	0	0	0.142857	0.377964	0	0	0	0	0	0	0	0	0	0	0	0	0	0	0	0	0	0
1747	O95232	Luc7-like protein 3	51	0	0	0	0	0	0	0	0	0	0	0	0	0.166667	0.408248	0.2	0.447214	0	0	0	0	0	0	0	0
1748	Q9Y217 (+1)	Myotubularin-related protein 6	72	0	0	0	0	0	0	0	0	0	0	0	0	0	0	0.2	0.447214	0	0	0	0	0	0	0	0
1749	Q9Y2E5 (+1)	Epididymis-specific alpha-mannosidase	114	0	0	0	0	0	0	0	0	0	0	0	0	0	0	0.2	0.447214	0	0	0	0	0	0	0	0
1750	Q9HA64	Ketosamine-3-kinase	34	0	0	0	0	0	0	0	0	0	0	0	0	0.166667	0.408248	0	0	0	0	0	0	0	0	0	0
1751	Q9P265	Disco-interacting protein 2 homolog B	171	0	0	0	0	0	0	0	0	0	0	0	0	0	0	0	0	0.166667	0.408248	0	0	0	0	0	0
1752	Q15120	[Pyruvate dehydrogenase [lipoamide]] kinase isozyme 3, mitochondrial	47	0	0	0.166667	0.408248	0	0	0	0	0	0	0	0	0	0	0	0	0	0	0	0	0	0	0	0
1753	Q7Z7A4	PX domain-containing protein kinase-like protein	65	0	0	0	0	0	0	0	0	0	0	0	0	0	0	0.2	0.447214	0	0	0	0	0	0	0	0
1754	Q13636	Ras-related protein Rab-31	22	0.142857	0.377964	0	0	0	0	0	0	0	0	0	0	0	0	0	0	0	0	0	0	0	0	0	0
1755	A4D1P6 (+1)	WD repeat-containing protein 91	83	0	0	0	0	0	0	0	0	0	0	0	0	0.333333	0.816497	0	0	0	0	0	0	0	0	0	0
1756	Q12874	Splicing factor 3A subunit 3	59	0	0	0	0	0	0	0	0	0	0	0	0	0.333333	0.816497	0	0	0	0	0	0	0	0	0	0
1757	Q8WVV4 (+1)	Protein POF1B	68	0	0	0	0	0.285714	0.755929	0	0	0	0	0	0	0	0	0	0	0	0	0	0	0	0	0	0
1758	Q15391	P2Y purinoceptor 14	39	0	0	0	0	0	0	0	0	0.142857	0.377964	0	0	0	0	0	0	0	0	0	0	0	0	0	0
1759	Q8TEQ6	Gem-associated protein 5	169	0	0	0	0	0	0	0	0	0.142857	0.377964	0	0	0	0	0	0	0	0	0	0	0	0	0	0
1760	Q9UNU6	7-alpha-hydroxycholest-4-en-3-one 12-alpha-hydroxylase	58	0.142857	0.377964	0	0	0	0	0	0	0	0	0	0	0	0	0	0	0	0	0	0	0	0	0	0
1761	Q96JP2	Putative myosin-XVB	167	0	0	0	0	0	0	0	0	0	0	0	0	0.166667	0.408248	0	0	0	0	0	0	0	0	0	0
1762	Q96NJ5	Kelch-like protein 32	70	0	0	0	0	0.142857	0.377964	0	0	0	0	0	0	0	0	0	0	0	0	0	0	0	0	0	0
1763	Q6PCE3	Glucose 1,6-bisphosphate synthase	70	0	0	0	0	0	0	0	0	0	0	0	0	0	0	0.2	0.447214	0	0	0	0	0	0	0	0
1764	Q99615	DnaJ homolog subfamily C member 7	56	0.142857	0.377964	0	0	0	0	0	0	0	0	0	0	0	0	0	0	0	0	0	0	0	0	0	0
1765	Q8NFN8	Probable G-protein coupled receptor 156	89	0.142857	0.377964	0	0	0	0	0	0	0	0	0	0	0	0	0	0	0	0	0	0	0	0	0.25	0.5
1766	P18754 (+1)	Regulator of chromosome condensation	45	0	0	0	0	0	0	0	0	0	0	0	0	0.166667	0.408248	0	0	0	0	0	0	0	0	0	0
1767	Q969N2 (+2)	GPI transamidase component PIG-T	66	0	0	0	0	0	0	0	0	0.142857	0.377964	0	0	0	0	0	0	0	0	0	0	0	0	0	0
1768	Q6P1R3 (+2)	Uncharacterized protein C11orf61	61	0	0	0	0	0	0	0.25	0.5	0	0	0	0	0	0	0	0	0	0	0	0	0.166667	0.408248	0	0
1769	Q9Y2B0	Protein canopy homolog 2	21	0	0	0.166667	0.408248	0	0	0	0	0	0	0	0	0	0	0	0	0	0	0	0	0	0	0	0
1770	Q96DI7	U5 small nuclear ribonucleoprotein 40 kDa protein	39	0	0	0	0	0	0	0	0	0	0	0	0	0.166667	0.408248	0	0	0	0	0	0	0	0	0	0
1771	Q8IYW5	E3 ubiquitin-protein ligase RNF168	65	0	0	0	0	0	0	0	0	0.142857	0.377964	0	0	0	0	0	0	0	0	0	0	0	0	0	0
1772	P06730	Eukaryotic translation initiation factor 4E	25	0.142857	0.377964	0	0	0	0	0	0	0	0	0	0	0	0	0	0	0	0	0	0	0	0	0	0
1773	P52657	Transcription initiation factor IIA subunit 2	12	0.142857	0.377964	0	0	0	0	0	0	0	0	0	0	0.166667	0.408248	0	0	0	0	0	0	0	0	0	0
1774	P62273	40S ribosomal protein S29	7	0.142857	0.377964	0	0	0	0	0	0	0	0	0	0	0	0	0	0	0	0	0	0	0	0	0	0
1775	Q05209	Tyrosine-protein phosphatase non-receptor type 12	88	0.142857	0.377964	0	0	0	0	0	0	0	0	0	0	0	0	0.2	0.447214	0	0	0	0	0	0	0	0
1776	Q07866-4 (+2)	Isoform J of Kinesin light chain 1	72	0	0	0	0	0	0	0	0	0	0	0	0	0	0	0	0	0	0	0	0	0.166667	0.408248	0	0
1777	Q96PD2 (+1)	Discoidin, CUB and LCCL domain-containing protein 2	85	0	0	0	0	0	0	0	0	0	0	0	0	0	0	0	0	0	0	0	0	0.166667	0.408248	0	0
1778	Q96I15 (+1)	Selenocysteine lyase	48	0	0	0	0	0	0	0	0	0	0	0	0	0	0	0.2	0.447214	0	0	0	0	0	0	0	0
1779	Q86UD1	Out at first protein homolog	31	0	0	0	0	0	0	0	0	0	0	0	0	0	0	0	0	0.166667	0.408248	0.333333	0.57735	0	0	0	0
1780	O14656	Torsin-1A	38	0	0	0	0	0	0	0	0	0	0	0	0	0.166667	0.408248	0	0	0	0	0	0	0	0	0	0
1781	O76074 (+1)	cGMP-specific 3',5'-cyclic phosphodiesterase	100	0	0	0.166667	0.408248	0	0	0	0	0	0	0	0	0	0	0	0	0	0	0	0	0	0	0	0
1782	P46776	60S ribosomal protein L27a	17	0	0	0	0	0	0	0	0	0	0	0	0	0.166667	0.408248	0	0	0	0	0	0	0	0	0	0
1783	O43765	Small glutamine-rich tetratricopeptide repeat-containing protein alpha	34	0	0	0	0	0	0	0	0	0	0	0	0	0.166667	0.408248	0.2	0.447214	0	0	0	0	0	0	0	0
1784	O75494 (+3)	Serine/arginine-rich splicing factor 10	31	0	0	0	0	0	0	0	0	0	0	0	0	0.166667	0.408248	0.2	0.447214	0	0	0	0	0	0	0	0
1785	P09914	Interferon-induced protein with tetratricopeptide repeats 1	55	0	0	0	0	0	0	0	0	0	0	0	0	0.166667	0.408248	0	0	0	0	0	0	0	0	0	0
1786	P22307	Non-specific lipid-transfer protein	59	0	0	0	0	0	0	0	0	0	0	0	0	0.333333	0.516398	0	0	0	0	0	0	0	0	0	0
1787	P55735	Protein SEC13 homolog	36	0	0	0	0	0	0	0	0	0	0	0	0	0.166667	0.408248	0	0	0	0	0	0	0	0	0	0
1788	Q08AM6	Protein VAC14 homolog	88	0	0	0	0	0	0	0	0	0	0	0	0	0.166667	0.408248	0	0	0	0	0	0	0	0	0	0
1789	Q0VDG4	Secernin-3	49	0	0	0.166667	0.408248	0	0	0	0	0	0	0	0	0.166667	0.408248	0	0	0	0	0	0	0	0	0	0
1790	Q12959 (+6)	Disks large homolog 1	100	0	0	0	0	0	0	0	0	0	0	0	0	0.166667	0.408248	0	0	0	0	0	0	0	0	0	0
1791	Q53H82	Beta-lactamase-like protein 2	33	0	0	0	0	0	0	0	0	0	0	0	0	0.166667	0.408248	0.2	0.447214	0	0	0	0	0	0	0	0
1792	Q6ZVM7	TOM1-like protein 2	56	0	0	0	0	0	0	0	0	0	0	0	0	0.166667	0.408248	0.2	0.447214	0	0	0	0	0	0	0	0
1793	Q86TU7	Histone-lysine N-methyltransferase setd3	67	0	0	0	0	0	0	0	0	0	0	0	0	0.333333	0.516398	0	0	0	0	0	0	0	0	0	0
1794	Q92544	Transmembrane 9 superfamily member 4	75	0	0	0	0	0	0	0	0	0	0	0	0	0.166667	0.408248	0	0	0	0	0	0	0	0	0	0
1795	Q92905	COP9 signalosome complex subunit 5	38	0	0	0	0	0	0	0	0	0	0	0	0	0.333333	0.516398	0	0	0	0	0	0	0	0	0	0
1796	Q9NY12 (+1)	H/ACA ribonucleoprotein complex subunit 1	22	0	0	0	0	0	0	0	0	0	0	0	0	0.166667	0.408248	0	0	0	0	0	0	0	0	0	0
1797	Q8IWA5 (+2)	Choline transporter-like protein 2	80	0	0	0	0	0.142857	0.377964	0.25	0.5	0	0	0	0	0	0	0	0	0	0	0	0	0	0	0	0
1798	P35228 (+1)	Nitric oxide synthase, inducible	131	0	0	0	0	0	0	0	0	0	0	0	0	0	0	0	0	0.166667	0.408248	0	0	0	0	0	0
1799	Q96P63	Serpin B12	46	0	0	0	0	0	0	0	0	0	0	0	0	0	0	0	0	0.166667	0.408248	0	0	0	0	0	0
1800	Q9Y6X6	Myosin-XVI	206	0	0	0	0	0	0	0	0	0	0	0	0	0	0	0	0	0.166667	0.408248	0	0	0	0	0	0
1801	Q14766 (+4)	Latent-transforming growth factor beta-binding protein 1	187	0.142857	0.377964	0	0	0	0	0	0	0	0	0	0	0	0	0	0	0	0	0	0	0	0	0	0
1802	O00154-6	Isoform 6 of Cytosolic acyl coenzyme A thioester hydrolase	37	0	0	0	0	0	0	0	0	0	0	0	0	0.166667	0.408248	0.2	0.447214	0	0	0	0	0	0	0	0
1803	Q8N573 (+1)	Oxidation resistance protein 1	98	0	0	0	0	0	0	0	0	0	0	0	0	0	0	0.2	0.447214	0	0	0	0	0	0	0	0
1804	Q9Y3L3	SH3 domain-binding protein 1	76	0	0	0	0	0	0	0	0	0	0	0	0	0	0	0.2	0.447214	0	0	0	0	0	0	0	0
1805	P04792	Heat shock protein beta-1	23	0	0	0	0	0.142857	0.377964	0	0	0	0	0	0	0	0	0	0	0	0	0	0	0	0	0	0
1806	P06731	Carcinoembryonic antigen-related cell adhesion molecule 5	77	0.142857	0.377964	0	0	0.142857	0.377964	0	0	0	0	0	0	0	0	0	0	0	0	0	0	0	0	0	0
1807	O60271 (+2)	C-Jun-amino-terminal kinase-interacting protein 4	146	0	0	0	0	0	0	0	0	0	0	0	0	0.166667	0.408248	0	0	0	0	0	0	0	0	0	0
1808	P51452	Dual specificity protein phosphatase 3	20	0	0	0	0	0	0	0	0	0	0	0	0	0.333333	0.516398	0	0	0	0	0	0	0	0	0	0
1809	Q15428	Splicing factor 3A subunit 2	49	0	0	0	0	0	0	0	0	0	0	0	0	0.333333	0.516398	0	0	0	0	0	0	0	0	0	0
1810	Q66K14 (+1)	TBC1 domain family member 9B	141	0	0	0	0	0	0	0	0	0	0	0	0	0.166667	0.408248	0	0	0	0	0	0	0	0	0	0
1811	Q9BTV4	Transmembrane protein 43	45	0	0	0	0	0	0	0	0	0.142857	0.377964	0	0	0	0	0	0	0	0	0	0	0	0	0	0
1812	P60981	Destrin	19	0	0	0	0	0	0	0	0	0	0	0	0	0.166667	0.408248	0	0	0	0	0	0	0	0	0	0
1813	Q9H7P6 (+1)	Multivesicular body subunit 12B	36	0	0	0	0	0	0	0	0	0.142857	0.377964	0	0	0	0	0	0	0	0	0	0	0	0	0	0
1814	O60231	Putative pre-mRNA-splicing factor ATP-dependent RNA helicase DHX16	119	0	0	0	0	0	0	0	0	0	0	0	0	0	0	0	0	0.166667	0.408248	0	0	0	0	0	0
1815	Q13564	NEDD8-activating enzyme E1 regulatory subunit	60	0.142857	0.377964	0	0	0	0	0	0	0	0	0	0	0	0	0	0	0	0	0	0	0	0	0	0
1816	Q16619	Cardiotrophin-1	21	0	0	0	0	0	0	0	0	0	0	0	0	0	0	0	0	0	0	0	0	0.166667	0.408248	0	0
1817	Q96ID5	Immunoglobulin superfamily member 21	52	0	0	0	0	0	0	0	0	0	0	0	0	0	0	0	0	0	0	0	0	0.166667	0.408248	0	0
1818	Q9P016	Thymocyte nuclear protein 1	26	0	0	0	0	0	0	0	0	0	0	0	0	0	0	0	0	0	0	0	0	0.166667	0.408248	0	0
1819	Q969X1	Transmembrane BAX inhibitor motif-containing protein 1	35	0	0	0	0	0.142857	0.377964	0	0	0	0	0	0	0	0	0	0	0	0	0	0	0	0	0	0
1820	Q6GMV3	Putative peptidyl-tRNA hydrolase PTRHD1	16	0.142857	0.377964	0	0	0	0	0	0	0	0	0	0	0	0	0	0	0	0	0	0	0	0	0	0
1821	Q08999	Retinoblastoma-like protein 2	128	0	0	0	0	0	0	0	0	0	0	0	0	0	0	0	0	0.166667	0.408248	0	0	0	0	0	0
1822	O43323	Desert hedgehog protein	44	0.142857	0.377964	0	0	0	0	0	0	0	0	0	0	0	0	0	0	0	0	0	0	0	0	0	0
1823	Q6P589	Tumor necrosis factor alpha-induced protein 8-like protein 2	21	0.142857	0.377964	0	0	0	0	0	0	0	0	0	0	0	0	0	0	0	0	0	0	0	0	0	0
1824	Q8NHA8	Olfactory receptor 1F12	37	0.142857	0.377964	0	0	0	0	0	0	0	0	0	0	0	0	0	0	0	0	0	0	0	0	0	0
1825	Q9NPH0	Lysophosphatidic acid phosphatase type 6	49	0.142857	0.377964	0	0	0	0	0	0	0	0	0	0	0	0	0	0	0	0	0	0	0	0	0	0
1826	O15269	Serine palmitoyltransferase 1	53	0	0	0	0	0	0	0	0	0.142857	0.377964	0	0	0	0	0	0	0	0	0	0	0	0	0	0
1827	P41226	Ubiquitin-like modifier-activating enzyme 7	112	0	0	0	0	0	0	0	0	0.142857	0.377964	0	0	0	0	0	0	0	0	0	0	0	0	0	0
1828	P43307	Translocon-associated protein subunit alpha	32	0	0	0	0	0	0	0	0	0.142857	0.377964	0	0	0	0	0	0	0	0	0	0	0	0	0	0
1829	Q9UN86 (+1)	Ras GTPase-activating protein-binding protein 2	54	0	0	0	0	0	0	0	0	0.142857	0.377964	0	0	0	0	0	0	0	0	0	0	0	0	0	0
1830	Q9UPY5	Cystine/glutamate transporter	55	0	0	0	0	0	0	0	0	0.142857	0.377964	0	0	0	0	0	0	0	0	0	0	0	0	0	0
1831	Q9Y5A6	Zinc finger and SCAN domain-containing protein 21	54	0.142857	0.377964	0	0	0	0	0	0	0	0	0	0	0	0	0	0	0	0	0	0	0	0	0	0
1832	Q9Y618-5 (+3)	Isoform 5 of Nuclear receptor corepressor 2	268	0.142857	0.377964	0	0	0	0	0	0	0	0	0	0	0	0	0	0	0	0	0	0	0	0	0	0
1833	O76071	Probable cytosolic iron-sulfur protein assembly protein CIAO1	38	0	0	0	0	0	0	0	0	0	0	0	0	0	0	0.2	0.447214	0	0	0	0	0	0	0	0
1834	Q9NWH9	SAFB-like transcription modulator	117	0	0	0	0	0	0	0	0	0	0	0	0	0	0	0.2	0.447214	0	0	0	0	0	0	0	0
1835	O15111	Inhibitor of nuclear factor kappa-B kinase subunit alpha	85	0.142857	0.377964	0	0	0	0	0	0	0	0	0	0	0	0	0	0	0	0	0	0	0	0	0	0
1836	Q9H0A0	N-acetyltransferase 10	116	0	0	0	0	0.142857	0.377964	0	0	0	0	0	0	0	0	0	0	0	0	0	0	0	0	0	0
1837	P17947 (+1)	Transcription factor PU.1	31	0	0	0	0	0	0	0	0	0	0	0	0	0.166667	0.408248	0	0	0	0	0	0	0	0	0	0
1838	Q13418	Integrin-linked protein kinase	51	0	0	0	0	0	0	0	0	0	0	0	0	0.166667	0.408248	0	0	0	0	0	0	0	0	0	0
1839	O14879	Interferon-induced protein with tetratricopeptide repeats 3	56	0	0	0	0	0	0	0	0	0	0	0	0	0.166667	0.408248	0	0	0	0	0	0	0	0	0	0
1840	O43586 (+1)	Proline-serine-threonine phosphatase-interacting protein 1	48	0	0	0	0	0	0	0	0	0	0	0	0	0.166667	0.408248	0	0	0	0	0	0	0	0	0	0
1841	P43487	Ran-specific GTPase-activating protein	23	0	0	0	0	0	0	0	0	0	0	0	0	0.166667	0.408248	0	0	0	0	0	0	0	0	0	0
1842	P50213 (+1)	Isocitrate dehydrogenase [NAD] subunit alpha, mitochondrial	40	0	0	0	0	0	0	0	0	0	0	0	0	0.166667	0.408248	0	0	0	0	0	0	0	0	0	0
1843	P51570	Galactokinase	42	0	0	0	0	0	0	0	0	0	0	0	0	0.166667	0.408248	0	0	0	0	0	0	0	0	0	0
1844	P56385	ATP synthase subunit e, mitochondrial	8	0	0	0	0	0	0	0	0	0	0	0	0	0.166667	0.408248	0	0	0	0	0	0	0	0	0	0
1845	Q68E01 (+2)	Integrator complex subunit 3	118	0	0	0	0	0	0	0	0	0	0	0	0	0.166667	0.408248	0	0	0	0	0	0	0	0	0	0
1846	Q7L591 (+3)	Docking protein 3	53	0	0	0	0	0	0	0	0	0	0	0	0	0.166667	0.408248	0	0	0	0	0	0	0	0	0	0
1847	Q8N8A2 (+2)	Serine/threonine-protein phosphatase 6 regulatory ankyrin repeat subunit B	108	0	0	0	0	0	0	0	0	0	0	0	0	0.166667	0.408248	0	0	0	0	0	0	0	0	0	0
1848	Q8NFH4	Nucleoporin Nup37	37	0	0	0	0	0	0	0	0	0	0	0	0	0.166667	0.408248	0	0	0	0	0	0	0	0	0	0
1849	Q9H078 (+1)	Caseinolytic peptidase B protein homolog	79	0	0	0	0	0	0	0	0	0	0	0	0	0.166667	0.408248	0	0	0	0	0	0	0	0	0	0
1850	Q9H1C4	Protein unc-93 homolog B1	67	0	0	0	0	0	0	0	0	0	0	0	0	0.166667	0.408248	0	0	0	0	0	0	0	0	0	0
1851	Q8TDW7	Protocadherin Fat 3	506	0	0	0	0	0	0	0	0	0.142857	0.377964	0	0	0	0	0	0	0	0	0	0	0	0	0	0
1852	P27815	cAMP-specific 3',5'-cyclic phosphodiesterase 4A	98	0	0	0.166667	0.408248	0	0	0	0	0	0	0	0	0	0	0	0	0	0	0	0	0	0	0	0
1853	Q6NV74	Uncharacterized protein C2orf55	102	0	0	0.166667	0.408248	0	0	0	0	0	0	0	0	0	0	0	0	0	0	0	0	0	0	0	0
1854	Q9H446	RWD domain-containing protein 1	28	0	0	0.166667	0.408248	0	0	0	0	0	0	0	0	0	0	0	0	0	0	0	0	0	0	0	0
1855	Q9P2R3 (+3)	Ankyrin repeat and FYVE domain-containing protein 1	128	0	0	0.166667	0.408248	0	0	0	0	0	0	0	0	0	0	0	0	0	0	0	0	0	0	0	0
1856	Q8NGL6	Olfactory receptor 4A15	39	0	0	0	0	0	0	0	0	0	0	0	0	0.166667	0.408248	0	0	0	0	0	0	0	0	0	0
1857	Q96KQ4	Apoptosis-stimulating of p53 protein 1	120	0	0	0	0	0	0	0	0	0	0	0	0	0.166667	0.408248	0	0	0	0	0	0	0	0	0	0
1858	P19784	Casein kinase II subunit alpha'	41	0	0	0	0	0	0	0	0	0	0	0	0	0.166667	0.408248	0	0	0	0	0	0	0	0	0	0
1859	P01779	Ig heavy chain V-III region TUR	12	0	0	0	0	0	0	0	0	0	0	0	0	0	0	0	0	0.166667	0.408248	0	0	0	0	0	0
1860	O00548	Delta-like protein 1	78	0	0	0	0	0	0	0	0	0	0	0	0	0	0	0	0	0	0	0	0	0.166667	0.408248	0	0
1861	O43557 (+1)	Tumor necrosis factor ligand superfamily member 14	26	0	0	0	0	0	0	0	0	0	0	0	0	0	0	0	0	0	0	0	0	0.166667	0.408248	0	0
1862	Q13228	Selenium-binding protein 1	52	0	0	0	0	0	0	0	0	0	0	0	0	0	0	0	0	0	0	0	0	0.166667	0.408248	0	0
1863	Q96LA5	Fc receptor-like protein 2	56	0	0	0	0	0	0	0	0	0	0	0	0	0	0	0	0	0	0	0	0	0.166667	0.408248	0	0
1864	O75787	Renin receptor	39	0	0	0	0	0	0	0	0	0	0	0	0	0	0	0	0	0.166667	0.408248	0	0	0	0	0	0
1865	Q9H237 (+3)	Probable protein-cysteine N-palmitoyltransferase porcupine	52	0	0	0	0	0	0	0	0	0.142857	0.377964	0	0	0	0	0	0	0	0	0	0	0	0	0	0
1866	Q9UBW8	COP9 signalosome complex subunit 7a	30	0	0	0	0	0	0	0	0	0	0	0	0	0	0	0.2	0.447214	0	0	0	0	0	0	0	0
1867	Q9Y259	Choline/ethanolamine kinase	45	0	0	0	0	0	0	0	0	0	0	0	0	0	0	0.2	0.447214	0	0	0	0	0	0	0	0
1868	Q13470 (+1)	Non-receptor tyrosine-protein kinase TNK1	72	0	0	0.166667	0.408248	0	0	0	0	0	0	0	0	0	0	0	0	0	0	0	0	0	0	0	0
1869	Q92576 (+1)	PHD finger protein 3	229	0	0	0.166667	0.408248	0	0	0	0	0	0	0	0	0	0	0	0	0	0	0	0	0	0	0	0
1870	P14770	Platelet glycoprotein IX	19	0	0	0	0	0.142857	0.377964	0	0	0	0	0	0	0	0	0	0	0	0	0	0	0	0	0	0
1871	P20036	HLA class II histocompatibility antigen, DP alpha 1 chain	29	0	0	0	0	0.142857	0.377964	0	0	0	0	0	0	0	0	0	0	0	0	0	0	0	0	0	0
1872	P49736	DNA replication licensing factor MCM2	102	0	0	0	0	0.142857	0.377964	0	0	0	0	0	0	0	0	0	0	0	0	0	0	0	0	0	0
1873	Q53RD9 (+2)	Fibulin-7	47	0	0	0	0	0.142857	0.377964	0	0	0	0	0	0	0	0	0	0	0	0	0	0	0	0	0	0
1874	Q15424	Scaffold attachment factor B1	103	0	0	0	0	0	0	0	0	0	0	0	0	0.166667	0.408248	0	0	0	0	0	0	0	0	0	0
1875	Q8TBC4 (+1)	NEDD8-activating enzyme E1 catalytic subunit	52	0	0	0	0	0	0	0	0	0	0	0	0	0.166667	0.408248	0	0	0	0	0	0	0	0	0	0
1876	Q8TD19	Serine/threonine-protein kinase Nek9	107	0	0	0	0	0	0	0	0	0	0	0	0	0.166667	0.408248	0	0	0	0	0	0	0	0	0	0
1877	Q9H8Y8	Golgi reassembly-stacking protein 2	47	0	0	0	0	0	0	0	0	0	0	0	0	0.166667	0.408248	0	0	0	0	0	0	0	0	0	0
1878	Q9NR19	Acetyl-coenzyme A synthetase, cytoplasmic	79	0	0	0	0	0	0	0	0	0	0	0	0	0.166667	0.408248	0	0	0	0	0	0	0	0	0	0
1879	Q9Y6A4	UPF0468 protein C16orf80	23	0	0	0	0	0	0	0	0	0	0	0	0	0.166667	0.408248	0	0	0	0	0	0	0	0	0	0
1880	Q9Y6Y8	SEC23-interacting protein	111	0	0	0	0	0	0	0	0	0	0	0	0	0.166667	0.408248	0	0	0	0	0	0	0	0	0	0
1881	Q5JSJ4	Protein DDX26B	97	0	0	0	0	0	0	0	0	0	0	0	0	0	0	0.2	0.447214	0	0	0	0	0	0	0	0
1882	Q6UX04 (+1)	Peptidyl-prolyl cis-trans isomerase CWC27 homolog	54	0	0	0	0	0	0	0	0	0	0	0	0	0	0	0.2	0.447214	0	0	0	0	0	0	0	0
1883	Q9BTY2	Plasma alpha-L-fucosidase	54	0	0	0	0	0	0	0	0	0	0	0	0	0	0	0.2	0.447214	0	0	0	0	0	0	0	0
1884	P54792 (+1)	Segment polarity protein dishevelled homolog DVL-1-like	73	0.142857	0.377964	0	0	0	0	0	0	0	0	0	0	0	0	0	0	0	0	0	0	0	0	0	0
1885	O15305	Phosphomannomutase 2	28	0	0	0	0	0	0	0	0	0	0	0	0	0.166667	0.408248	0	0	0	0	0	0	0	0	0	0
1886	P25325	3-mercaptopyruvate sulfurtransferase	33	0	0	0	0	0	0	0	0	0	0	0	0	0.166667	0.408248	0	0	0	0	0	0	0	0	0	0
1887	Q06203	Amidophosphoribosyltransferase	57	0	0	0	0	0	0	0	0	0	0	0	0	0.166667	0.408248	0	0	0	0	0	0	0	0	0	0
1888	Q6P587 (+1)	Fumarylacetoacetate hydrolase domain-containing protein 1	25	0	0	0	0	0	0	0	0	0	0	0	0	0.166667	0.408248	0	0	0	0	0	0	0	0	0	0
1889	Q9BT73	Proteasome assembly chaperone 3	13	0	0	0	0	0	0	0	0	0	0	0	0	0.166667	0.408248	0	0	0	0	0	0	0	0	0	0
1890	Q9HB90 (+2)	Ras-related GTP-binding protein C	44	0	0	0	0	0	0	0	0	0	0	0	0	0.166667	0.408248	0	0	0	0	0	0	0	0	0	0
1891	O00421 (+1)	C-C chemokine receptor-like 2	40	0	0	0	0	0	0	0	0	0	0	0	0	0	0	0	0	0.166667	0.408248	0	0	0	0	0	0
1892	P55285	Cadherin-6	88	0	0	0	0	0	0	0	0	0	0	0	0	0	0	0	0	0.166667	0.408248	0	0	0	0	0	0
1893	Q8N9Z2	Uncharacterized protein FLJ36031	26	0	0	0	0	0	0	0	0	0	0	0	0	0	0	0	0	0.166667	0.408248	0	0	0	0	0	0
1894	Q96HP0	Dedicator of cytokinesis protein 6	230	0	0	0	0	0	0	0	0	0	0	0	0	0	0	0	0	0.166667	0.408248	0	0	0	0	0	0
