# Supplementary material for: Adjuvant-induced Human Monocyte Secretome Profiles Reveal Adjuvant- and Age-specific Protein Signatures
Source: Mol Cell Proteomics. 2016 Mar 1;15(6):1877–94. doi: 10.1074/mcp.M115.055541 (PMC5083103; doi:10.1074/mcp.M115.055541)
Supplement: Supplemental Data [file 10.1074_M115.055541_mcp.M115.055541-3.xlsx]

## Sheet: Supp Table S2
Supplemental Table S2: Proteins significantly enriched in adjuvant-induced human monocyte secretomes. For each protein, its predicted secretion type [Bendtsen et al., Protein Eng Des Sel. 2004; Petersen et al. Nat Methods 2011], presence in the human plasma proteome database [HPP; Farrah et al., Molecular & Cellular Proteomics 2011], the average log fold change of normalized spectral counts in re…
UniProt ID	Gene ID	Protein name	Mol. Weight [kD]	Secretion type	HPP	NEWBORN									ADULT
						AlPO (n = 6)			MPLA (n = 7)			R848 (n = 7)			AlPO (n = 5)			MPLA (n = 6)			R848 (n = 6)
						log [fold change]	Z stat	FDR	log [fold change]	Z stat	FDR	log [fold change]	Z stat	FDR	log [fold change]	Z stat	FDR	log [fold change]	Z stat	FDR	log [fold change]	Z stat	FDR
P13796	LCP1	Plastin-2	70	nonclassical	✓	0.072	0.9231	0.779454	0.324	4.0149	0.007372	0.247	2.9146	0.179402	0.07	0.8791	0.876992	0.334	3.9096	0.008749	0.375	4.4077	0.002045
P07996	THBS1	Thrombospondin-1	129	classical	✓	0.383	3.1445	2e-06	1.5	14.9196	0	1.534	15.3505	0	0.133	1.1119	0.502463	1.377	13.3038	0	1.454	14.1423	0
P06733	ENO1	α-enolase	47	nonclassical	✓	0.005	0.0485	1	0.281	2.7121	0.33228	0.2	1.8842	1	0.074	0.6827	1	0.357	3.4171	0.039987	0.274	2.6159	0.296047
P21333	FLNA	Filamin-A	281	−	✓	0.072	1.1497	0.440336	-0.056	-0.7453	1	-0.173	-2.2327	0.98145	0.127	1.805	0.030034	0.005	0.07	0.852368	-0.17	-2.2097	0.97456
P05164	MPO	Isoform H7 of Myeloperoxidase	87	classical	✓	0.007	0.0752	1	0.385	4.3896	0.001654	0.59	6.9919	0	0.017	0.1713	1	0.605	6.5484	0	0.736	8.3406	0
P08670	VIM	Vimentin	54	nonclassical	✓	-0.173	-1.999	1	0.566	7.251	0	0.451	5.7765	0	0.105	1.1269	0.482802	0.76	9.5329	0	0.726	8.8219	0
P29401	TKT	Transketolase	68	−	✓	0.139	1.5137	0.131344	0.388	3.9822	0.008335	0.333	3.3685	0.047718	0.036	0.3366	1	0.323	3.1098	0.090868	0.43	4.1935	0.004368
P26038	MSN	Moesin	68	nonclassical	✓	0.014	0.1659	1	0.345	4.1839	0.003845	0.164	1.734	1	0.023	0.2662	1	0.09	0.9723	0.760218	-0.015	-0.1542	0.906765
P01009	SERPINA1	α-1-antitrypsin	47	classical	✓	0.11	0.7956	1	1.169	9.5601	0	1.168	9.6365	0	0.279	1.6846	0.055542	1.175	9.0109	0	1.281	10.1573	0
P13645	KRT10	Keratin, type I cytoskeletal 10	59	−	✓	-0.105	-0.7732	0.975277	0.806	7.6108	0	0.512	4.692	0.00017	0.308	1.9454	0.01407	1.278	9.7019	0	1.37	10.7021	0
P11215	ITGAM	Integrin α-M	127	−	−	0.498	3.1344	2e-06	1.323	10.2143	0	1.469	10.7591	0	0.45	2.4584	0.000837	1.871	12.4254	0	1.94	12.8138	0
P05120	SERPINB2	Plasminogen activator inhibitor 2	47	nonclassical	−	0.472	2.1454	0.005946	1.578	8.3395	0	1.645	9.3694	0	0.114	0.5124	1	1.337	7.6049	0	1.548	8.973	0
Q15149	PLEC	Plectin	518	−	✓	-0.028	-0.2734	0.832729	-1.315	-6.7337	0.966848	-1.14	-6.6042	0.962514	0.206	2.2451	0.002766	-0.337	-2.8332	0.954769	-0.572	-4.2398	0.943131
P08133	ANXA6	Annexin A6	76	−	✓	0.312	2.4919	0.000524	0.581	4.5771	0.000725	0.473	3.5537	0.025493	0.235	1.5954	0.084678	0.487	3.2882	0.057179	0.881	6.5275	0
P08571	CD14	Monocyte differentiation antigen CD14	40	classical	✓	0.095	0.5915	1	0.691	4.5612	0.000777	0.845	5.5484	1e-06	0.106	0.6113	1	0.756	4.7114	0.00048	0.807	5.0029	0.00019
P01024	C3	Complement C3	187	classical	✓	2.077	5.7252	0	3.47	12.4593	0	3.793	13.3237	0	-0.091	-0.2149	0.870896	3.273	10.8447	0	3.251	10.8192	0
P06702	S100A9	Protein S100-A9	13	−	✓	0.066	0.4388	1	0.332	2.0713	1	0.365	2.3096	0.655876	0.183	1.0813	0.543968	0.439	2.5071	0.332124	0.607	3.5263	0.034099
P35527	KRT9	Keratin, type I cytoskeletal 9	62	−	✓	-0.168	-0.9368	1	0.874	5.8506	1e-06	0.779	5.3868	3e-06	-0.255	-1.2827	1	0.945	5.8621	2e-06	1.289	8.4344	0
P07355	ANXA2	Annexin A2	39	nonclassical	✓	0.168	1.1045	0.496292	0.564	3.6333	0.028411	0.462	2.8475	0.212162	0.392	2.1209	0.005341	0.886	5.2341	5.3e-05	0.728	4.1808	0.004557
Q07954	LRP1	Prolow-density lipoprotein receptor-related protein 1	505	−	✓	-0.084	-0.5635	0.918714	0.373	2.5952	0.423121	0.684	5.2321	8e-06	0	-0.001	1	1.241	8.3874	0	1.4	9.7274	0
Q71DI3	HIST2H3A	Histone H3.2	15	nonclassical	−	1.067	2.8269	3.6e-05	0.631	1.2249	0.879005	0.604	1.2192	0.871484	0.878	1.9959	0.010604	0.599	1.114	0.803211	0.617	1.1332	0.773979
P05107	ITGB2	Integrin β-2	85	−	−	0.453	2.0036	0.01453	1.3	6.4493	0	1.245	6.2274	0	0.437	1.6574	0.063326	1.72	7.2378	0	1.874	8.2668	0
P14780	MMP9	Matrix metalloproteinase-9	78	classical	✓	0.583	2.4701	0.000614	1.595	8.384	0	1.329	6.7787	0	-0.021	-0.0412	1	2.966	8.3386	0	2.241	5.9608	2e-06
Q15582	TGFBI	Transforming growth factor-β-induced protein ig-h3	75	classical	✓	0.431	2.033	0.012174	1.272	6.2862	0	0.928	4.4145	0.000701	0.321	1.5659	0.096774	1.239	7.2113	0	0.746	3.7799	0.016346
P13611	VCAN	Versican core protein	373	classical	✓	0.315	1.3333	0.251973	1.424	6.6243	0	1.127	5.0475	2.3e-05	-0.031	-0.1179	0.922844	1.234	6.2739	0	0.847	3.9921	0.008487
P04083	ANXA1	Annexin A1	39	nonclassical	✓	0.32	1.7482	0.052191	0.625	3.2094	0.101025	0.66	3.501	0.03064	0.15	0.6351	1	0.899	4.1483	0.003869	0.942	4.3788	0.002271
P08758	ANXA5	Annexin A5	36	nonclassical	✓	0.297	1.6281	0.084673	0.362	1.8987	1	0.551	2.9786	0.151583	-0.291	-1.1225	1	0.548	2.4583	0.363181	0.816	4.0304	0.007476
Q9NZK5	CECR1	Adenosine deaminase CECR1	59	classical	✓	0.487	2.2849	0.002278	0.786	3.7068	0.022184	0.762	3.618	0.020307	0.422	2.0519	0.007787	1.09	5.8275	3e-06	1.169	6.432	0
P05231	IL6	Interleukin-6	24	classical	−	0.796	1.8285	0.036653	2.233	6.365	0	2.771	7.8993	0	-0.001	-0.0019	1	2.302	5.6715	7e-06	2.925	7.8199	0
P25774	CTSS	Cathepsin S	37	classical	✓	0.259	1.1231	0.473133	0.722	3.3708	0.064077	0.604	2.5579	0.409557	0.29	1.177	0.420335	0.975	4.4306	0.001402	0.813	3.5215	0.034493
P26022	PTX3	Pentraxin-related protein PTX3	42	classical	✓	0.437	1.0462	0.577573	2.404	7.1731	0	2.756	8.2634	0	-0.274	-0.5454	0.925088	2.573	7.5549	0	2.762	8.5139	0
Q96G03	PGM2	Phosphoglucomutase-2	68	−	✓	0.088	0.5137	1	-0.534	-2.3504	0.978229	-0.2	-0.9859	1	0.304	1.7969	0.031391	-0.396	-1.7461	0.985098	-0.017	-0.0873	0.892234
O00391	QSOX1	Sulfhydryl oxidase 1	83	classical	✓	1.085	3.4045	0	2.03	7.0147	0	2.306	7.869	0	0.048	0.1101	1	1.931	6.4226	0	2.056	6.9132	0
P07858	CTSB	Cathepsin B	38	classical	✓	1.354	3.8416	0	1.899	5.5759	3e-06	2.451	7.5952	0	0.855	2.2207	0.003139	2.198	6.5053	0	1.98	5.6303	9e-06
P01857	IGHG1	Ig γ-1 chain C region	36	nonclassical	−	0.145	0.5407	1	0.686	2.8736	0.232808	0.708	2.8229	0.225247	-0.1	-0.3326	0.872188	1.293	4.9897	0.000154	1.007	3.6655	0.022875
P11021	HSPA5	78 kDa glucose-regulated protein	72	−	✓	-0.04	-0.1793	0.84596	0.442	2.246	0.793728	0.728	3.8565	0.008316	-0.078	-0.2905	0.866963	1.052	4.5527	0.000885	0.977	4.1416	0.005205
P07711	CTSL	Cathepsin L1	38	classical	✓	0.746	1.7001	0.06377	1.779	4.6689	0.000475	2.22	6.311	0	0.438	0.9781	0.700927	2.138	5.4273	2.2e-05	2.392	6.6479	0
P07686	HEXB	β-hexosaminidase subunit β	63	classical	✓	0.427	1.8425	0.034273	0.089	0.3358	0.840863	0.625	2.71	0.293948	0.464	2.0956	0.006125	0.845	3.6787	0.018385	1.093	4.9578	0.000231
P01892	HLA-A	HLA class I histocompatibility antigen, A-2 α chain	41	classical	✓	-0.046	-0.1266	0.879142	0.822	2.3678	0.646925	0.394	1.04	0.776649	0.334	0.7633	1	1.663	4.3748	0.001717	1.509	3.8151	0.014698
P08246	ELANE	Neutrophil elastase	29	classical	✓	0.023	0.1005	1	0.275	1.084	0.786931	0.798	3.4048	0.0425	0.107	0.4169	1	0.169	0.6244	0.741028	0.483	1.9585	0.806491
P07237	P4HB	Protein disulfide-isomerase	57	−	✓	-0.47	-1.8783	1	0.294	1.1291	0.810419	0.24	0.938	0.751167	-0.082	-0.3806	0.881685	0.68	3.5091	0.030634	0.723	3.8082	0.015072
P02679	FGG	Fibrinogen γ chain	52	classical	✓	0.315	1.3062	0.275284	0.671	3.3432	0.069588	0.681	3.2021	0.080247	0.06	0.2073	1	1.12	4.4497	0.001304	1.253	4.8826	0.000318
P02675	FGB	Fibrinogen β chain	56	classical	✓	-0.045	-0.1887	0.842315	0.532	3.0349	0.159061	0.275	1.3695	0.998454	0.371	1.3622	0.225892	1.1	4.1568	0.003751	0.999	3.6352	0.02502
P20702	ITGAX	Integrin α-X	128	−	−	1.132	2.9598	1.1e-05	2.409	6.7669	0	2.659	7.4113	0	-0.148	-0.2756	0.866119	2.756	8.1169	0	2.727	7.864	0
P15144	ANPEP	Aminopeptidase N	110	nonclassical	✓	0.062	0.2245	1	0.784	3.1718	0.11162	0.697	2.9564	0.160766	0.184	0.6036	1	1.084	5.0677	0.000111	1.274	6.2137	0
Q14764	MVP	Major vault protein	99	−	−	-0.169	-0.7245	0.964592	-0.028	-0.1106	0.953229	0.419	1.8754	1	-0.015	-0.0503	1	0.567	2.2851	0.484705	0.855	3.6693	0.022738
P00738	HP	Haptoglobin	45	classical	✓	-0.044	-0.1418	0.867267	0.654	2.5485	0.463002	0.889	3.5357	0.027326	0.185	0.7552	1	0.94	4.3061	0.002208	0.899	4.0183	0.007783
P30101	PDIA3	Protein disulfide-isomerase A3	57	classical	✓	-0.676	-2.0618	1	0.38	1.4273	1	0.511	1.9544	1	-0.237	-0.8836	0.993565	0.965	4.705	0.00049	0.242	0.9281	0.730213
Q6P4A8	PLBD1	Phospholipase B-like 1	63	classical	−	0.079	0.3096	1	0.038	0.1621	0.890904	0.176	0.7418	0.748592	0.55	2.3651	0.001457	0.166	0.5803	0.745929	0.472	1.8005	0.899288
P02788	LTF	Lactotransferrin	78	classical	✓	0.3	1.4352	0.176155	0.335	1.8258	1	0.668	3.5117	0.029497	-0.05	-0.0924	0.950072	0.563	1.0123	0.77048	0.585	1.0698	0.756476
P03956	MMP1	Interstitial collagenase	54	classical	−	0.157	0.3339	1	1.024	2.42	0.589418	2.101	5.8892	0	-0.017	-0.031	1	1.31	2.9575	0.130511	3.154	9.2791	0
P18510	IL1RN	Interleukin-1 receptor antagonist protein	20	classical	✓	0.77	1.7171	0.05947	1.861	4.7466	0.000326	2.042	5.7264	0	0.286	0.5749	1	2.125	5.201	6.2e-05	2.411	5.783	4e-06
O00560	SDCBP	Syntenin-1	32	−	−	-0.001	-0.0038	1	0.768	3.3492	0.068282	0.591	2.4018	0.555142	0.001	0.0033	1	0.934	3.6233	0.021789	0.758	2.9212	0.154645
P20701	ITGAL	Integrin α-L	129	−	−	0.785	2.3982	0.001023	1.503	5.0364	7.4e-05	1.768	6.4295	0	0.085	0.1795	1	2.082	5.8729	2e-06	2.291	6.5004	0
P04899	GNAI2	Guanine nucleotide-binding protein G(i) subunit α-2	40	nonclassical	−	0.234	0.7892	1	0.99	3.9318	0.010037	0.927	3.6057	0.021296	0.22	0.5662	1	1.578	4.7328	0.000441	1.542	4.7569	0.000537
P23141	CES1	Liver carboxylesterase 1	63	classical	✓	-0.22	-0.6355	0.941034	0.33	1.0132	0.758039	0.678	2.3573	0.601926	-0.246	-0.9271	0.997885	0.778	3.4001	0.042043	0.647	2.798	0.20327
P08311	CTSG	Cathepsin G	29	classical	✓	-0.083	-0.3037	0.836573	0.318	1.2599	0.909731	0.925	3.902	0.006905	-0.289	-0.6806	0.959419	0.624	1.768	0.896476	1.009	3.0708	0.109499
P00746	CFD	Complement factor D	27	classical	✓	0.477	1.6845	0.067806	0.838	3.0261	0.162547	0.639	2.0971	0.913042	0.945	2.7822	8.1e-05	1.304	3.8906	0.009278	1.349	4.2832	0.003188
P02671	FGA	Fibrinogen α chain	95	classical	✓	-0.167	-0.5735	0.922103	0.443	1.816	1	0.484	1.827	1	0.263	0.9271	0.789012	1.098	3.934	0.008055	0.992	3.5654	0.030555
O15145	ARPC3	Actin-related protein 2/3 complex subunit 3	21	nonclassical	✓	-0.083	-0.3307	0.842361	-0.543	-1.7227	0.995402	-0.479	-1.5097	1	0.459	1.7823	0.033848	-0.276	-0.8547	0.986714	0.026	0.09	0.851268
O15031	PLXNB2	Plexin-B2	205	classical	✓	0.015	0.0553	1	0.974	4.3277	0.002139	0.614	2.4834	0.474605	0.084	0.1985	1	1.66	4.7344	0.000438	1.423	3.8512	0.0132
P19367	HK1	Hexokinase-1	103	−	✓	0.694	2.5791	0.000273	0.243	0.75	0.736649	0.189	0.5431	0.787543	0.432	1.387	0.204986	-0.008	-0.0222	0.873394	0.528	1.7739	0.909599
O00754	MAN2B1	Lysosomal α-mannosidase	114	classical	−	0.052	0.1886	1	0.477	1.7905	1	0.114	0.3946	0.830051	0.52	1.5492	0.104307	1.403	4.6989	0.000504	1.28	4.1687	0.004753
P02790	HPX	Hemopexin	52	classical	✓	0.128	0.3993	1	0.919	3.1076	0.131777	0.759	2.3734	0.585302	0.586	1.6333	0.071005	1.55	4.8386	0.000288	1.216	3.4599	0.040895
P02787	TF	Serotransferrin	77	classical	✓	0.324	1.0414	0.584542	0.87	2.8247	0.260857	0.604	1.7559	1	0.088	0.2858	1	1.378	5.1531	7.6e-05	1.025	3.9204	0.01061
P61769	B2M	β-2-microglobulin	14	classical	✓	-0.064	-0.1902	0.841983	0.723	2.2217	0.824351	0.676	2.0682	0.948679	0.535	1.4949	0.132225	1.214	3.9928	0.006617	0.771	2.2156	0.592574
P36222	CHI3L1	Chitinase-3-like protein 1	43	classical	✓	0.541	1.6848	0.067806	0.919	3.718	0.021379	1.34	5.4165	3e-06	-0.002	-0.0034	1	1.685	4.0442	0.005556	2.063	5.2299	6.8e-05
P17927	CR1	Complement receptor type 1	224	−	✓	0.237	0.7354	1	0.828	2.7414	0.31281	0.833	2.7371	0.276557	0.165	0.3865	1	1.548	4.5372	0.00094	1.429	4.0381	0.007327
Q13510	ASAH1	Acid ceramidase	47	nonclassical	−	0.102	0.3218	1	0.127	0.3566	0.834212	0.36	1.0754	0.790135	0.903	2.7945	7.5e-05	0.916	2.8454	0.168624	0.868	2.6113	0.298476
P15586	GNS	N-acetylglucosamine-6-sulfatase	62	classical	−	-0.064	-0.2106	0.836169	-0.036	-0.1103	0.953229	0.591	2.1314	0.868907	1.032	3.0088	2.6e-05	0.864	2.0696	0.662976	1.37	3.6067	0.02718
Q9NY15	STAB1	Stabilin-1	275	−	−	-0.476	-1.3494	1	0.497	1.5504	1	0.54	1.6543	1	-0.134	-0.3755	0.880616	1.513	5.5318	1.3e-05	1.095	3.6589	0.023431
Q6YHK3	CD109	CD109 antigen	162	classical	✓	0.479	1.3253	0.258488	1.174	3.4199	0.055226	0.261	0.5888	0.776418	0.844	2.32	0.001861	1.913	5.7352	5e-06	1.375	3.8432	0.01354
Q9BXX0	EMILIN2	EMILIN-2	116	classical	✓	0.225	0.5041	1	1.609	4.247	0.002981	1.603	4.1675	0.002224	-0.062	-0.1097	0.930987	2.275	6.0506	1e-06	1.948	4.9879	0.000204
P08236	GUSB	β-glucuronidase	75	classical	✓	0.32	1.0823	0.526675	0.037	0.1129	0.904132	0.213	0.6693	0.759081	0.615	1.8791	0.020217	0.614	1.7493	0.907018	0.921	2.9101	0.159026
Q8N6C8	LILRA3	Leukocyte immunoglobulin-like receptor subfamily A member 3	47	classical	✓	0.617	1.3917	0.206168	1.416	3.5561	0.036367	2.203	6.1221	0	-0.124	-0.2456	0.866605	1.615	3.9891	0.006697	1.82	4.7283	0.000603
P61224	RAP1B	Ras-related protein Rap-1b	21	nonclassical	✓	0.079	0.2347	1	0.294	0.8519	0.73177	0.487	1.4484	1	0.19	0.4673	1	1.266	3.3878	0.043535	0.667	1.5161	0.914799
P17948	FLT1	Vascular endothelial growth factor receptor 1	151	classical	−	0.491	1.1239	0.471935	1.601	4.2403	0.003062	1.858	5.2515	7e-06	-0.03	-0.0597	0.994035	1.327	2.9296	0.139328	2.416	6.4095	0
P01011	SERPINA3	α-1-antichymotrypsin	48	classical	✓	0.11	0.2676	1	0.596	1.5352	1	0.554	1.3609	0.990144	0.804	2.0743	0.006893	1.397	4.3489	0.001892	1.436	4.548	0.00122
P09668	CTSH	Pro-cathepsin H	37	classical	✓	0.584	1.4955	0.141102	0.838	2.0967	0.988341	1.398	3.9205	0.006427	0.053	0.1187	1	0.862	2.0827	0.65229	1.697	4.718	0.000629
P16284	PECAM1	Platelet endothelial cell adhesion molecule	83	−	✓	0.176	0.4524	1	1.382	4.0346	0.006844	0.821	2.0871	0.924039	0.219	0.4935	1	1.897	5.1536	7.6e-05	1.578	4.2903	0.003119
Q92673	SORL1	Sortilin-related receptor	248	classical	✓	0.399	1.012	0.627752	1.102	2.9996	0.173371	1.483	4.4579	0.000563	-0.055	-0.1073	0.93344	1.762	4.0491	0.005455	1.514	3.3727	0.051604
Q16769	QPCT	Glutaminyl-peptide cyclotransferase	41	classical	✓	0.66	1.5513	0.114063	1.68	4.5099	0.000983	2.011	5.4963	2e-06	-0.016	-0.0287	1	1.929	4.7412	0.000426	1.133	2.4241	0.42284
P00751	CFB	Complement factor B	86	classical	−	-0.032	-0.0638	0.951966	1.513	3.6884	0.023703	0.618	1.282	0.919412	-0.06	-0.1163	0.924532	2.56	6.9487	0	2.091	5.1814	8.5e-05
P11717	IGF2R	Cation-independent mannose-6-phosphate receptor	274	−	✓	0.632	1.6582	0.075398	0.787	1.9996	1	1.527	4.1553	0.00236	-0.085	-0.1601	0.891662	1.706	4.1294	0.004142	1.898	4.5737	0.001101
Q9UBR2	CTSZ	Cathepsin Z	34	classical	✓	0.32	0.7386	1	1.094	2.867	0.236327	1.361	3.6824	0.01608	0.176	0.3892	1	0.843	2.0256	0.701189	1.154	2.9241	0.153926
P01903	HLA-DRA	HLA class II histocompatibility antigen, DR α chain	29	classical	✓	0.759	1.8225	0.037636	1.263	3.1206	0.127381	0.948	2.1882	0.800302	-0.224	-0.4448	0.897569	0.813	1.8232	0.862277	0.753	1.6441	0.932427
Q08ET2	SIGLEC14	Sialic acid-binding Ig-like lectin 14	44	−	✓	-0.027	-0.0528	0.968208	1.43	3.8127	0.015453	1.249	3.0162	0.136924	0.009	0.0174	1	2.069	4.9576	0.000177	1.781	4.0088	0.008047
P06865	HEXA	β-hexosaminidase subunit α	61	classical	✓	0.09	0.2161	1	0.784	1.9211	1	0.751	1.8271	1	0.548	1.367	0.221794	1.449	3.5572	0.026577	1.707	4.4897	0.001518
P07333	CSF1R	Macrophage colony-stimulating factor 1 receptor	108	−	✓	-0.122	-0.2729	0.832652	1.169	3.1033	0.13327	1.469	4.021	0.004209	-0.137	-0.2657	0.865934	1.263	2.9744	0.125752	0.941	2.0768	0.71223
Q9H4M9	EHD1	EH domain-containing protein 1	61	−	✓	0.279	0.6214	1	1.277	3.2092	0.101025	1.328	3.5839	0.023039	-0.354	-0.7105	0.965955	0.786	1.7974	0.878489	0.8	1.8413	0.879924
O00468	AGRN	Agrin	215	classical	✓	-0.044	-0.0887	0.917245	0.905	2.179	0.878276	0.484	1.0142	0.768151	-0.075	-0.1371	0.9067	2.526	6.6248	0	1.547	3.6353	0.02502
Q14722	KCNAB1	Isoform KvB1.1 of Voltage-gated potassium channel subunit β-1	45	−	−	-0.008	-0.016	1	0.058	0.1293	0.899615	0.052	0.12	0.909976	0.924	2.2291	0.003003	-0.241	-0.5233	0.959971	-0.267	-0.5721	0.972433
P98066	TNFAIP6	Tumor necrosis factor-inducible gene 6 protein	31	classical	−	0.236	0.5048	1	1.085	2.5563	0.457146	1.228	2.8893	0.190927	-0.002	-0.0042	1	1.354	3.038	0.108083	1.61	3.6051	0.027341
P26572	MGAT1	α-1,3-mannosyl-glycoprotein 2-β-N-acetylglucosaminyltransferase	51	classical	✓	0.501	1.129	0.465975	1.283	3.1074	0.131777	1.098	2.512	0.450213	-0.057	-0.1065	0.934062	1.841	4.8031	0.000332	1.614	3.8039	0.015262
P05023	ATP1A1	Sodium/potassium-transporting ATPase subunit α-1	113	nonclassical	−	-0.002	-0.0052	1	1.203	3.5292	0.039506	0.573	1.4338	1	-0.217	-0.4251	0.89242	0.688	1.5154	0.952252	0.618	1.3366	0.849939
Q99542	MMP19	Matrix metalloproteinase-19	57	classical	−	0.131	0.2772	1	1.236	2.8396	0.252058	0.867	1.9038	1	-0.004	-0.0073	1	1.679	4.0895	0.004741	1.395	3.1955	0.080963
P01584	IL1B	Interleukin-1 β	31	nonclassical	−	0.012	0.0251	1	0.566	1.1393	0.81703	1.102	2.5426	0.422821	0.009	0.0166	1	0.611	1.1348	0.811293	1.832	4.4044	0.002076
P69905	HBA1	Hemoglobin subunit α	15	−	✓	0.506	1.3722	0.220428	1.221	3.4744	0.04712	1.042	2.6604	0.329487	0.333	0.6545	1	0.905	1.7817	0.888257	0.763	1.4568	0.896378
Q13093	PLA2G7	Platelet-activating factor acetylhydrolase	50	classical	✓	0.698	1.7036	0.062793	1.143	2.6918	0.347877	1.402	3.4495	0.036412	-0.007	-0.0122	1	1.822	4.427	0.00142	1.529	3.5512	0.031821
O60462	NRP2	Neuropilin-2	105	−	✓	-0.05	-0.1045	0.899965	1.325	3.2718	0.084865	0.646	1.364	0.992212	-0.029	-0.054	1	2.049	5.0249	0.000133	1.434	3.3336	0.056895
Q09666	AHNAK	Neuroblast differentiation-associated protein AHNAK	629	−	✓	0.196	0.4134	1	0.486	0.9903	0.751553	1.36	3.5797	0.023403	-0.47	-0.9608	1	0.245	0.5194	0.754497	0.383	0.8315	0.723595
P12429	ANXA3	Annexin A3	36	−	✓	0.27	0.6291	1	1.058	3.5709	0.034636	0.921	2.9828	0.149797	-0.006	-0.0112	1	0.6	1.1193	0.805197	0.613	1.1785	0.788926
P02786	TFRC	Transferrin receptor protein 1	85	−	✓	0.046	0.1388	1	0.19	0.5755	0.770537	0.924	3.125	0.100897	-0.034	-0.0658	0.985041	0.587	1.0794	0.79121	1.52	3.4254	0.044719
O00584	RNASET2	Ribonuclease T2	29	classical	✓	0.762	1.8728	0.029558	1.146	2.7032	0.338451	1.117	2.5587	0.407681	0.359	0.7362	1	0.985	2.0974	0.638583	1.326	3.0048	0.12795
P50281	MMP14	Matrix metalloproteinase-14	66	−	✓	-0.013	-0.0269	1	0.804	1.7339	1	1.506	3.7098	0.014574	-0.021	-0.0414	1	0.725	1.4803	0.946131	1.843	4.5854	0.001058
P14543	NID1	Nidogen-1	136	classical	✓	-0.062	-0.1225	0.882438	1.586	4.0594	0.006246	0.608	1.2758	0.913941	-0.02	-0.0385	1	1.605	3.9171	0.008495	0.93	1.8993	0.846357
Q9H3S1	SEMA4A	Semaphorin-4A	84	classical	−	-0.041	-0.0835	0.924344	0.79	1.7025	1	0.554	1.1358	0.818691	-0.039	-0.0753	0.971464	1.989	5.0769	0.000107	0.974	2.0055	0.770105
P05121	SERPINE1	Plasminogen activator inhibitor 1	45	classical	✓	0.098	0.2083	1	1.02	2.3339	0.684586	0.829	1.8473	1	-0.177	-0.3355	0.87269	1.642	4.0329	0.005761	0.855	1.8696	0.865214
P08195	SLC3A2	4F2 cell-surface antigen heavy chain	68	−	✓	0.244	0.537	1	0.816	1.8344	1	1.267	3.1395	0.096448	-0.045	-0.0815	0.963481	1.496	3.403	0.041624	1.21	2.6445	0.279451
Q6UX71	PLXDC2	Plexin domain-containing protein 2	60	−	✓	-0.015	-0.0292	1	1.108	2.5741	0.441786	0.899	2.0249	0.999789	0.114	0.2197	1	1.665	3.9064	0.0088	1.401	3.0622	0.111673
Q9NPR2	SEMA4B	Semaphorin-4B	92	−	✓	0.112	0.2325	1	1.154	2.8776	0.231648	1.014	2.3849	0.573592	-0.002	-0.0042	1	1.776	4.2774	0.002446	1.22	2.6969	0.251577
Q86YT9	AMICA1	Junctional adhesion molecule-like	44	−	−	0.004	0.0092	1	1.554	3.8675	0.012729	0.527	1.0509	0.780595	0.127	0.2395	1	1.468	3.3583	0.047116	0.895	1.8133	0.893913
Q8NBJ5	COLGALT1	Procollagen galactosyltransferase 1	72	−	−	-0.033	-0.0668	0.946367	0.661	1.3848	1	0.53	1.0853	0.793901	-0.011	-0.0196	1	1.807	4.3547	0.001856	0.839	1.6948	0.928794
Q13822	ENPP2	Ectonucleotide pyrophosphatase/phosphodiesterase family member 2	102	classical	✓	0.229	0.478	1	0.772	1.6028	1	1.719	4.3231	0.001086	-0.035	-0.0664	0.984163	0.577	1.0504	0.781373	0.833	1.6474	0.932401
Q13287	NMI	N-myc-interactor	35	−	−	-0.007	-0.0144	1	0.61	1.2282	0.882682	0.599	1.1743	0.841868	0.748	1.8485	0.023858	0.348	0.6813	0.736755	0.36	0.6899	0.728107
