# Supplementary material for: Adjuvant-induced Human Monocyte Secretome Profiles Reveal Adjuvant- and Age-specific Protein Signatures
Source: Mol Cell Proteomics. 2016 Mar 1;15(6):1877–94. doi: 10.1074/mcp.M115.055541 (PMC5083103; doi:10.1074/mcp.M115.055541)
Supplement: Supplemental Data [file 10.1074_M115.055541_mcp.M115.055541-4.xlsx]

## Sheet: SequenceCoverage
Supplemental Table S3: Protein-Identification-Information with sequence coverage.
#	Identified Proteins (2325/2368)	Accession Number	Molecular Weight	Protein Grouping Ambiguity	Taxonomy	7_N_DMEM_N1	8-1_N_DMEM_N1	8-2_N_DMEM_N1	9_N_DMEM_N1	16-1_N_DMEM_N1	16-2_N_DMEM_N1	6_N_DMEM_N1	15_N_dmem_N1	6_N_AlPO_05_N6	7_N_AlPO_5_N6	8-1_N_AlPO_5_N6	8-2_N_AlPO_5_N6	16-1_N_AlPO_5_N6_rpt	16-2_N_AlPO_5_N5	6_N_AlPO_5_N7	15_N_AlPO5_N6	7_N_AlPO_50_N7	8-1_N_AlPO_50_N7	8-2_N_AlPO_50_N7	15_N_AlPO50_N7--3	15_N_AlPO50_N7	6_N_MPLA_10_N2	7_N_MPLA_100_N2	8-1_N_MPLA_100_N2	8-2_N_MPLA_100_N2	9_N_MPLA_100_N2	16-1_N_MPLA_100_N2	16-2_N_MPLA100_N2	6_N_MPLA_100_N3	15_N_MPLA100_N2	7_N_MPLA_1000_N3	8-1_N_MPLA_1000_N3	8-2_N_MPLA_1000_N3	16-1_N_MPLA_1000_N3_rpt	15_N_MPLA_1000_N3	7_N_R848_5_N4	8-1_N_R848_5_N4	8-2_N_R848_5_N4	9_N_R848_5_N3	16-1_N_R848_5_N4	16-2_N_R848_5_N3_rpt	6_N_R848_5_N5	15_N_R848_5_N4	7_N_R848_50_N5
1	Cluster of Plastin-2 OS=Homo sapiens GN=LCP1 PE=1 SV=6 (P13796)	P13796 [2]	70 kDa	TRUE	Homo sapiens	0.608	0.593	0.635	0.59	0.62	0.644	0.638	0.611	0.596	0.536	0.608	0.649	0.616	0.628	0.636	0.635	0.663	0.606	0.649	0.48	0.518	0.595	0.589	0.596	0.558	0.625	0.552	0.555	0.525	0.338	0.547	0.606	0.526	0.573	0.577	0.459	0.635	0.608	0.53	0.478	0.284	0.485	0.547	0.48
2	Cluster of Thrombospondin-1 OS=Homo sapiens GN=THBS1 PE=1 SV=2 (P07996)	P07996 [2]	129 kDa	TRUE	Homo sapiens	0.145	0.236	0.218	0.179	0.192	0.216	0.119	0.197	0.164	0.118	0.198	0.248	0.327	0.215	0.162	0.154	0.192	0.194	0.167	0.041	0.0496	0.288	0.285	0.288	0.308	0.26	0.292	0.317	0.274	0.268	0.294	0.306	0.286	0.301	0.258	0.273	0.273	0.25	0.273	0.291	0.271	0.298	0.293	0.298
3	Cluster of Alpha-enolase OS=Homo sapiens GN=ENO1 PE=1 SV=2 (P06733)	P06733 [4]	47 kDa	TRUE	Homo sapiens	0.59	0.618	0.624	0.601	0.594	0.599	0.583	0.597	0.597	0.569	0.645	0.645	0.408	0.608	0.525	0.597	0.523	0.601	0.608	0.323	0.323	0.565	0.528	0.541	0.618	0.583	0.551	0.403	0.491	0.276	0.528	0.512	0.535	0.535	0.514	0.435	0.583	0.472	0.539	0.484	0.359	0.406	0.505	0.442
4	Cluster of Filamin-A OS=Homo sapiens GN=FLNA PE=1 SV=4 (P21333)	P21333 [5]	281 kDa	TRUE	Homo sapiens	0.301	0.349	0.406	0.283	0.285	0.306	0.298	0.249	0.272	0.314	0.384	0.38	0.228	0.29	0.353	0.254	0.293	0.389	0.358	0.0453	0.037	0.219	0.236	0.276	0.243	0.21	0.226	0.18	0.129	0.0253	0.166	0.296	0.249	0.258	0.117	0.0937	0.315	0.248	0.168	0.208	0.0725	0.102	0.166	0.134
5	Cluster of Isoform H7 of Myeloperoxidase OS=Homo sapiens GN=MPO (P05164-3)	P05164-3 [2]	87 kDa	TRUE	unknown	0.381	0.38	0.378	0.386	0.407	0.362	0.344	0.342	0.332	0.391	0.375	0.385	0.291	0.329	0.389	0.278	0.283	0.398	0.39	0.104	0.104	0.299	0.35	0.386	0.36	0.376	0.399	0.378	0.193	0.174	0.393	0.39	0.377	0.356	0.295	0.404	0.371	0.394	0.372	0.359	0.358	0.275	0.193	0.296
6	Cluster of Alpha-actinin-4 OS=Homo sapiens GN=ACTN4 PE=1 SV=2 (O43707)	O43707 [4]	105 kDa	TRUE	Homo sapiens	0.531	0.524	0.505	0.431	0.457	0.423	0.471	0.439	0.48	0.496	0.525	0.558	0.324	0.43	0.437	0.516	0.585	0.536	0.531	0.176	0.205	0.308	0.346	0.353	0.367	0.387	0.462	0.27	0.236	0.105	0.289	0.367	0.317	0.409	0.284	0.168	0.417	0.301	0.533	0.331	0.107	0.251	0.37	0.285
7	Cluster of Vimentin OS=Homo sapiens GN=VIM PE=1 SV=4 (P08670)	P08670 [15]	54 kDa	TRUE	Homo sapiens	0.239	0.502	0.403	0.469	0.377	0.2	0.285	0.441	0.223	0.259	0.454	0.401	0.387	0.221	0.249	0.298	0.197	0.639	0.416	0.346	0.308	0.332	0.376	0.328	0.329	0.503	0.527	0.358	0.161	0.284	0.407	0.41	0.488	0.479	0.405	0.295	0.719	0.334	0.412	0.407	0.0751	0.278	0.532	0.286
8	Cluster of Transketolase OS=Homo sapiens GN=TKT PE=1 SV=3 (P29401)	P29401	68 kDa	TRUE	Homo sapiens	0.453	0.456	0.472	0.443	0.501	0.441	0.478	0.446	0.482	0.461	0.472	0.47	0.457	0.546	0.483	0.472	0.48	0.44	0.465	0.461	0.404	0.483	0.456	0.427	0.38	0.456	0.38	0.429	0.467	0.31	0.435	0.512	0.47	0.348	0.469	0.337	0.453	0.469	0.441	0.454	0.369	0.329	0.467	0.406
9	Cluster of Myosin-9 OS=Homo sapiens GN=MYH9 PE=1 SV=4 (P35579)	P35579 [6]	227 kDa	TRUE	Homo sapiens	0.388	0.345	0.362	0.253	0.345	0.253	0.352	0.29	0.25	0.391	0.394	0.406	0.227	0.261	0.297	0.131	0.177	0.42	0.309	0	0	0.203	0.219	0.283	0.246	0.118	0.314	0.236	0.141	0	0.155	0.24	0.174	0.277	0.178	0.0633	0.389	0.24	0.172	0.239	0.0612	0.0663	0.154	0.121
10	Cluster of Actin, cytoplasmic 1 OS=Homo sapiens GN=ACTB PE=1 SV=1 (P60709)	P60709 [6]	42 kDa	TRUE	Homo sapiens	0.496	0.525	0.613	0.496	0.664	0.608	0.725	0.493	0.496	0.499	0.533	0.483	0.499	0.744	0.459	0.488	0.493	0.525	0.509	0.251	0.312	0.664	0.496	0.491	0.587	0.477	0.496	0.645	0.525	0.285	0.523	0.523	0.555	0.427	0.325	0.368	0.587	0.461	0.491	0.44	0.501	0.573	0.384	0.435
11	Cluster of Moesin OS=Homo sapiens GN=MSN PE=1 SV=3 (P26038)	P26038 [3]	68 kDa	TRUE	Homo sapiens	0.539	0.553	0.555	0.371	0.518	0.551	0.518	0.454	0.461	0.555	0.56	0.572	0.464	0.504	0.468	0.241	0.428	0.501	0.437	0	0	0.44	0.508	0.503	0.475	0.419	0.522	0.496	0.274	0.0295	0.461	0.442	0.395	0.466	0.25	0.4	0.581	0.43	0.258	0.444	0.308	0.281	0.236	0.399
12	Cluster of Leukocyte elastase inhibitor OS=Homo sapiens GN=SERPINB1 PE=1 SV=1 (P30740)	P30740 [6]	43 kDa	TRUE	Homo sapiens	0.538	0.507	0.559	0.583	0.559	0.538	0.557	0.443	0.533	0.467	0.567	0.559	0.533	0.512	0.586	0.478	0.599	0.586	0.586	0.406	0.47	0.464	0.499	0.504	0.541	0.475	0.546	0.234	0.253	0.245	0.427	0.522	0.464	0.435	0.404	0.322	0.573	0.412	0.599	0.475	0.29	0.369	0.338	0.456
13	Cluster of Isoform 2 of Heat shock protein HSP 90-alpha OS=Homo sapiens GN=HSP90AA1 (P07900-2)	P07900-2 [2]	98 kDa	TRUE	unknown	0.309	0.307	0.414	0.285	0.333	0.291	0.344	0.373	0.316	0.279	0.354	0.355	0.239	0.247	0.33	0.214	0.262	0.26	0.239	0.0635	0.0483	0.279	0.267	0.25	0.322	0.178	0.296	0.217	0.222	0.123	0.286	0.354	0.267	0.221	0.222	0.293	0.383	0.319	0.162	0.229	0.119	0.199	0.253	0.228
14	Cluster of Ras GTPase-activating-like protein IQGAP1 OS=Homo sapiens GN=IQGAP1 PE=1 SV=1 (P46940)	P46940	189 kDa	TRUE	Homo sapiens	0.343	0.403	0.444	0.237	0.337	0.31	0.363	0.29	0.281	0.396	0.358	0.331	0.156	0.317	0.296	0.183	0.255	0.366	0.289	0.109	0.104	0.2	0.197	0.249	0.222	0.124	0.215	0.235	0.112	0	0.121	0.202	0.229	0.166	0.0839	0.0833	0.307	0.193	0.125	0.141	0.0591	0.127	0.101	0.0935
15	Cluster of Pyruvate kinase isozymes M1/M2 OS=Homo sapiens GN=PKM2 PE=1 SV=4 (P14618)	P14618 [2]	58 kDa	TRUE	Homo sapiens	0.467	0.527	0.548	0.525	0.522	0.452	0.454	0.46	0.478	0.522	0.601	0.584	0.382	0.493	0.603	0.324	0.373	0.501	0.512	0	0	0.339	0.463	0.388	0.488	0.429	0.49	0.443	0.348	0.153	0.392	0.473	0.46	0.49	0.224	0.296	0.539	0.42	0.411	0.529	0.218	0.154	0.243	0.228
16	Vinculin OS=Homo sapiens GN=VCL PE=1 SV=4	P18206 (+1)	124 kDa		Homo sapiens	0.333	0.457	0.383	0.292	0.362	0.39	0.393	0.333	0.351	0.332	0.336	0.476	0.325	0.382	0.444	0.386	0.388	0.482	0.431	0.181	0.19	0.238	0.199	0.309	0.183	0.173	0.243	0.298	0.169	0.0353	0.231	0.269	0.202	0.316	0.26	0.127	0.22	0.28	0.146	0.251	0.0776	0.221	0.279	0.174
17	Cluster of Glucose-6-phosphate isomerase OS=Homo sapiens GN=GPI PE=1 SV=4 (P06744)	P06744	63 kDa	TRUE	Homo sapiens	0.375	0.529	0.547	0.525	0.561	0.557	0.461	0.418	0.466	0.392	0.475	0.507	0.425	0.421	0.48	0.373	0.55	0.523	0.523	0.376	0.366	0.355	0.392	0.477	0.256	0.45	0.281	0.461	0.303	0.154	0.297	0.319	0.349	0.362	0.31	0.263	0.505	0.292	0.471	0.319	0.254	0.305	0.303	0.229
18	Glyceraldehyde-3-phosphate dehydrogenase OS=Homo sapiens GN=GAPDH PE=1 SV=3	P04406	36 kDa	TRUE	Homo sapiens	0.63	0.636	0.636	0.439	0.731	0.707	0.618	0.555	0.579	0.522	0.66	0.618	0.412	0.636	0.618	0.37	0.463	0.612	0.573	0.0866	0.0866	0.433	0.334	0.415	0.594	0.337	0.37	0.525	0.128	0.107	0.331	0.504	0.594	0.4	0.397	0.203	0.636	0.433	0.373	0.361	0.37	0.242	0.284	0.233
19	Cluster of Fructose-bisphosphate aldolase A OS=Homo sapiens GN=ALDOA PE=1 SV=2 (P04075)	P04075 [3]	39 kDa	TRUE	Homo sapiens	0.418	0.555	0.635	0.475	0.484	0.357	0.42	0.475	0.478	0.547	0.459	0.415	0.272	0.536	0.448	0.407	0.489	0.429	0.635	0.302	0.385	0.462	0.31	0.442	0.431	0.327	0.321	0.313	0.371	0.327	0.214	0.484	0.36	0.321	0.316	0.275	0.387	0.412	0.22	0.288	0.157	0.396	0.335	0.382
20	Alpha-1-antitrypsin OS=Homo sapiens GN=SERPINA1 PE=1 SV=3	P01009	47 kDa		Homo sapiens	0.325	0.359	0.404	0.323	0.38	0.364	0.28	0.306	0.342	0.287	0.359	0.445	0.49	0.203	0.282	0.256	0.385	0.354	0.378	0.206	0.165	0.438	0.529	0.529	0.51	0.388	0.443	0.469	0.39	0.297	0.445	0.392	0.486	0.493	0.459	0.445	0.49	0.464	0.447	0.455	0.328	0.481	0.414	0.392
21	Cluster of Talin-1 OS=Homo sapiens GN=TLN1 PE=1 SV=3 (Q9Y490)	Q9Y490	270 kDa	TRUE	Homo sapiens	0.253	0.316	0.264	0.106	0.245	0.177	0.251	0.188	0.204	0.239	0.271	0.233	0.0992	0.181	0.215	0.122	0.188	0.268	0.269	0.039	0.039	0.105	0.0988	0.14	0.14	0.0846	0.216	0.0767	0.0319	0.015	0.0775	0.147	0.126	0.128	0.0547	0.0405	0.235	0.161	0.0386	0.0685	0.0504	0.046	0.0787	0.0519
22	Cluster of Keratin, type I cytoskeletal 10 OS=Homo sapiens GN=KRT10 PE=1 SV=6 (P13645)	P13645 [11]	59 kDa	TRUE	Homo sapiens	0.219	0.418	0.317	0.3	0.43	0.241	0.194	0.368	0.11	0.207	0.374	0.148	0.413	0	0.0354	0.356	0.346	0.204	0.216	0.422	0.422	0.275	0.39	0.285	0.234	0.329	0.523	0.182	0.248	0.305	0.438	0.322	0.438	0.352	0.354	0.383	0.234	0.278	0.384	0.447	0.0691	0.184	0.356	0.28
23	Cluster of Phosphoglycerate kinase 1 OS=Homo sapiens GN=PGK1 PE=1 SV=3 (P00558)	P00558 [2]	45 kDa	TRUE	Homo sapiens	0.537	0.578	0.537	0.513	0.523	0.528	0.561	0.499	0.472	0.604	0.568	0.561	0.245	0.597	0.583	0.415	0.477	0.532	0.446	0	0	0.326	0.348	0.381	0.405	0.271	0.465	0.357	0.182	0	0.228	0.384	0.353	0.302	0.295	0.233	0.494	0.408	0.161	0.242	0.149	0.228	0.29	0.259
24	Integrin alpha-M OS=Homo sapiens GN=ITGAM PE=1 SV=2	P11215	127 kDa	TRUE	Homo sapiens	0.0938	0.179	0.199	0.179	0.141	0.102	0.102	0.0399	0.026	0.174	0.205	0.197	0.212	0.0625	0.153	0.161	0.174	0.248	0.251	0.0113	0.02	0.22	0.248	0.295	0.306	0.252	0.278	0.143	0.239	0.101	0.293	0.336	0.344	0.27	0.218	0.233	0.315	0.297	0.289	0.252	0.0816	0.244	0.219	0.183
25	Histone H4 OS=Homo sapiens GN=HIST1H4A PE=1 SV=2	P62805	11 kDa		Homo sapiens	0.534	0.534	0.524	0.524	0.524	0.534	0.534	0.524	0.524	0.534	0.524	0.534	0.534	0.544	0.534	0.447	0.534	0.583	0.544	0.505	0.408	0.534	0.534	0.437	0.534	0.534	0.524	0.534	0.524	0.515	0.417	0.534	0.447	0.515	0.515	0.417	0.534	0.524	0.534	0.515	0.524	0.447	0.524	0.456
26	Cluster of Histone H2B type F-S OS=Homo sapiens GN=H2BFS PE=1 SV=2 (P57053)	P57053 [5]	14 kDa	TRUE	Homo sapiens	0.46	0.468	0.532	0.389	0.587	0.516	0.468	0.413	0.468	0.516	0.476	0.46	0.468	0.413	0.468	0.532	0.413	0.611	0.524	0.333	0.333	0.413	0.413	0.468	0.46	0.46	0.468	0.413	0.405	0.468	0.413	0.532	0.46	0.397	0.397	0.46	0.476	0.468	0.468	0.532	0.373	0.357	0.413	0.349
27	Profilin-1 OS=Homo sapiens GN=PFN1 PE=1 SV=2	P07737	15 kDa		Homo sapiens	0.493	0.571	0.571	0.479	0.571	0.471	0.529	0.536	0.536	0.571	0.557	0.471	0.436	0.593	0.429	0.536	0.671	0.386	0.571	0.443	0.529	0.35	0.457	0.464	0.529	0.457	0.536	0.436	0.357	0.329	0.65	0.536	0.443	0.429	0.414	0.364	0.486	0.35	0.457	0.229	0.429	0.414	0.271	0.45
28	Cluster of L-lactate dehydrogenase A chain OS=Homo sapiens GN=LDHA PE=1 SV=2 (P00338)	P00338	37 kDa	TRUE	Homo sapiens	0.377	0.473	0.446	0.446	0.509	0.383	0.383	0.449	0.407	0.434	0.608	0.5	0.47	0.322	0.446	0.44	0.485	0.458	0.446	0.31	0.352	0.322	0.41	0.467	0.437	0.464	0.464	0.428	0.232	0.145	0.358	0.446	0.358	0.41	0.343	0.367	0.545	0.422	0.355	0.352	0.202	0.413	0.331	0.377
29	Cluster of Phosphoglycerate mutase 1 OS=Homo sapiens GN=PGAM1 PE=1 SV=2 (P18669)	P18669 [3]	29 kDa	TRUE	Homo sapiens	0.618	0.638	0.61	0.594	0.453	0.469	0.63	0.567	0.555	0.598	0.661	0.665	0.512	0.539	0.488	0.61	0.591	0.638	0.638	0.461	0.461	0.461	0.5	0.539	0.539	0.579	0.421	0.5	0.35	0	0.268	0.5	0.547	0.429	0.382	0	0.504	0.606	0.563	0.5	0	0.484	0.528	0.358
30	Cluster of Leukotriene A-4 hydrolase OS=Homo sapiens GN=LTA4H PE=1 SV=2 (P09960)	P09960	69 kDa	TRUE	Homo sapiens	0.367	0.406	0.421	0.309	0.372	0.237	0.268	0.336	0.304	0.417	0.435	0.393	0.426	0.383	0.337	0.434	0.391	0.491	0.489	0.27	0.226	0.157	0.175	0.352	0.265	0.318	0.277	0.224	0.0884	0.072	0.288	0.383	0.324	0.288	0.345	0.237	0.342	0.383	0.242	0.298	0.0753	0.183	0.398	0.142
31	Plasminogen activator inhibitor 2 OS=Homo sapiens GN=SERPINB2 PE=1 SV=2	P05120	47 kDa	TRUE	Homo sapiens	0.0843	0.294	0.308	0.26	0.094	0.0964	0.106	0.123	0.104	0.159	0.318	0.263	0.323	0	0.0892	0.219	0.414	0.446	0.386	0.159	0.159	0.193	0.417	0.414	0.451	0.386	0.371	0.255	0.188	0.263	0.46	0.501	0.499	0.195	0.325	0.4	0.588	0.537	0.373	0.446	0.125	0.328	0.289	0.345
32	Cluster of Isoform 3 of Plectin OS=Homo sapiens GN=PLEC (Q15149-3)	Q15149-3 [3]	518 kDa	TRUE	unknown	0.101	0.116	0.101	0.0348	0.0755	0.0562	0.101	0.0567	0.0606	0.105	0.14	0.111	0.0201	0.0672	0.0667	0.0466	0.105	0.182	0.156	0	0	0.0217	0	0.0326	0.0365	0	0.0361	0	0	0	0	0.0311	0.0234	0.0136	0	0	0.0726	0.0313	0	0	0	0	0.012	0
33	Annexin A6 OS=Homo sapiens GN=ANXA6 PE=1 SV=3	P08133	76 kDa	TRUE	Homo sapiens	0.207	0.435	0.334	0.3	0.373	0.27	0.382	0.175	0.27	0.345	0.449	0.468	0.416	0.202	0.474	0.294	0.248	0.52	0.371	0	0	0.3	0.251	0.409	0.288	0.358	0.434	0.278	0.196	0	0.205	0.391	0.239	0.511	0.132	0.15	0.455	0.392	0.327	0.443	0.0282	0.181	0.153	0.201
34	Monocyte differentiation antigen CD14 OS=Homo sapiens GN=CD14 PE=1 SV=2	P08571	40 kDa	TRUE	Homo sapiens	0.293	0.24	0.293	0.171	0.317	0.24	0.275	0.264	0.312	0.261	0.312	0.275	0.315	0.2	0.243	0.221	0.307	0.283	0.221	0	0	0.24	0.4	0.376	0.288	0.272	0.197	0.264	0.259	0.141	0.237	0.376	0.315	0.283	0.288	0.349	0.315	0.296	0.2	0.293	0.299	0.261	0.293	0.293
35	Transitional endoplasmic reticulum ATPase OS=Homo sapiens GN=VCP PE=1 SV=4	P55072	89 kDa		Homo sapiens	0.274	0.38	0.413	0.114	0.251	0.251	0.331	0.252	0.3	0.299	0.364	0.377	0.164	0.407	0.279	0.241	0.277	0.383	0.352	0	0	0.144	0.108	0.195	0.287	0.0459	0.275	0.203	0.0918	0.0484	0.177	0.238	0.163	0.278	0.134	0.135	0.31	0.174	0.036	0.164	0	0.0744	0.135	0.22
36	Cluster of Adenylyl cyclase-associated protein 1 OS=Homo sapiens GN=CAP1 PE=1 SV=5 (Q01518)	Q01518	52 kDa	TRUE	Homo sapiens	0.337	0.349	0.356	0.32	0.316	0.44	0.349	0.354	0.362	0.366	0.387	0.356	0.236	0.383	0.373	0.183	0.253	0.364	0.356	0.143	0.143	0.219	0.143	0.122	0.316	0.259	0.267	0.158	0.162	0.04	0.0863	0.185	0.183	0.339	0.112	0.0653	0.356	0.288	0.274	0.248	0	0.131	0.166	0.137
37	Rab GDP dissociation inhibitor beta OS=Homo sapiens GN=GDI2 PE=1 SV=2	P50395	51 kDa	TRUE	Homo sapiens	0.472	0.474	0.467	0.508	0.474	0.452	0.443	0.454	0.488	0.382	0.494	0.463	0.436	0.515	0.481	0.454	0.479	0.508	0.503	0.29	0.333	0.339	0.319	0.416	0.396	0.488	0.449	0.389	0.267	0.0472	0.288	0.44	0.382	0.294	0.378	0.355	0.449	0.436	0.413	0.396	0.0247	0.231	0.38	0.207
38	Elongation factor 2 OS=Homo sapiens GN=EEF2 PE=1 SV=4	P13639	95 kDa	TRUE	Homo sapiens	0.281	0.318	0.403	0.166	0.259	0.234	0.35	0.216	0.265	0.331	0.345	0.329	0.0967	0.289	0.336	0.172	0.309	0.383	0.288	0.0594	0.0594	0.157	0.161	0.247	0.223	0.108	0.147	0.0851	0.0781	0	0.112	0.195	0.16	0.117	0.0886	0.0828	0.255	0.24	0.155	0.11	0	0.0559	0.141	0.107
39	Complement C3 OS=Homo sapiens GN=C3 PE=1 SV=2	P01024	187 kDa	TRUE	Homo sapiens	0	0.0132	0.0216	0	0.00722	0	0	0	0	0	0.0409	0.0493	0.304	0	0	0.00842	0.0902	0.0439	0.0403	0	0	0.175	0.311	0.342	0.325	0.115	0.215	0.157	0.147	0	0.216	0.258	0.254	0.185	0.0541	0.25	0.251	0.34	0.199	0.26	0.164	0.256	0.0385	0.19
40	Cluster of Clathrin heavy chain 1 OS=Homo sapiens GN=CLTC PE=1 SV=5 (Q00610)	Q00610 [4]	192 kDa	TRUE	Homo sapiens	0.18	0.259	0.205	0.0627	0.143	0.11	0.206	0.156	0.146	0.247	0.285	0.226	0.0442	0.123	0.18	0.0885	0.15	0.267	0.249	0.00793	0.0322	0.0433	0.0537	0.127	0.0872	0.0293	0.102	0.0482	0.0531	0	0.0519	0.107	0.046	0.0704	0.0663	0.00793	0.192	0.0937	0	0.0299	0.0149	0.0203	0.0448	0.0161
41	Cluster of Heat shock cognate 71 kDa protein OS=Homo sapiens GN=HSPA8 PE=1 SV=1 (P11142)	P11142 [2]	71 kDa	TRUE	Homo sapiens	0.447	0.424	0.399	0.311	0.424	0.345	0.477	0.402	0.327	0.367	0.378	0.398	0.268	0.272	0.421	0.215	0.381	0.384	0.331	0.096	0.096	0.257	0.303	0.324	0.209	0.193	0.288	0.297	0.201	0.104	0.166	0.316	0.207	0.26	0.132	0.167	0.271	0.328	0.204	0.22	0.176	0.0836	0.206	0.13
42	6-phosphogluconate dehydrogenase, decarboxylating OS=Homo sapiens GN=PGD PE=1 SV=3	P52209	53 kDa		Homo sapiens	0.356	0.418	0.501	0.325	0.395	0.437	0.393	0.193	0.327	0.342	0.333	0.371	0.246	0.429	0.315	0.143	0.308	0.263	0.261	0	0	0.282	0.28	0.251	0.232	0.207	0.234	0.246	0.18	0.0559	0.159	0.228	0.236	0.166	0.203	0.184	0.294	0.259	0.166	0.184	0.0932	0.137	0.161	0.0807
43	L-lactate dehydrogenase B chain OS=Homo sapiens GN=LDHB PE=1 SV=2	P07195	37 kDa	TRUE	Homo sapiens	0.377	0.386	0.467	0.377	0.44	0.335	0.401	0.35	0.467	0.359	0.395	0.41	0.317	0.323	0.353	0.407	0.374	0.38	0.449	0.323	0.281	0.246	0.281	0.32	0.323	0.257	0.204	0.344	0.234	0.153	0.165	0.389	0.308	0.302	0.332	0.284	0.44	0.287	0.326	0.177	0.129	0.266	0.329	0.299
44	Protein S100-A9 OS=Homo sapiens GN=S100A9 PE=1 SV=1	P06702	13 kDa		Homo sapiens	0.807	0.816	0.868	0.684	0.754	0.781	0.728	0.754	0.789	0.737	0.816	0.816	0.316	0.667	0.86	0.86	0.386	0.816	0.746	0.228	0.228	0.86	0.5	0.816	0.491	0.632	0.798	0.702	0.553	0.377	0.395	0.447	0.544	0.632	0.702	0.377	0.746	0.5	0.816	0.553	0.281	0.605	0.868	0.447
45	Cluster of Glycogen phosphorylase, liver form OS=Homo sapiens GN=PYGL PE=1 SV=4 (P06737)	P06737 [3]	97 kDa	TRUE	Homo sapiens	0.197	0.338	0.269	0.305	0.34	0.261	0.247	0.142	0.264	0.216	0.238	0.283	0.233	0.207	0.27	0.172	0.282	0.249	0.349	0	0	0.105	0.105	0.174	0.0378	0.308	0.253	0.178	0.0673	0	0.113	0.125	0.059	0.244	0.202	0.0354	0.267	0.136	0.328	0.202	0	0.106	0.157	0.0862
46	Cluster of Keratin, type I cytoskeletal 9 OS=Homo sapiens GN=KRT9 PE=1 SV=3 (P35527)	P35527 [2]	62 kDa	TRUE	Homo sapiens	0.23	0.271	0.148	0.31	0.355	0.103	0.215	0.376	0	0.146	0.279	0.146	0.392	0	0.0803	0.263	0.0883	0.234	0.239	0.0417	0.0417	0.3	0.366	0.318	0.291	0.348	0.302	0.228	0.236	0.283	0.395	0.353	0.313	0.432	0.364	0.164	0.311	0.268	0.467	0.332	0.0401	0.231	0.404	0.183
47	Cluster of Dihydropyrimidinase-related protein 2 OS=Homo sapiens GN=DPYSL2 PE=1 SV=1 (Q16555)	Q16555	62 kDa	TRUE	Homo sapiens	0.371	0.46	0.462	0.43	0.224	0.301	0.378	0.215	0.274	0.35	0.351	0.472	0.215	0.456	0.299	0.372	0.4	0.486	0.369	0.0629	0.11	0.226	0.222	0.297	0.259	0.378	0.253	0.149	0.166	0	0.135	0.358	0.309	0.171	0.171	0.0909	0.357	0.411	0.36	0.215	0.0367	0.166	0.276	0.138
48	Actin-related protein 2/3 complex subunit 2 OS=Homo sapiens GN=ARPC2 PE=1 SV=1	O15144	34 kDa		Homo sapiens	0.543	0.647	0.697	0.463	0.553	0.507	0.537	0.337	0.557	0.473	0.47	0.543	0.413	0.397	0.4	0.267	0.607	0.6	0.617	0	0	0.443	0.33	0.583	0.473	0.287	0.27	0.373	0.197	0	0.25	0.347	0.417	0.24	0.29	0.247	0.663	0.42	0.427	0.3	0	0.253	0.227	0.173
49	Cluster of Actin-related protein 3 OS=Homo sapiens GN=ACTR3 PE=1 SV=3 (P61158)	P61158 [2]	47 kDa	TRUE	Homo sapiens	0.266	0.38	0.395	0.282	0.268	0.321	0.347	0.278	0.282	0.366	0.352	0.306	0.304	0.352	0.354	0.33	0.316	0.404	0.433	0.0789	0.0789	0.187	0.249	0.285	0.266	0.289	0.285	0.232	0.27	0	0.244	0.208	0.189	0.175	0.289	0.17	0.347	0.232	0.309	0.1	0	0.294	0.167	0.177
50	Cluster of Peptidyl-prolyl cis-trans isomerase A OS=Homo sapiens GN=PPIA PE=1 SV=2 (P62937)	P62937	18 kDa	TRUE	Homo sapiens	0.473	0.412	0.436	0.394	0.461	0.394	0.442	0.364	0.4	0.436	0.436	0.479	0.382	0.467	0.321	0.37	0.43	0.394	0.376	0.327	0.327	0.327	0.382	0.315	0.321	0.418	0.242	0.218	0.285	0	0.364	0.37	0.339	0.406	0.23	0.406	0.394	0.43	0.382	0.261	0.182	0.273	0.285	0.182
51	Cluster of Annexin A2 OS=Homo sapiens GN=ANXA2 PE=1 SV=2 (P07355)	P07355 [2]	39 kDa	TRUE	Homo sapiens	0.286	0.345	0.41	0.31	0.416	0.189	0.481	0.239	0.383	0.366	0.357	0.381	0.366	0.162	0.378	0.386	0.333	0.513	0.416	0.103	0.103	0.422	0.354	0.425	0.383	0.395	0.426	0.31	0.16	0.15	0.383	0.389	0.404	0.451	0.351	0.106	0.56	0.525	0.345	0.442	0.109	0.283	0.298	0.369
52	Cluster of Triosephosphate isomerase OS=Homo sapiens GN=TPI1 PE=1 SV=2 (P60174)	P60174	27 kDa	TRUE	Homo sapiens	0.518	0.414	0.566	0.522	0.51	0.578	0.51	0.542	0.365	0.438	0.365	0.426	0.574	0.558	0.602	0.426	0.542	0.522	0.414	0.245	0.245	0.518	0.341	0.546	0.51	0.418	0.289	0.301	0.369	0.245	0.418	0.546	0.486	0.45	0.482	0.333	0.217	0.494	0.398	0.337	0	0.414	0.494	0.454
53	Cluster of Prolow-density lipoprotein receptor-related protein 1 OS=Homo sapiens GN=LRP1 PE=1 SV=2 (Q07954)	Q07954 [2]	505 kDa	TRUE	Homo sapiens	0.0242	0.0671	0.0436	0.0572	0.0797	0.0352	0.046	0	0.0191	0.0152	0.0566	0.0658	0.0658	0.0194	0.0445	0	0.0209	0.0235	0.0359	0	0	0.0396	0.0363	0.0761	0.0843	0.0266	0.0535	0.029	0.0328	0	0.0429	0.0832	0.072	0.0704	0.0141	0.0596	0.0759	0.0627	0.0561	0.0777	0	0.0493	0.0112	0.048
54	Cluster of Coronin-1A OS=Homo sapiens GN=CORO1A PE=1 SV=4 (P31146)	P31146	51 kDa	TRUE	Homo sapiens	0.336	0.325	0.234	0.165	0.36	0.33	0.306	0.204	0.26	0.28	0.325	0.31	0.247	0.328	0.302	0.269	0.358	0.245	0.204	0	0	0.249	0.217	0.221	0.241	0.239	0.304	0.193	0.0803	0.0521	0.221	0.245	0.239	0.308	0.132	0.115	0.26	0.204	0.221	0.234	0	0.0954	0.21	0.139
55	Cluster of Histone H3.2 OS=Homo sapiens GN=HIST2H3A PE=1 SV=3 (Q71DI3)	Q71DI3 [3]	15 kDa	TRUE	Homo sapiens	0	0	0.566	0	0	0	0	0	0	0	0	0	0	0.294	0.5	0	0	0.64	0	0	0	0	0	0	0	0	0	0	0	0	0	0	0	0	0	0	0	0	0	0	0	0	0	0
56	Transaldolase OS=Homo sapiens GN=TALDO1 PE=1 SV=2	P37837	38 kDa		Homo sapiens	0.323	0.51	0.588	0.38	0.46	0.332	0.454	0.261	0.392	0.338	0.496	0.54	0.24	0.288	0.421	0.303	0.252	0.531	0.353	0.0979	0.0979	0.226	0.116	0.178	0.116	0.234	0.279	0.246	0.148	0	0.119	0.187	0.163	0.288	0.181	0.116	0.267	0.172	0.249	0.282	0.0267	0.151	0.116	0.0593
57	Purine nucleoside phosphorylase OS=Homo sapiens GN=PNP PE=1 SV=2	P00491	32 kDa	TRUE	Homo sapiens	0.484	0.422	0.388	0.543	0.592	0.28	0.429	0.467	0.37	0.381	0.471	0.522	0.519	0.26	0.484	0.557	0.557	0.336	0.505	0.242	0.166	0.46	0.405	0.273	0.46	0.353	0.426	0.242	0.225	0	0.332	0.446	0.46	0.394	0.256	0.163	0.433	0.332	0.543	0.343	0	0.325	0.253	0.377
58	Coactosin-like protein OS=Homo sapiens GN=COTL1 PE=1 SV=3	Q14019	16 kDa		Homo sapiens	0.465	0.479	0.521	0.479	0.549	0.606	0.556	0.556	0.472	0.556	0.521	0.521	0.465	0.542	0.444	0.387	0.521	0.613	0.521	0.415	0.415	0.472	0.394	0.521	0.458	0.211	0.282	0.324	0.401	0.289	0.387	0.479	0.521	0.289	0.423	0.394	0.408	0.521	0.451	0.338	0.183	0.352	0.423	0.437
59	Cluster of Heat shock 70 kDa protein 1A/1B OS=Homo sapiens GN=HSPA1A PE=1 SV=5 (P08107)	P08107 [2]	70 kDa	TRUE	Homo sapiens	0.32	0.337	0.373	0.301	0.351	0.276	0.399	0.257	0.307	0.328	0.259	0.332	0.162	0.271	0.32	0.172	0.204	0.312	0.248	0.0562	0.0562	0.164	0.232	0.204	0.264	0.159	0.161	0.181	0.14	0	0.139	0.232	0.151	0.167	0.128	0.064	0.314	0.206	0.162	0.215	0.0749	0.053	0.147	0.2
60	Cluster of 14-3-3 protein zeta/delta OS=Homo sapiens GN=YWHAZ PE=1 SV=1 (P63104)	P63104 [4]	28 kDa	TRUE	Homo sapiens	0.336	0.51	0.486	0.335	0.51	0.453	0.461	0.433	0.371	0.453	0.393	0.417	0.322	0.31	0.502	0.429	0.377	0.433	0.404	0.408	0.408	0.381	0.478	0.279	0.275	0.331	0.42	0.51	0.282	0.335	0.429	0.273	0.286	0.286	0.376	0	0.433	0.306	0.131	0.359	0.0571	0.257	0.461	0.359
61	Cluster of Ubiquitin-60S ribosomal protein L40 OS=Homo sapiens GN=UBA52 PE=1 SV=2 (P62987)	P62987	15 kDa	TRUE	Homo sapiens	0.461	0.242	0.406	0.414	0.43	0.336	0.289	0.258	0.43	0.461	0.414	0.336	0.414	0.461	0.383	0.383	0.391	0.461	0.414	0.195	0.195	0.383	0.289	0.414	0.367	0.188	0.273	0.43	0.312	0.242	0.289	0.367	0.188	0.383	0.234	0.289	0.242	0.414	0.359	0.258	0.281	0.312	0.312	0.414
62	Rho GDP-dissociation inhibitor 2 OS=Homo sapiens GN=ARHGDIB PE=1 SV=3	P52566	23 kDa		Homo sapiens	0.383	0.632	0.632	0.363	0.468	0.443	0.423	0.448	0.557	0.488	0.632	0.517	0.458	0.308	0.562	0.607	0.577	0.637	0.637	0.488	0.488	0.473	0.453	0.532	0.498	0.333	0.363	0.498	0.358	0.378	0.403	0.498	0.463	0.358	0.453	0.164	0.637	0.498	0.418	0.219	0.229	0.323	0.572	0.274
63	Cluster of Integrin beta-2 OS=Homo sapiens GN=ITGB2 PE=1 SV=2 (P05107)	P05107	85 kDa	TRUE	Homo sapiens	0.0286	0.118	0.0858	0.0871	0.121	0.0286	0.117	0.0377	0.0793	0.0767	0.126	0.103	0.179	0.039	0.104	0.0806	0.117	0.147	0.113	0	0	0.107	0.144	0.195	0.2	0.142	0.166	0.105	0.109	0.0546	0.142	0.207	0.164	0.152	0.078	0.159	0.152	0.105	0.139	0.125	0.052	0.0949	0.0832	0.129
64	Macrophage-capping protein OS=Homo sapiens GN=CAPG PE=1 SV=2	P40121	38 kDa	TRUE	Homo sapiens	0.359	0.322	0.385	0.391	0.236	0.299	0.218	0.247	0.218	0.362	0.284	0.391	0.264	0.293	0.282	0.282	0.336	0.422	0.422	0.149	0.149	0.121	0.135	0.328	0.299	0.307	0.172	0.092	0.161	0.0977	0.328	0.282	0.356	0.178	0.152	0.207	0.402	0.356	0.253	0.135	0.069	0.138	0.227	0.221
65	WD repeat-containing protein 1 OS=Homo sapiens GN=WDR1 PE=1 SV=4	O75083	66 kDa		Homo sapiens	0.287	0.429	0.444	0.3	0.276	0.314	0.424	0.274	0.401	0.363	0.294	0.381	0.0611	0.302	0.34	0.149	0.309	0.348	0.464	0	0	0.264	0.104	0.211	0.252	0.198	0.0825	0.107	0.106	0	0.12	0.219	0.183	0.228	0.0132	0.0132	0.351	0.259	0.153	0.0842	0.0363	0.0495	0.0561	0.0297
66	Cluster of Histone H2A.Z OS=Homo sapiens GN=H2AFZ PE=1 SV=2 (P0C0S5)	P0C0S5 [8]	14 kDa	TRUE	Homo sapiens	0.539	0.636	0.312	0.264	0.605	0.628	0.377	0.223	0.346	0.581	0.264	0.312	0.531	0.434	0.55	0.223	0.209	0.628	0.312	0	0	0.43	0.357	0.203	0.543	0	0.6	0.318	0.125	0	0.163	0	0	0.38	0.125	0	0.636	0.312	0	0.203	0.423	0.203	0.177	0.233
67	Actin-related protein 2 OS=Homo sapiens GN=ACTR2 PE=1 SV=1	P61160	45 kDa		Homo sapiens	0.274	0.261	0.31	0.277	0.272	0.188	0.208	0.246	0.274	0.299	0.33	0.277	0.175	0.421	0.274	0.206	0.396	0.327	0.289	0.0761	0.0761	0.312	0.155	0.127	0.0964	0.231	0.216	0.201	0.14	0	0.129	0.228	0.193	0.213	0.066	0.188	0.266	0.17	0.178	0.142	0	0.157	0.112	0.0939
68	Matrix metalloproteinase-9 OS=Homo sapiens GN=MMP9 PE=1 SV=3	P14780	78 kDa		Homo sapiens	0	0.0212	0.0339	0.154	0.19	0.153	0	0.0212	0	0	0.0453	0.0339	0.248	0.11	0	0.116	0.141	0.191	0.109	0.0368	0.0156	0.112	0.164	0.266	0.25	0.263	0.231	0.154	0.13	0.173	0.242	0.252	0.263	0.287	0.182	0.134	0.0806	0.0976	0.202	0.259	0.0651	0.0835	0.273	0.137
69	Transforming growth factor-beta-induced protein ig-h3 OS=Homo sapiens GN=TGFBI PE=1 SV=1	Q15582	75 kDa		Homo sapiens	0.0439	0.231	0.256	0.0835	0.151	0.0952	0.105	0.0791	0.124	0.127	0.329	0.281	0.154	0.0337	0.0761	0.204	0.272	0.272	0.269	0	0	0.245	0.259	0.291	0.237	0.116	0.22	0.145	0.198	0	0.19	0.19	0.206	0.204	0.104	0.208	0.12	0.198	0.0659	0.0937	0.0761	0.209	0.183	0.163
70	Hexokinase-3 OS=Homo sapiens GN=HK3 PE=1 SV=2	P52790	99 kDa	TRUE	Homo sapiens	0.218	0.223	0.217	0.166	0.155	0.161	0.218	0.174	0.212	0.202	0.228	0.261	0.133	0.131	0.172	0.0943	0.224	0.225	0.216	0.0152	0.0293	0.0986	0.102	0.143	0.127	0.21	0.153	0.065	0.0639	0	0.0737	0.155	0.0628	0.109	0.00975	0.0358	0.164	0.121	0.161	0.112	0.0596	0.0748	0.0477	0.0726
71	Serpin B10 OS=Homo sapiens GN=SERPINB10 PE=1 SV=1	P48595	45 kDa		Homo sapiens	0.315	0.484	0.358	0.32	0.239	0.184	0.398	0.237	0.307	0.368	0.479	0.524	0.275	0.264	0.373	0.217	0.358	0.466	0.496	0.0806	0.0806	0.176	0.0655	0.305	0.141	0.217	0.355	0.0428	0.0227	0	0.0227	0.285	0.101	0.363	0.194	0.0453	0.345	0.212	0.249	0.28	0	0.108	0.131	0.0605
72	14-3-3 protein epsilon OS=Homo sapiens GN=YWHAE PE=1 SV=1	P62258	29 kDa	TRUE	Homo sapiens	0.478	0.471	0.592	0.314	0.318	0.341	0.416	0.494	0.475	0.502	0.498	0.467	0.173	0.38	0.42	0.447	0.306	0.541	0.498	0.235	0.235	0.443	0.314	0.404	0.286	0.239	0.271	0.376	0.239	0.208	0.286	0.212	0.286	0.235	0.231	0	0.239	0.31	0.192	0.161	0	0.212	0.408	0.243
73	Versican core protein OS=Homo sapiens GN=VCAN PE=1 SV=3	P13611	373 kDa		Homo sapiens	0.0153	0.0174	0.0268	0.00883	0.0147	0.0159	0.0221	0.0106	0.0109	0.0221	0.033	0.0224	0.028	0.0162	0.0221	0.00442	0.0183	0.0194	0.0315	0.00648	0.00353	0.0194	0.0297	0.0362	0.0271	0.0241	0.0227	0.0244	0.0365	0.013	0.0303	0.028	0.0292	0.0177	0.0135	0.0135	0.0271	0.025	0.0165	0.0289	0.0174	0.0309	0.0109	0.0286
74	Protein S100-A8 OS=Homo sapiens GN=S100A8 PE=1 SV=1	P05109	11 kDa		Homo sapiens	0.409	0.172	0.409	0.398	0.28	0.591	0.591	0.355	0.591	0.409	0.29	0.333	0.441	0.398	0.591	0.441	0.29	0.29	0.29	0.28	0.28	0.516	0.29	0.409	0.28	0.71	0.484	0.505	0.387	0.194	0.355	0.29	0.172	0.344	0.355	0.355	0.409	0.215	0.516	0.43	0.118	0.366	0.366	0.237
75	Annexin A1 OS=Homo sapiens GN=ANXA1 PE=1 SV=2	P04083	39 kDa		Homo sapiens	0.379	0.249	0.246	0.28	0.289	0.188	0.408	0.188	0.173	0.341	0.402	0.22	0.335	0.379	0.277	0.431	0.246	0.361	0.292	0	0	0.338	0.379	0.344	0.272	0.335	0.309	0.312	0.234	0.15	0.197	0.318	0.324	0.286	0.142	0.269	0.364	0.283	0.266	0.266	0.237	0.173	0.28	0.277
76	Cluster of Core histone macro-H2A.1 OS=Homo sapiens GN=H2AFY PE=1 SV=4 (O75367)	O75367 [2]	40 kDa	TRUE	Homo sapiens	0.263	0.317	0.422	0.199	0.32	0.266	0.331	0.253	0.323	0.226	0.336	0.481	0.261	0.288	0.349	0.376	0.325	0.481	0.481	0	0.0565	0.212	0.14	0.226	0.22	0.0699	0.272	0.105	0.175	0	0.129	0.153	0.14	0.143	0.191	0.126	0.274	0.18	0.0995	0.145	0.132	0.153	0.134	0.118
77	Thymidine phosphorylase OS=Homo sapiens GN=TYMP PE=1 SV=2	P19971	50 kDa		Homo sapiens	0.33	0.432	0.392	0.286	0.411	0.425	0.29	0.174	0.305	0.324	0.421	0.44	0.141	0.45	0.193	0.0311	0.243	0.174	0.185	0	0	0.0809	0.243	0.239	0.176	0.162	0.17	0.0539	0.0809	0	0.0871	0.216	0.12	0.149	0.027	0.027	0.268	0.201	0.199	0.0311	0.027	0.0809	0.083	0.0851
78	Malate dehydrogenase, cytoplasmic OS=Homo sapiens GN=MDH1 PE=1 SV=4	P40925	36 kDa		Homo sapiens	0.425	0.398	0.422	0.299	0.243	0.243	0.32	0.162	0.192	0.219	0.347	0.422	0.266	0.263	0.234	0.198	0.41	0.332	0.374	0.171	0.141	0.213	0.219	0.183	0.398	0.21	0.374	0.0299	0.165	0.105	0.284	0.335	0.216	0.281	0.147	0.18	0.266	0.26	0.287	0.225	0.0359	0.156	0.177	0.15
79	Cluster of Isoform 2 of F-actin-capping protein subunit beta OS=Homo sapiens GN=CAPZB (P47756-2)	P47756-2	31 kDa	TRUE	unknown	0.342	0.301	0.353	0.29	0.408	0.29	0.379	0.279	0.276	0.357	0.353	0.364	0.243	0.301	0.283	0.184	0.29	0.324	0.254	0	0	0.206	0.199	0.221	0.213	0.191	0.125	0.21	0.154	0	0.129	0.213	0.261	0.184	0.151	0.165	0.191	0.301	0.188	0.0993	0.0882	0.154	0	0.11
80	Annexin A5 OS=Homo sapiens GN=ANXA5 PE=1 SV=2	P08758	36 kDa	TRUE	Homo sapiens	0.269	0.366	0.225	0.328	0.316	0.209	0.384	0.075	0.341	0.256	0.488	0.453	0.419	0.144	0.331	0.35	0.353	0.65	0.394	0	0	0.172	0.331	0.334	0.247	0.144	0.403	0.272	0.0281	0	0.306	0.297	0.188	0.422	0.153	0.269	0.456	0.431	0.181	0.353	0.0188	0.119	0.3	0.237
81	Calpain-1 catalytic subunit OS=Homo sapiens GN=CAPN1 PE=1 SV=1	P07384	82 kDa		Homo sapiens	0.136	0.304	0.291	0.291	0.137	0.147	0.196	0.0392	0.113	0.196	0.29	0.312	0.098	0.13	0.146	0.084	0.265	0.258	0.291	0	0	0.042	0.0686	0.0868	0.0532	0.2	0.0896	0.0224	0	0	0.0518	0.13	0.169	0.0308	0.028	0.021	0.13	0.133	0.174	0.049	0.0252	0.0182	0	0.0112
82	Adenosine deaminase CECR1 OS=Homo sapiens GN=CECR1 PE=1 SV=2	Q9NZK5	59 kDa		Homo sapiens	0.133	0.159	0.198	0.151	0.258	0.092	0.092	0	0.0196	0.0802	0.256	0.168	0.133	0.18	0.147	0.164	0.243	0.327	0.2	0	0	0.0939	0.159	0.186	0.19	0.219	0.137	0.127	0.0998	0	0.145	0.272	0.254	0.225	0.115	0.0822	0.227	0.112	0.0724	0.11	0.0528	0.133	0.0978	0.168
83	Cluster of Isoform 3 of Nucleoside diphosphate kinase B OS=Homo sapiens GN=NME2 (P22392-2)	P22392-2 [4]	30 kDa	TRUE	unknown	0.395	0.474	0.592	0.337	0.258	0.296	0.467	0.333	0.336	0.39	0.345	0.375	0.283	0.24	0.467	0.24	0.408	0.533	0.408	0	0	0.336	0	0.283	0	0.191	0.225	0	0.19	0	0.18	0.283	0.202	0.176	0	0.176	0.336	0.257	0.283	0	0	0.336	0.315	0.243
84	Glutathione S-transferase P OS=Homo sapiens GN=GSTP1 PE=1 SV=2	P09211 (+1)	23 kDa		Homo sapiens	0.325	0.56	0.56	0.56	0.383	0.507	0.483	0.297	0.388	0.464	0.56	0.56	0.254	0.483	0.56	0.273	0.187	0.383	0.488	0.148	0.148	0.263	0.254	0.474	0.507	0.301	0.435	0.196	0	0	0	0.378	0.421	0.215	0.215	0.0957	0.435	0.139	0.359	0.263	0	0.172	0.44	0.0957
85	Isocitrate dehydrogenase [NADP] cytoplasmic OS=Homo sapiens GN=IDH1 PE=1 SV=2	O75874	47 kDa	TRUE	Homo sapiens	0.442	0.348	0.319	0.389	0.447	0.401	0.348	0.2	0.338	0.495	0.353	0.336	0.208	0.362	0.432	0.145	0.348	0.389	0.343	0	0	0.0531	0.164	0.193	0.126	0.0894	0.208	0.237	0.0314	0	0.0845	0.0918	0.126	0.249	0	0	0.283	0.205	0.0797	0.101	0	0.0314	0.0314	0.0314
86	Interleukin-6 OS=Homo sapiens GN=IL6 PE=1 SV=1	P05231	24 kDa		Homo sapiens	0	0	0	0	0	0	0	0	0.17	0	0	0	0.358	0	0	0.0566	0	0	0	0	0	0.288	0.396	0.25	0.264	0.104	0.165	0.212	0.236	0.255	0.302	0.396	0.259	0.34	0.349	0.505	0.354	0.486	0.439	0.311	0.264	0.491	0.0566	0.486
87	Cluster of Protein FAM49B OS=Homo sapiens GN=FAM49B PE=1 SV=1 (Q9NUQ9)	Q9NUQ9	37 kDa	TRUE	Homo sapiens	0.522	0.37	0.373	0.33	0.383	0.34	0.306	0.321	0.188	0.395	0.343	0.417	0.136	0.259	0.352	0.33	0.33	0.525	0.444	0.194	0.194	0.127	0.139	0.21	0.179	0.102	0.256	0.216	0.188	0	0.173	0.299	0.198	0.293	0.204	0	0.361	0.259	0.105	0.13	0	0.247	0.21	0.12
88	Coagulation factor XIII A chain OS=Homo sapiens GN=F13A1 PE=1 SV=4	P00488	83 kDa		Homo sapiens	0.191	0.277	0.287	0.138	0.124	0.201	0.269	0.148	0.16	0.209	0.255	0.183	0.0683	0.173	0.18	0.0601	0.307	0.214	0.288	0	0	0.0505	0.0984	0.0383	0.0765	0.0396	0.107	0.0779	0.0369	0	0.0929	0.0437	0.0383	0.12	0.0273	0.0601	0.13	0.127	0.0219	0.0601	0.0492	0.0287	0.0478	0.0546
89	Isoform 2 of Tyrosine-protein phosphatase non-receptor type 6 OS=Homo sapiens GN=PTPN6	P29350-3	68 kDa	TRUE	unknown	0.186	0.271	0.312	0.0905	0.296	0.181	0.271	0.168	0.253	0.213	0.313	0.343	0.213	0.253	0.27	0.179	0.303	0.372	0.315	0	0	0.204	0.0821	0.124	0.127	0.0771	0.102	0.137	0.0905	0	0.117	0.0519	0.0553	0.124	0.0352	0.0452	0.3	0.136	0.0503	0.117	0	0.072	0.0687	0.0268
90	Cathepsin S OS=Homo sapiens GN=CTSS PE=1 SV=3	P25774	37 kDa	TRUE	Homo sapiens	0.148	0.196	0.0785	0.196	0.172	0.178	0.0755	0.124	0.0816	0.151	0.218	0.196	0.139	0.163	0.154	0.136	0.115	0.196	0.218	0.139	0.139	0.127	0.157	0.218	0.148	0.218	0.151	0.148	0.151	0.0876	0.218	0.251	0.127	0.205	0.136	0.202	0.251	0.251	0.142	0.109	0.0725	0.166	0.124	0.13
91	Cluster of Phosphoglucomutase-1 OS=Homo sapiens GN=PGM1 PE=1 SV=3 (P36871)	P36871	61 kDa	TRUE	Homo sapiens	0.214	0.31	0.345	0.0658	0.331	0.276	0.235	0.187	0.183	0.194	0.363	0.359	0.155	0.301	0.217	0.101	0.262	0.313	0.306	0	0	0.139	0.0569	0.174	0.119	0.0516	0.0836	0.16	0.073	0	0.0498	0.148	0.0605	0.11	0.0267	0.0516	0.203	0.13	0.0516	0.073	0	0	0.0747	0.048
92	Cluster of Cofilin-1 OS=Homo sapiens GN=CFL1 PE=1 SV=3 (P23528)	P23528	19 kDa	TRUE	Homo sapiens	0.554	0.47	0.422	0.464	0.5	0.38	0.548	0.548	0.446	0.482	0.404	0.422	0.416	0.313	0.44	0	0.271	0.373	0.422	0	0	0.416	0.404	0.319	0.151	0.422	0.331	0.349	0.337	0	0.319	0.422	0.422	0.253	0.235	0.253	0.458	0.422	0.337	0.211	0.253	0.253	0.235	0.169
93	Isoform 5 of cAMP-specific 3',5'-cyclic phosphodiesterase 4D OS=Homo sapiens GN=PDE4D	Q08499-6	84 kDa		Homo sapiens	0	0	0	0	0.0107	0	0	0.0107	0.0107	0	0	0	0.0107	0.0107	0.0107	0.0107	0	0	0	0.0107	0.0107	0.0107	0.0107	0.0107	0	0	0	0	0.0107	0	0	0	0	0	0.0107	0.0107	0	0.0107	0	0.0107	0	0.0107	0.0107	0
94	Proteasome subunit alpha type-1 OS=Homo sapiens GN=PSMA1 PE=1 SV=1	P25786 (+1)	30 kDa		Homo sapiens	0.532	0.532	0.342	0.24	0.35	0.228	0.323	0.388	0.449	0.43	0.365	0.468	0.179	0.19	0.274	0.278	0.422	0.471	0.563	0	0	0.445	0	0.103	0.213	0.373	0.0913	0.167	0.171	0	0.171	0.255	0.213	0.262	0.103	0.103	0.399	0.285	0.331	0.0646	0	0.209	0.342	0.106
95	Pentraxin-related protein PTX3 OS=Homo sapiens GN=PTX3 PE=1 SV=3	P26022	42 kDa		Homo sapiens	0	0	0	0.0446	0.0499	0	0	0.0446	0.0446	0.0262	0.0446	0.0446	0.102	0	0	0.0787	0.0341	0	0.0446	0	0	0.142	0.388	0.255	0.273	0.0236	0.215	0.215	0.155	0.123	0.37	0.341	0.241	0.186	0.144	0.349	0.341	0.341	0.152	0.126	0.278	0.357	0.142	0.32
96	Phosphoglucomutase-2 OS=Homo sapiens GN=PGM2 PE=1 SV=4	Q96G03	68 kDa	TRUE	Homo sapiens	0.23	0.289	0.211	0.387	0.309	0.198	0.209	0.0931	0.181	0.198	0.43	0.475	0.137	0.0719	0.261	0.212	0.343	0.263	0.327	0.0833	0.0833	0.0588	0.0556	0.132	0.085	0.155	0.0588	0.0376	0.0278	0	0.018	0.0997	0.0719	0.0801	0.108	0.0114	0.113	0.0752	0.191	0.0686	0	0.0964	0.0703	0.0327
97	Receptor-type tyrosine-protein phosphatase C OS=Homo sapiens GN=PTPRC PE=1 SV=2	P08575	147 kDa		Homo sapiens	0.0805	0.0936	0.104	0.115	0.14	0.0713	0.0836	0.0406	0.0729	0.0337	0.14	0.0951	0.103	0.0153	0.0736	0.0322	0.0069	0.0498	0.00613	0	0	0.1	0.0905	0.102	0.125	0.0544	0.127	0.056	0.0652	0	0.0982	0.116	0.0544	0.0913	0.0192	0.0192	0.0514	0.046	0.0491	0.0552	0.0123	0.0452	0.036	0.0613
98	Cluster of Elongation factor 1-alpha 1 OS=Homo sapiens GN=EEF1A1 PE=1 SV=1 (P68104)	P68104	50 kDa	TRUE	Homo sapiens	0.147	0.225	0.201	0.152	0.227	0.247	0.327	0.156	0.245	0.139	0.113	0.31	0.149	0.128	0.188	0.104	0.126	0.238	0.126	0	0	0.19	0.154	0.158	0.141	0.128	0.158	0.108	0.0974	0.0238	0.149	0.206	0.149	0.106	0.026	0.121	0.45	0.136	0.0952	0.0801	0.0455	0.0216	0.104	0.0866
99	Cluster of Proteasome subunit alpha type-7 OS=Homo sapiens GN=PSMA7 PE=1 SV=1 (O14818)	O14818	28 kDa	TRUE	Homo sapiens	0.347	0.202	0.435	0.379	0.29	0.444	0.399	0.399	0.278	0.452	0.444	0.5	0.351	0.359	0.448	0.238	0.423	0.351	0.335	0	0	0.214	0.226	0.339	0.153	0.286	0.226	0.169	0.161	0	0.161	0.323	0.25	0.359	0.383	0.206	0.246	0.23	0.375	0.202	0.177	0.234	0.25	0.133
100	Peptidyl-prolyl cis-trans isomerase B OS=Homo sapiens GN=PPIB PE=1 SV=2	P23284	24 kDa		Homo sapiens	0.319	0.269	0.31	0.412	0.333	0.236	0.343	0.236	0.204	0.319	0.315	0.218	0.245	0.12	0.134	0.407	0.384	0.352	0.171	0.0509	0.111	0.306	0.338	0.37	0.245	0.375	0.162	0.106	0.144	0.0972	0.19	0.306	0.292	0.139	0.255	0.222	0.329	0.292	0.324	0.208	0.0602	0.231	0.37	0.181
101	Ferritin light chain OS=Homo sapiens GN=FTL PE=1 SV=2	P02792	20 kDa		Homo sapiens	0.52	0.234	0.4	0.303	0.297	0.32	0.32	0.44	0.44	0.314	0.36	0.4	0.217	0.406	0.394	0.474	0.354	0.32	0.189	0.211	0.211	0.389	0.389	0.274	0.0914	0.206	0.166	0.217	0.217	0	0.314	0.131	0.217	0.257	0.126	0.257	0.206	0.343	0.206	0.257	0.0914	0.269	0.303	0.314
102	Calreticulin OS=Homo sapiens GN=CALR PE=1 SV=1	P27797	48 kDa		Homo sapiens	0.189	0.338	0.228	0.309	0.204	0.0767	0.319	0.216	0.0216	0.132	0.261	0.3	0.185	0.0408	0.0552	0.194	0.372	0.412	0.369	0	0	0.0216	0.211	0.218	0.353	0.321	0.146	0.0576	0.0624	0.048	0.305	0.355	0.242	0.17	0.213	0.0576	0.36	0.233	0.312	0.129	0	0.221	0.06	0.11
103	Serpin B6 OS=Homo sapiens GN=SERPINB6 PE=1 SV=3	P35237	43 kDa	TRUE	Homo sapiens	0.362	0.338	0.367	0.388	0.303	0.215	0.367	0.12	0.231	0.285	0.383	0.298	0.141	0.239	0.261	0.186	0.356	0.402	0.295	0.0665	0.0665	0.138	0.0798	0.269	0.0798	0.327	0.207	0.199	0.0984	0	0.0878	0.239	0.0851	0.229	0.0718	0.0878	0.364	0.258	0.356	0.0612	0	0.0585	0.144	0.0612
104	Tryptophanyl-tRNA synthetase, cytoplasmic OS=Homo sapiens GN=WARS PE=1 SV=2	P23381	53 kDa		Homo sapiens	0.0149	0.306	0.248	0.28	0.304	0.221	0.155	0.176	0.0786	0.274	0.238	0.251	0.13	0.204	0.159	0.174	0.327	0.531	0.344	0.034	0.034	0.113	0.0786	0.229	0.195	0.261	0.163	0.0849	0.0361	0	0.0849	0.189	0.153	0.0955	0.0255	0.0849	0.183	0.202	0.178	0.0934	0.034	0	0.087	0.087
105	Ferritin heavy chain OS=Homo sapiens GN=FTH1 PE=1 SV=2	P02794	21 kDa		Homo sapiens	0.388	0.322	0.41	0.213	0.186	0.421	0.197	0.366	0.295	0.322	0.317	0.448	0.224	0.448	0.35	0.295	0.372	0.383	0.41	0.208	0.208	0.366	0.12	0.415	0.262	0.191	0.153	0.328	0.306	0	0.0984	0.262	0.306	0.29	0.306	0.251	0.448	0.333	0.18	0.208	0.071	0.361	0.361	0.169
106	Sulfhydryl oxidase 1 OS=Homo sapiens GN=QSOX1 PE=1 SV=3	O00391	83 kDa		Homo sapiens	0	0.0469	0.0174	0.0348	0.075	0.0201	0.0134	0	0	0.0134	0.0388	0.0375	0.266	0.0415	0	0	0.139	0.0776	0.114	0	0	0.0776	0.169	0.191	0.183	0.087	0.183	0.153	0.0736	0	0.217	0.159	0.161	0.24	0	0.167	0.114	0.12	0.0616	0.209	0.155	0.146	0.0174	0.193
107	Rho GDP-dissociation inhibitor 1 OS=Homo sapiens GN=ARHGDIA PE=1 SV=3	P52565	23 kDa		Homo sapiens	0.407	0.299	0.284	0.284	0.221	0.333	0.377	0.299	0.314	0.275	0.333	0.377	0.162	0.265	0.328	0.333	0.235	0.304	0.304	0.127	0.221	0.25	0.221	0.191	0.172	0.127	0.098	0.25	0.127	0.142	0.142	0.176	0.172	0.255	0.196	0.132	0.132	0.225	0.127	0.172	0.098	0.0686	0.25	0.103
108	6-phosphogluconolactonase OS=Homo sapiens GN=PGLS PE=1 SV=2	O95336	28 kDa		Homo sapiens	0.438	0.399	0.461	0.453	0.415	0.38	0.31	0.38	0.465	0.484	0.426	0.38	0.221	0.442	0.411	0.322	0.318	0.543	0.484	0.151	0.109	0.275	0.0891	0.384	0.12	0.186	0.407	0.0891	0.101	0	0.167	0.0736	0.167	0.0891	0.0891	0.109	0.353	0.349	0.202	0.0736	0	0.349	0.271	0.283
109	Cathepsin B OS=Homo sapiens GN=CTSB PE=1 SV=3	P07858	38 kDa		Homo sapiens	0	0.153	0.0531	0.0236	0.0472	0	0	0	0	0.0472	0.242	0.195	0.298	0	0.0472	0.239	0.201	0.298	0.274	0	0	0.0708	0.201	0.257	0.242	0.124	0.0442	0.0472	0.0708	0	0.189	0.298	0.242	0.0708	0.145	0.257	0.298	0.218	0.201	0.165	0.124	0.292	0.121	0.18
110	Cytosolic non-specific dipeptidase OS=Homo sapiens GN=CNDP2 PE=1 SV=2	Q96KP4	53 kDa		Homo sapiens	0.469	0.581	0.556	0.156	0.221	0.267	0.368	0.215	0.288	0.215	0.56	0.512	0.0442	0.0611	0.36	0.107	0.101	0.286	0.255	0	0	0.143	0.154	0.112	0.187	0.0295	0.0968	0.0863	0.0863	0	0.0442	0.204	0.0442	0.0842	0.0674	0.0653	0.154	0.147	0	0.0611	0	0.0232	0.0674	0.0442
111	Cluster of Ig gamma-1 chain C region OS=Homo sapiens GN=IGHG1 PE=1 SV=1 (P01857)	P01857 [3]	36 kDa	TRUE	Homo sapiens	0.152	0.156	0.176	0.176	0.221	0.124	0.115	0	0	0.152	0.139	0.158	0.173	0.0818	0.13	0.13	0	0.209	0.155	0	0	0.167	0.124	0.273	0.258	0.176	0.115	0.209	0.121	0	0.176	0.167	0.158	0.173	0.152	0.0879	0.209	0.167	0.188	0.158	0.155	0.1	0.145	0.167
112	78 kDa glucose-regulated protein OS=Homo sapiens GN=HSPA5 PE=1 SV=2	P11021	72 kDa	TRUE	Homo sapiens	0.188	0.148	0.176	0.211	0.165	0.188	0.174	0.112	0.107	0.0948	0.188	0.167	0.162	0.144	0.0596	0.199	0.211	0.287	0.197	0	0	0.118	0.2	0.22	0.144	0.219	0.168	0.0917	0.101	0	0.125	0.228	0.159	0.159	0.15	0.0994	0.353	0.157	0.157	0.168	0.119	0.0933	0.225	0.116
113	Protein DJ-1 OS=Homo sapiens GN=PARK7 PE=1 SV=2	Q99497	20 kDa		Homo sapiens	0.349	0.519	0.344	0.423	0.455	0.519	0.381	0.249	0.423	0.46	0.381	0.307	0.037	0.481	0.386	0.164	0.46	0.608	0.344	0	0	0.243	0.127	0.265	0.296	0.254	0.291	0.206	0.169	0	0.0794	0.0794	0.159	0.307	0.127	0.037	0.519	0.296	0.116	0.122	0.0847	0.164	0.243	0.0794
114	Cluster of Cathepsin L1 OS=Homo sapiens GN=CTSL1 PE=1 SV=2 (P07711)	P07711 [2]	38 kDa	TRUE	Homo sapiens	0	0.036	0.036	0.036	0	0	0	0	0	0	0.135	0.105	0.174	0	0	0.12	0.261	0.285	0.255	0	0	0	0.228	0.249	0.264	0.147	0.12	0.0691	0	0	0.285	0.393	0.351	0.129	0.177	0.255	0.249	0.285	0.264	0.219	0	0.15	0.12	0.18
115	Beta-hexosaminidase subunit beta OS=Homo sapiens GN=HEXB PE=1 SV=3	P07686	63 kDa	TRUE	Homo sapiens	0.0737	0.218	0.261	0.194	0.142	0.115	0.0198	0.174	0.0198	0.2	0.183	0.324	0.122	0.162	0.146	0.147	0.281	0.277	0.268	0.0378	0.0378	0.0899	0.0576	0.11	0.165	0.0378	0.0953	0.0989	0.0558	0	0.234	0.263	0.189	0.0899	0.0773	0.191	0.245	0.241	0.173	0.212	0	0.0719	0.0378	0.126
116	Peroxiredoxin-1 OS=Homo sapiens GN=PRDX1 PE=1 SV=1	Q06830 (+1)	22 kDa	TRUE	Homo sapiens	0.271	0.528	0.492	0.417	0.312	0.241	0.367	0.412	0.407	0.332	0.462	0.442	0.221	0.286	0.447	0.407	0.397	0.462	0.407	0.291	0.241	0.136	0.271	0.357	0.251	0.291	0.176	0.236	0.327	0.161	0.186	0.367	0.251	0.0804	0.271	0.367	0.457	0.412	0.332	0.186	0	0.291	0.327	0.296
117	Cluster of HLA class I histocompatibility antigen, A-2 alpha chain OS=Homo sapiens GN=HLA-A PE=1 SV=1 (P01892)	P01892 [10]	41 kDa	TRUE	Homo sapiens	0	0.258	0	0	0	0	0.0249	0	0	0	0.222	0.118	0	0	0.108	0	0	0.181	0	0	0	0.0801	0.175	0.137	0.222	0.11	0.199	0	0	0	0	0.266	0.195	0.186	0	0	0.197	0.263	0	0	0	0.0829	0	0
118	Ubiquitin-like modifier-activating enzyme 1 OS=Homo sapiens GN=UBA1 PE=1 SV=3	P22314	118 kDa		Homo sapiens	0.223	0.225	0.137	0.1	0.13	0.165	0.216	0.122	0.147	0.215	0.189	0.186	0.0491	0.189	0.0718	0	0.035	0.103	0.0633	0	0	0.0586	0.0274	0.0784	0.0558	0.0529	0.0917	0.0558	0	0	0	0.0907	0.0945	0.0633	0	0	0.146	0.0633	0.051	0	0	0	0	0
119	Malate dehydrogenase, mitochondrial OS=Homo sapiens GN=MDH2 PE=1 SV=3	P40926	36 kDa		Homo sapiens	0.328	0.337	0.349	0.237	0.293	0.251	0.337	0.154	0.231	0.222	0.328	0.314	0.26	0.127	0.216	0.234	0.263	0.201	0.272	0	0	0.109	0.18	0.269	0.136	0.243	0.263	0.0888	0.136	0	0.228	0.175	0.0799	0.225	0.195	0.118	0.251	0.186	0.243	0.222	0	0.0888	0.195	0.154
120	Fermitin family homolog 3 OS=Homo sapiens GN=FERMT3 PE=1 SV=1	Q86UX7 (+1)	76 kDa		Homo sapiens	0.144	0.178	0.237	0.127	0.157	0.0965	0.126	0.0675	0.114	0.14	0.216	0.238	0.125	0.18	0.109	0.0196	0.151	0.253	0.249	0	0	0.0915	0.0855	0.174	0.0995	0.1	0.187	0.131	0.0195	0	0.072	0.153	0.154	0.137	0	0.045	0.225	0.193	0.0675	0.0885	0	0.0435	0.0285	0.0855
121	Neutrophil elastase OS=Homo sapiens GN=ELANE PE=1 SV=1	P08246	29 kDa		Homo sapiens	0.12	0.12	0.12	0.0262	0.184	0.0861	0.0262	0.12	0.12	0.12	0.12	0.12	0.0824	0.0637	0.0637	0.12	0.0262	0.12	0.184	0	0	0.0824	0.12	0.12	0.12	0.127	0.12	0.12	0	0.0262	0.0262	0.12	0.12	0.0824	0.0936	0.0824	0.12	0.184	0.12	0.12	0.12	0.0637	0.12	0.12
122	Myeloid cell nuclear differentiation antigen OS=Homo sapiens GN=MNDA PE=1 SV=1	P41218	46 kDa		Homo sapiens	0.305	0.221	0.273	0.197	0.246	0.275	0.312	0.0983	0.251	0.241	0.189	0.251	0.14	0.224	0.29	0.0467	0.0934	0.165	0.199	0	0	0.0467	0.162	0.0491	0.125	0.0295	0.187	0.206	0	0	0	0.0762	0.0835	0.14	0	0.0172	0.243	0.115	0.0491	0.0688	0	0	0.0295	0
123	Dihydropyrimidine dehydrogenase [NADP+] OS=Homo sapiens GN=DPYD PE=1 SV=2	Q12882	111 kDa		Homo sapiens	0.163	0.156	0.166	0.126	0.162	0.123	0.192	0.0459	0.129	0.187	0.137	0.178	0.0946	0.0849	0.213	0.112	0.242	0.199	0.169	0	0	0.039	0	0	0.0449	0.113	0.0839	0.0195	0.0293	0	0.0449	0.0517	0.0771	0.00683	0.038	0.0361	0.0751	0.0615	0.133	0	0	0.0127	0.0302	0
124	Protein disulfide-isomerase OS=Homo sapiens GN=P4HB PE=1 SV=3	P07237	57 kDa		Homo sapiens	0.238	0.134	0.0906	0.0315	0.12	0	0.252	0	0.0512	0.183	0.1	0.15	0.1	0	0.0906	0	0.329	0.348	0.27	0	0	0.0591	0.181	0.126	0.11	0.0315	0.238	0.0354	0	0	0.116	0.0787	0.0827	0.152	0.0315	0	0.344	0.187	0.0315	0.0827	0.0315	0.0591	0.0315	0.0315
125	Fibrinogen gamma chain OS=Homo sapiens GN=FGG PE=1 SV=3	P02679 (+1)	52 kDa		Homo sapiens	0.0287	0.0824	0.128	0.395	0.238	0.236	0.0287	0	0	0.0331	0.188	0.119	0.196	0.234	0.0728	0.0773	0.0331	0.0971	0.0883	0	0	0.103	0.0287	0.236	0.148	0.391	0.212	0.232	0.0993	0	0.141	0.208	0.163	0.265	0.0508	0	0.208	0.208	0.362	0.223	0.219	0.0572	0.135	0.0331
126	Myeloblastin OS=Homo sapiens GN=PRTN3 PE=1 SV=3	P24158	28 kDa		Homo sapiens	0.0664	0.113	0.113	0.113	0.172	0.207	0.176	0.113	0.082	0.0312	0.207	0.207	0.207	0.113	0.113	0.16	0.113	0.207	0.113	0.113	0.082	0.207	0.113	0.113	0.113	0.207	0.16	0.113	0.176	0.172	0.207	0.207	0.172	0.113	0.207	0.0664	0.113	0.207	0.113	0.207	0.113	0.0781	0.141	0.0781
127	Proteasome subunit beta type-1 OS=Homo sapiens GN=PSMB1 PE=1 SV=2	P20618	26 kDa		Homo sapiens	0.29	0.382	0.515	0.436	0.22	0.299	0.295	0.249	0.174	0.411	0.378	0.432	0.295	0.116	0.278	0.32	0.315	0.419	0.378	0	0	0.178	0.141	0.469	0.224	0.237	0.124	0.0954	0.0954	0	0.0373	0.328	0.207	0.324	0.162	0	0.286	0.245	0.224	0.137	0	0.0747	0.178	0.108
128	Interleukin enhancer-binding factor 2 OS=Homo sapiens GN=ILF2 PE=1 SV=2	Q12905	43 kDa		Homo sapiens	0.238	0.164	0.274	0.19	0.292	0.197	0.144	0.31	0.105	0.438	0.285	0.231	0.151	0.285	0.274	0.1	0.292	0.346	0.382	0.0359	0.0359	0.0282	0.0949	0.146	0.238	0.118	0.0949	0.0538	0	0	0	0.0308	0.151	0.0256	0.0359	0.0667	0.192	0.272	0.0872	0.0256	0	0	0.0359	0.0256
129	Actin-related protein 2/3 complex subunit 4 OS=Homo sapiens GN=ARPC4 PE=1 SV=3	P59998	20 kDa		Homo sapiens	0.476	0.536	0.482	0.28	0.22	0.482	0.482	0.351	0.417	0.268	0.399	0.429	0.101	0.28	0.417	0.411	0.452	0.417	0.53	0.131	0.131	0.399	0.226	0.232	0.226	0.345	0.232	0.357	0.179	0.131	0.226	0.28	0.232	0.357	0.0476	0.0952	0.399	0.232	0.232	0.226	0	0.185	0.113	0.226
130	Lamin-B1 OS=Homo sapiens GN=LMNB1 PE=1 SV=2	P20700	66 kDa	TRUE	Homo sapiens	0.108	0.215	0.135	0.126	0.0495	0.0631	0.247	0.114	0.14	0.171	0.206	0.186	0.0546	0.0512	0.184	0.099	0.164	0.372	0.256	0.0973	0.0973	0.0188	0.087	0.176	0.135	0	0.0717	0.0922	0.0802	0	0.0734	0.0785	0.16	0.0222	0.0375	0.0478	0.377	0.276	0	0	0.0171	0.0188	0.0392	0.0563
131	Fibrinogen beta chain OS=Homo sapiens GN=FGB PE=1 SV=2	P02675	56 kDa		Homo sapiens	0	0.22	0.0631	0.407	0.291	0.208	0.0265	0.0672	0.0367	0	0.173	0.0713	0.261	0.136	0.0265	0.126	0	0.104	0.0876	0	0	0.0224	0	0.255	0.181	0.422	0.193	0.324	0.0937	0	0.0428	0.0916	0.238	0.236	0.0305	0.0305	0.0265	0.132	0.246	0.271	0.143	0.0998	0.0305	0
132	Elongation factor 1-gamma OS=Homo sapiens GN=EEF1G PE=1 SV=3	P26641	50 kDa		Homo sapiens	0.231	0.158	0.165	0.101	0.176	0.087	0.195	0.0938	0.14	0.211	0.19	0.213	0.0847	0.153	0.195	0.0778	0.149	0.275	0.236	0	0	0.0847	0.0915	0.087	0.117	0.0641	0.149	0.105	0	0	0.0297	0.087	0.0847	0.11	0.0526	0.0526	0.101	0.087	0.14	0.0229	0.0229	0.0549	0.0526	0.0526
133	Adenylate kinase 2, mitochondrial OS=Homo sapiens GN=AK2 PE=1 SV=2	P54819 (+1)	26 kDa		Homo sapiens	0.41	0.335	0.389	0.339	0.326	0.368	0.439	0.326	0.372	0.418	0.439	0.305	0.272	0.226	0.28	0.234	0.301	0.397	0.448	0	0	0.121	0.13	0.176	0.113	0.172	0.335	0.121	0.105	0	0	0.226	0.226	0.28	0.151	0	0.28	0.251	0.238	0.105	0	0.159	0.159	0.046
134	Cluster of Integrin alpha-X OS=Homo sapiens GN=ITGAX PE=1 SV=3 (P20702)	P20702	128 kDa	TRUE	Homo sapiens	0	0	0	0	0	0	0	0	0	0	0	0	0.126	0	0	0.0284	0.0739	0.0929	0	0	0	0.0267	0.147	0.193	0.156	0	0.126	0.0593	0.0189	0	0.112	0.198	0.117	0.129	0.0361	0.156	0.181	0.115	0.043	0.163	0.0232	0.0602	0.0671	0.031
135	Programmed cell death 6-interacting protein OS=Homo sapiens GN=PDCD6IP PE=1 SV=1	Q8WUM4	96 kDa		Homo sapiens	0.166	0.249	0.0806	0.136	0.164	0.0991	0.105	0.0403	0.118	0.124	0.105	0.162	0.0323	0.0922	0.0783	0.053	0.0276	0.104	0.0127	0	0	0.0829	0.135	0.165	0.108	0.0634	0.118	0.0438	0.0841	0	0.138	0.114	0.0795	0.159	0.0795	0.0749	0.0772	0.0634	0.0196	0.0541	0	0.0426	0.0818	0.0737
136	Actin-related protein 2/3 complex subunit 1B OS=Homo sapiens GN=ARPC1B PE=1 SV=3	O15143	41 kDa	TRUE	Homo sapiens	0.253	0.237	0.202	0.108	0.237	0.132	0.199	0.177	0.255	0.226	0.191	0.202	0.142	0.172	0.22	0.167	0.172	0.215	0.218	0	0	0.14	0.175	0.22	0.0833	0.086	0.25	0.102	0.177	0	0.0995	0.22	0.0995	0.102	0.156	0.0269	0.188	0.169	0.121	0.0887	0	0.188	0.274	0.129
137	Cluster of Isoform 3 of Glucose-6-phosphate 1-dehydrogenase OS=Homo sapiens GN=G6PD (P11413-3)	P11413-3 [2]	62 kDa	TRUE	unknown	0.235	0.218	0.239	0.139	0.279	0.255	0.27	0.161	0.0862	0.218	0.178	0.191	0	0.106	0.101	0.0771	0.0917	0.222	0.209	0	0	0.0789	0.0917	0.105	0.13	0	0.174	0.105	0	0	0	0.103	0.108	0.143	0	0	0.147	0.134	0.105	0.0697	0	0	0	0
138	Cluster of Heterogeneous nuclear ribonucleoprotein A1 OS=Homo sapiens GN=HNRNPA1 PE=1 SV=5 (P09651)	P09651 [3]	39 kDa	TRUE	Homo sapiens	0.253	0.153	0.258	0.0887	0.137	0.126	0.156	0.134	0.177	0.328	0.269	0.245	0.0995	0.05	0.215	0.137	0.296	0.272	0.247	0.11	0.0699	0	0.22	0.126	0.0699	0	0	0.0699	0	0	0.102	0.132	0.11	0	0.0484	0.0699	0.196	0.132	0	0.0457	0	0.0269	0.0484	0.121
139	X-ray repair cross-complementing protein 6 OS=Homo sapiens GN=XRCC6 PE=1 SV=2	P12956	70 kDa	TRUE	Homo sapiens	0.187	0.182	0.177	0	0.158	0.0673	0.287	0.0542	0.225	0.304	0.274	0.194	0.0131	0.0328	0.167	0.0805	0.192	0.337	0.248	0.0936	0.0706	0.0542	0.0361	0.0558	0.0197	0.023	0.0328	0.0328	0	0	0.0328	0.0558	0.0361	0.112	0.0181	0.0131	0.258	0.0328	0.023	0.0328	0	0.0197	0.0509	0.0509
140	Glutathione reductase, mitochondrial OS=Homo sapiens GN=GSR PE=1 SV=2	P00390	56 kDa		Homo sapiens	0.169	0.345	0.224	0.408	0.218	0.151	0.174	0.142	0.165	0.184	0.203	0.295	0.163	0.174	0.201	0.209	0.149	0.366	0.241	0.0632	0.0632	0.0881	0.0766	0.195	0.184	0.128	0.0996	0.0134	0.0632	0	0.0575	0.186	0.0575	0.0441	0.0498	0.0307	0.209	0.0996	0.0881	0.0766	0.0575	0.0575	0.0613	0.0632
141	Aminopeptidase N OS=Homo sapiens GN=ANPEP PE=1 SV=4	P15144	110 kDa		Homo sapiens	0.0403	0.092	0.0941	0.14	0.0517	0.0207	0.00827	0.0383	0	0.0217	0.135	0.0962	0.0486	0	0.0321	0.0248	0.0228	0.166	0.128	0	0	0.0569	0.12	0.149	0.0527	0.178	0.0321	0.0465	0	0	0.0714	0.147	0.155	0.0651	0	0.0414	0.146	0.201	0.155	0.0207	0	0.0548	0.0124	0
142	Nicotinamide phosphoribosyltransferase OS=Homo sapiens GN=NAMPT PE=1 SV=1	P43490	56 kDa		Homo sapiens	0.165	0.273	0.228	0.206	0.312	0.0733	0.179	0.189	0.126	0.191	0.222	0.193	0.332	0.055	0.159	0.0896	0.0774	0.0998	0.0631	0	0	0.145	0.057	0.143	0.0937	0.326	0.232	0.132	0.0937	0	0.0611	0.159	0.141	0.285	0.0998	0.0591	0.444	0.391	0.136	0.187	0.0204	0.0204	0.114	0.0346
143	Dipeptidyl peptidase 3 OS=Homo sapiens GN=DPP3 PE=1 SV=2	Q9NY33	83 kDa		Homo sapiens	0.0909	0.239	0.247	0.153	0.175	0.232	0.095	0.0461	0.132	0.179	0.285	0.19	0.137	0.0841	0.144	0.0421	0.21	0.3	0.198	0	0	0.0461	0.0353	0.157	0.0217	0.0991	0.167	0.0529	0.0217	0	0.0217	0.0448	0.151	0.0231	0.0217	0.0217	0.121	0.151	0.114	0	0	0.0217	0.0244	0
144	Cluster of ADP-ribosylation factor 3 OS=Homo sapiens GN=ARF3 PE=1 SV=2 (P61204)	P61204 [3]	21 kDa	TRUE	Homo sapiens	0.503	0.613	0.536	0.392	0.431	0.586	0.409	0.32	0.481	0.47	0.547	0.47	0.271	0.365	0.392	0	0.32	0.392	0.47	0	0	0.276	0.0994	0.282	0.177	0.425	0.272	0.37	0	0	0	0.331	0.343	0.254	0	0	0.47	0.331	0.37	0.271	0	0.0442	0	0
145	Proteasome subunit alpha type-2 OS=Homo sapiens GN=PSMA2 PE=1 SV=2	P25787	26 kDa		Homo sapiens	0.402	0.415	0.419	0.415	0.419	0.244	0.321	0.299	0.325	0.222	0.355	0.261	0.175	0.449	0.295	0.303	0.179	0.41	0.415	0	0	0	0.201	0.295	0.321	0.299	0.299	0.0855	0.12	0	0.0598	0.355	0.389	0.368	0.0897	0.197	0.359	0.321	0.359	0.239	0	0.0598	0.209	0.0897
146	Major vault protein OS=Homo sapiens GN=MVP PE=1 SV=4	Q14764	99 kDa		Homo sapiens	0.157	0.0929	0.0806	0.0314	0.144	0.0605	0.141	0.0314	0.0437	0.0426	0.146	0.147	0.12	0.0571	0.0661	0.0717	0.259	0.351	0.245	0	0	0.0358	0	0.0985	0.0482	0.0649	0.0728	0.0392	0.0482	0	0.0437	0.129	0.0929	0.0873	0.0649	0.0526	0.284	0.101	0	0.0683	0	0.00896	0.0627	0.037
147	AP-1 complex subunit beta-1 OS=Homo sapiens GN=AP1B1 PE=1 SV=2	Q10567 (+2)	105 kDa	TRUE	Homo sapiens	0.148	0.252	0.2	0.16	0.144	0.133	0.217	0.152	0.109	0.161	0.205	0.136	0.107	0.155	0.234	0.0948	0.21	0.223	0.3	0	0	0.0464	0	0.0811	0.0896	0.0706	0.0864	0.0653	0.0221	0	0	0.0653	0.079	0.0327	0	0	0.166	0.107	0.0832	0.0327	0	0	0	0
148	Rho GTPase-activating protein 1 OS=Homo sapiens GN=ARHGAP1 PE=1 SV=1	Q07960	50 kDa	TRUE	Homo sapiens	0.198	0.351	0.317	0.194	0.232	0.269	0.0843	0.276	0.125	0.257	0.362	0.264	0.0934	0.248	0.169	0.105	0.408	0.481	0.41	0.159	0.159	0.0774	0.0934	0.123	0.0524	0	0.0342	0.144	0.0592	0	0.0182	0.041	0.0592	0.0957	0	0.082	0.216	0.146	0.157	0	0	0.103	0	0.0638
149	Cluster of Haptoglobin OS=Homo sapiens GN=HP PE=1 SV=1 (P00738)	P00738	45 kDa	TRUE	Homo sapiens	0.0148	0.116	0.121	0.222	0.118	0.123	0.121	0	0.0936	0.0567	0.167	0.15	0.118	0.069	0	0	0.0961	0.17	0.121	0	0	0.123	0.123	0.195	0.17	0.163	0.121	0.126	0.0862	0	0.14	0.17	0.0911	0.0911	0	0.0985	0.17	0.106	0.177	0.113	0.0862	0.153	0.145	0.0985
150	Proteasome activator complex subunit 1 OS=Homo sapiens GN=PSME1 PE=1 SV=1	Q06323	29 kDa		Homo sapiens	0.369	0.382	0.558	0.104	0.149	0.209	0.414	0.378	0.309	0.414	0.301	0.313	0.0281	0.265	0.221	0.197	0.12	0.205	0.309	0.0924	0.0924	0.157	0.173	0.0482	0.0562	0.0562	0.0763	0.0723	0.0281	0	0	0.0562	0.0482	0.0321	0.0843	0	0.165	0.181	0	0.0321	0	0	0.225	0
151	Chloride intracellular channel protein 1 OS=Homo sapiens GN=CLIC1 PE=1 SV=4	O00299	27 kDa	TRUE	Homo sapiens	0.419	0.373	0.365	0.162	0.369	0.112	0.237	0.324	0.145	0.195	0.324	0.373	0.141	0.237	0.183	0.344	0.286	0.257	0.195	0	0	0.32	0.253	0.307	0.195	0.162	0.34	0.232	0.195	0	0.228	0.083	0.137	0.278	0.0996	0.0498	0.249	0.17	0.324	0.332	0	0.145	0.12	0.212
152	Cluster of Tubulin alpha-4A chain OS=Homo sapiens GN=TUBA4A PE=1 SV=1 (P68366)	P68366 [4]	50 kDa	TRUE	Homo sapiens	0	0.22	0	0.136	0	0	0.161	0	0	0	0	0	0.105	0	0	0	0	0.123	0	0	0	0	0	0	0	0.0312	0.243	0.12	0	0	0	0	0	0.112	0	0	0.265	0	0	0	0	0	0.0581	0
153	Protein disulfide-isomerase A3 OS=Homo sapiens GN=PDIA3 PE=1 SV=4	P30101	57 kDa	TRUE	Homo sapiens	0.0574	0.123	0.145	0.125	0.166	0.141	0.18	0	0.0495	0.0218	0.111	0.261	0.0515	0.0436	0.0733	0.0495	0.133	0.305	0.164	0	0	0.0931	0.216	0.204	0.172	0.0257	0.0911	0.0396	0.0475	0	0.123	0.244	0.0911	0.0851	0.0218	0	0.372	0.194	0.119	0.121	0.0772	0.0198	0.0455	0
154	Phospholipase B-like 1 OS=Homo sapiens GN=PLBD1 PE=1 SV=2	Q6P4A8	63 kDa		Homo sapiens	0.159	0.0904	0.0886	0.353	0.188	0.103	0.103	0.0615	0.0217	0.132	0.0958	0.19	0.0325	0.157	0.141	0.101	0.289	0.219	0.17	0	0	0.0615	0.0344	0.0904	0.0398	0.239	0.0832	0.163	0.0398	0	0.0253	0.0814	0.0814	0.0633	0.0217	0.0127	0.123	0.132	0.26	0.136	0	0.0615	0.0615	0.0127
155	DNA damage-binding protein 1 OS=Homo sapiens GN=DDB1 PE=1 SV=1	Q16531	127 kDa		Homo sapiens	0.111	0.132	0.141	0.05	0.0982	0.036	0.115	0	0.00965	0.0684	0.11	0.149	0.0526	0.0526	0.106	0.0596	0.134	0.111	0.105	0	0	0	0	0.0211	0.00789	0	0.0518	0	0	0	0	0.0474	0	0.0175	0	0.00614	0.1	0.0763	0	0.0149	0	0.00965	0	0
156	Cluster of Interleukin enhancer-binding factor 3 OS=Homo sapiens GN=ILF3 PE=1 SV=3 (Q12906)	Q12906 [6]	95 kDa	TRUE	Homo sapiens	0.102	0.148	0.136	0	0.0391	0.0336	0.113	0.0503	0.0805	0.117	0.148	0.154	0.0682	0.0951	0.122	0.0682	0.151	0.191	0.209	0	0	0.0257	0.0123	0.0201	0	0.0459	0.0403	0	0	0	0.0144	0.0236	0.0236	0.0358	0	0	0.132	0.0459	0.0134	0.0101	0.0168	0.0201	0	0.0336
157	Cluster of Fructose-1,6-bisphosphatase 1 OS=Homo sapiens GN=FBP1 PE=1 SV=5 (P09467)	P09467 [2]	37 kDa	TRUE	Homo sapiens	0.26	0.34	0.21	0.163	0.151	0.157	0.0355	0.186	0.186	0.121	0.207	0.228	0.068	0.243	0.186	0.124	0.0621	0.109	0.281	0	0	0.109	0.0473	0.145	0.195	0.13	0.0888	0.0473	0.0473	0	0.0473	0.192	0.0828	0.0888	0.109	0	0.225	0.0828	0.074	0	0	0.0828	0.0621	0.0888
158	Protein S100-A4 OS=Homo sapiens GN=S100A4 PE=1 SV=1	P26447	12 kDa		Homo sapiens	0.356	0.366	0.366	0.366	0.277	0.277	0.277	0.366	0.366	0.277	0.366	0.366	0.277	0.455	0.267	0.366	0.337	0.277	0.198	0	0	0.277	0.277	0.168	0	0	0.198	0.188	0.188	0	0.356	0.0792	0	0.366	0.287	0.0891	0	0	0.168	0.0891	0.0891	0.356	0.168	0.366
159	Lactotransferrin OS=Homo sapiens GN=LTF PE=1 SV=6	P02788 (+1)	78 kDa	TRUE	Homo sapiens	0.0183	0.0451	0	0.275	0.261	0.163	0.0479	0	0	0	0.0577	0.0324	0.328	0.213	0.031	0.0789	0	0.0183	0.0268	0	0	0.0563	0	0.0521	0.0268	0.286	0.215	0.154	0	0	0.0324	0.0127	0.0268	0.251	0.0662	0.0127	0.0394	0.0394	0.315	0.21	0.128	0.0394	0.0577	0.031
160	Interstitial collagenase OS=Homo sapiens GN=MMP1 PE=1 SV=3	P03956	54 kDa		Homo sapiens	0	0	0	0	0	0	0	0	0	0	0	0	0.0426	0	0	0	0	0.0299	0	0	0	0	0	0.13	0.124	0	0	0	0	0	0	0.299	0.158	0	0.0213	0.188	0.316	0.375	0.196	0.049	0	0.0213	0	0.0704
161	Puromycin-sensitive aminopeptidase OS=Homo sapiens GN=NPEPPS PE=1 SV=2	P55786	103 kDa		Homo sapiens	0.149	0.202	0.207	0.143	0.147	0.0631	0.127	0.106	0.0511	0.113	0.172	0.126	0.0392	0.0947	0.182	0.049	0.148	0.237	0.11	0	0	0.0261	0	0.0283	0.0272	0.0653	0.0588	0.00979	0	0	0	0.0316	0.0141	0.074	0.0141	0	0.116	0.0588	0.0762	0	0	0	0.0359	0
162	Cluster of Endoplasmin OS=Homo sapiens GN=HSP90B1 PE=1 SV=1 (P14625)	P14625	92 kDa	TRUE	Homo sapiens	0.0797	0.0722	0.0859	0.0772	0.0822	0.066	0.134	0.0411	0.0461	0.0324	0.0772	0.0548	0.0361	0.0423	0.0436	0.0573	0.0648	0.198	0.0809	0	0	0.0822	0.149	0.112	0.0834	0.0685	0.107	0.0697	0	0	0.0623	0.0735	0.0461	0.0747	0.0423	0.0523	0.239	0.0847	0.056	0.0274	0.0311	0.0548	0.0859	0.0461
163	Cluster of Interleukin-1 receptor antagonist protein OS=Homo sapiens GN=IL1RN PE=1 SV=1 (P18510)	P18510	20 kDa	TRUE	Homo sapiens	0	0	0	0	0	0	0	0	0	0	0.215	0	0.254	0	0	0.299	0.192	0.215	0.305	0	0	0	0.345	0.345	0.345	0	0.215	0	0.254	0	0.384	0.345	0.345	0	0.254	0.254	0.345	0.345	0	0.254	0	0.345	0.147	0.254
164	Syntenin-1 OS=Homo sapiens GN=SDCBP PE=1 SV=1	O00560 (+1)	32 kDa		Homo sapiens	0.0772	0.366	0.225	0.312	0.446	0.188	0	0	0	0.195	0.255	0.409	0.188	0.0537	0	0.0336	0.168	0.0572	0.114	0	0	0.289	0.393	0.329	0.232	0.198	0.282	0.188	0.168	0	0.369	0.232	0.248	0.215	0	0.295	0.413	0.218	0.198	0.111	0	0.305	0	0.235
165	Cluster of Spliceosome RNA helicase DDX39B OS=Homo sapiens GN=DDX39B PE=1 SV=1 (Q13838)	Q13838 [3]	49 kDa	TRUE	Homo sapiens	0.126	0.126	0.297	0	0	0.0654	0.117	0.119	0.0654	0.208	0.21	0.217	0.0748	0.0234	0.18	0.119	0.18	0.178	0.143	0.0561	0.0561	0.0421	0.0748	0.0562	0	0.096	0.0631	0	0	0	0.0748	0.119	0.1	0	0.0561	0.0748	0.0818	0.0562	0.0445	0	0	0.0561	0.0234	0
166	Integrin alpha-L OS=Homo sapiens GN=ITGAL PE=1 SV=3	P20701	129 kDa		Homo sapiens	0	0.0282	0	0.0291	0.0564	0	0.0145	0	0	0.0274	0.0299	0.0538	0.151	0	0.0128	0	0.0744	0.0855	0	0	0	0.0598	0.0778	0.107	0.103	0.059	0.0906	0.0274	0.0308	0	0.0906	0.1	0.0949	0.0983	0	0.0675	0.128	0.0897	0.0769	0.094	0.0179	0.0735	0	0.00769
167	Growth factor receptor-bound protein 2 OS=Homo sapiens GN=GRB2 PE=1 SV=1	P62993	25 kDa		Homo sapiens	0.175	0.221	0.244	0.166	0.346	0.198	0.203	0.111	0.267	0.327	0.309	0.281	0.194	0.276	0.171	0.171	0.415	0.35	0.29	0	0	0.152	0.0691	0.198	0.0968	0.166	0.253	0.0645	0.166	0	0.101	0.203	0.0645	0.171	0.111	0	0.235	0.166	0.134	0.143	0	0.101	0.166	0.101
168	Cluster of Polypyrimidine tract-binding protein 1 OS=Homo sapiens GN=PTBP1 PE=1 SV=1 (P26599)	P26599 [2]	57 kDa	TRUE	Homo sapiens	0.173	0.198	0.173	0.0395	0	0.262	0.168	0.162	0.117	0.0927	0.266	0.171	0.0377	0.0829	0.2	0.049	0.316	0.228	0.209	0.0904	0	0	0	0.0678	0.0339	0	0	0	0.0508	0	0	0	0	0	0	0	0.132	0.149	0	0	0	0	0	0
169	Glutathione S-transferase omega-1 OS=Homo sapiens GN=GSTO1 PE=1 SV=2	P78417	28 kDa		Homo sapiens	0.183	0.245	0.216	0.207	0.245	0.116	0.116	0.191	0.207	0.162	0.145	0.187	0.145	0.116	0.249	0.112	0	0.116	0.137	0	0	0.116	0	0.137	0.137	0.228	0.166	0	0.0415	0	0.0996	0.0788	0.191	0.112	0.137	0.0996	0.0788	0.137	0.228	0.224	0.0581	0.191	0.174	0.0996
170	Cluster of Guanine nucleotide-binding protein G(i) subunit alpha-2 OS=Homo sapiens GN=GNAI2 PE=1 SV=3 (P04899)	P04899 [2]	40 kDa	TRUE	Homo sapiens	0.118	0.223	0.189	0.237	0.158	0.104	0.152	0	0.113	0.152	0.11	0.254	0.217	0.0817	0.135	0.0394	0.107	0.223	0	0	0	0.13	0.166	0.332	0.245	0.194	0.198	0.146	0.177	0	0.118	0.276	0.133	0.211	0.177	0.0761	0.239	0.234	0.27	0.192	0.192	0	0.0817	0.0986
171	ATP-citrate synthase OS=Homo sapiens GN=ACLY PE=1 SV=3	P53396	121 kDa		Homo sapiens	0.0772	0.069	0.0754	0.00817	0.0745	0.0436	0.0354	0.0599	0.0563	0.111	0.112	0.0845	0.0472	0.0754	0.0681	0.0518	0.101	0.183	0.175	0	0	0	0.0354	0.0754	0.0445	0.0154	0.0454	0.0218	0	0	0.0227	0.0336	0.0209	0.00727	0.0263	0.0227	0.059	0.0127	0	0	0	0	0.00817	0.0136
172	Coronin-1C OS=Homo sapiens GN=CORO1C PE=1 SV=1	Q9ULV4	53 kDa	TRUE	Homo sapiens	0.097	0.169	0.171	0.15	0.184	0.241	0.188	0.219	0.0907	0.2	0.232	0.196	0.0781	0.0886	0.0928	0.0759	0.11	0.23	0.213	0.0338	0.0338	0.0696	0.0654	0.137	0.0949	0.0907	0.175	0.0696	0.0232	0	0.0232	0.0549	0.0844	0.0211	0	0.0443	0.148	0.103	0.057	0.0422	0.0443	0	0	0.0443
173	Cluster of BTB/POZ domain-containing protein KCTD12 OS=Homo sapiens GN=KCTD12 PE=1 SV=1 (Q96CX2)	Q96CX2	36 kDa	TRUE	Homo sapiens	0.215	0.231	0.271	0.117	0.185	0.157	0.123	0.114	0.16	0.135	0.366	0.215	0.0862	0	0.172	0.218	0.0523	0.212	0.222	0	0	0.126	0.0677	0.295	0.194	0	0.0615	0.169	0	0	0	0.203	0.271	0	0.0646	0.0923	0.268	0.218	0	0	0	0	0	0.0677
174	Proteasome subunit beta type-4 OS=Homo sapiens GN=PSMB4 PE=1 SV=4	P28070	29 kDa		Homo sapiens	0.254	0.326	0.337	0.33	0.205	0.121	0.129	0.212	0.288	0.148	0.379	0.261	0.178	0.371	0.121	0.0833	0.288	0.326	0.28	0	0	0	0.0568	0.0379	0.261	0.269	0.0341	0.0947	0.14	0	0.0909	0.17	0.345	0	0.14	0.178	0.295	0.322	0.455	0.0379	0	0.14	0.174	0.129
175	Phosphatidylethanolamine-binding protein 1 OS=Homo sapiens GN=PEBP1 PE=1 SV=3	P30086	21 kDa		Homo sapiens	0.513	0.599	0.23	0.299	0.187	0.112	0.369	0.321	0.305	0.422	0.433	0.444	0	0.294	0.283	0.23	0.588	0.594	0.551	0.0749	0.0749	0.155	0.225	0.326	0.107	0.588	0.262	0.182	0	0	0.166	0.107	0.187	0.0749	0.107	0.0856	0.257	0.503	0.337	0.0749	0.0749	0.0749	0.15	0.15
176	Liver carboxylesterase 1 OS=Homo sapiens GN=CES1 PE=1 SV=2	P23141 (+1)	63 kDa		Homo sapiens	0	0.229	0.16	0	0	0	0	0.0723	0	0	0.164	0.138	0	0	0	0.0511	0.0811	0.277	0.139	0	0	0	0	0.153	0.104	0	0.0547	0	0	0	0	0.153	0.182	0.0353	0.0159	0	0.406	0.228	0	0	0	0	0.0529	0
177	Heterogeneous nuclear ribonucleoproteins A2/B1 OS=Homo sapiens GN=HNRNPA2B1 PE=1 SV=2	P22626	37 kDa	TRUE	Homo sapiens	0.195	0.167	0.136	0.0453	0.105	0.153	0.153	0.0453	0.122	0.218	0.119	0.159	0.0595	0.0227	0.0737	0.0935	0.153	0.343	0.207	0.0765	0.0482	0.0652	0.0453	0.218	0.0453	0	0.289	0	0.0963	0	0.0482	0.0935	0.119	0.0425	0.0963	0	0.252	0.229	0	0.0482	0	0.0737	0.068	0.0453
178	Cluster of Heat shock 70 kDa protein 4 OS=Homo sapiens GN=HSPA4 PE=1 SV=4 (P34932)	P34932	94 kDa	TRUE	Homo sapiens	0.0905	0.173	0.157	0.0714	0.0512	0.0155	0.0857	0.0369	0.0667	0.102	0.125	0.136	0.0845	0.069	0.05	0.112	0.161	0.28	0.189	0	0	0.0488	0.0381	0.0583	0.075	0.0167	0.0679	0.0167	0.0321	0	0.0321	0.142	0.0321	0.0393	0	0.0155	0.149	0.0369	0	0.0155	0.0155	0.0167	0.0619	0.0321
179	Cluster of Isoform 2 of Tropomyosin alpha-3 chain OS=Homo sapiens GN=TPM3 (P06753-2)	P06753-2 [2]	29 kDa	TRUE	unknown	0.185	0.206	0.294	0	0.21	0.173	0.238	0.149	0.222	0.315	0.137	0.113	0	0.117	0.202	0	0	0.246	0.198	0	0	0.234	0	0	0	0	0.149	0.133	0	0	0	0	0	0.206	0	0	0.173	0	0	0	0	0	0	0
180	Proteasome subunit alpha type-6 OS=Homo sapiens GN=PSMA6 PE=1 SV=1	P60900	27 kDa		Homo sapiens	0.175	0.293	0.244	0.203	0.232	0.276	0.28	0.252	0.126	0.244	0.126	0.11	0.285	0.224	0.183	0.215	0.191	0.118	0.224	0	0	0.13	0.195	0.0772	0.199	0.15	0.118	0.159	0	0.0528	0.199	0.199	0.167	0.195	0.11	0.159	0.15	0.163	0.163	0.122	0.0528	0	0.13	0.122
181	Cathepsin G OS=Homo sapiens GN=CTSG PE=1 SV=2	P08311 (+1)	29 kDa		Homo sapiens	0.118	0.118	0.0667	0.196	0.294	0.2	0.11	0	0.102	0.0667	0.0353	0	0.263	0.184	0.102	0	0	0.235	0	0	0	0.0745	0.153	0.0314	0	0.196	0.263	0.11	0	0	0.192	0	0.051	0.224	0.0667	0.196	0.102	0.153	0.153	0.208	0.333	0	0.0667	0.153
182	Cluster of Hypoxanthine-guanine phosphoribosyltransferase OS=Homo sapiens GN=HPRT1 PE=1 SV=2 (P00492)	P00492	25 kDa	TRUE	Homo sapiens	0.339	0.459	0.275	0.225	0.307	0.266	0.271	0.17	0.284	0.216	0.307	0.17	0.234	0.312	0.413	0.261	0.188	0.445	0.321	0.133	0	0.138	0	0.183	0.119	0	0.248	0	0	0	0	0.119	0.119	0.165	0	0	0.151	0.151	0.197	0.124	0	0	0	0.0596
183	Protein RCC2 OS=Homo sapiens GN=RCC2 PE=1 SV=2	Q9P258	56 kDa		Homo sapiens	0.215	0.295	0.238	0.0939	0.22	0.128	0.102	0.148	0.149	0.182	0.207	0.287	0.105	0.186	0.153	0.0498	0.102	0.17	0.216	0	0	0	0	0.0211	0.0805	0.119	0.102	0.0307	0	0	0	0.105	0.0287	0	0	0	0.109	0.0517	0.0211	0	0	0	0	0
184	Small nuclear ribonucleoprotein Sm D1 OS=Homo sapiens GN=SNRPD1 PE=1 SV=1	P62314	13 kDa		Homo sapiens	0.454	0.454	0.345	0.454	0.546	0.168	0.261	0.168	0.277	0.546	0.437	0.454	0.37	0.277	0.37	0.277	0.37	0.546	0.546	0	0	0.168	0	0.277	0.454	0.277	0.261	0.345	0.168	0	0	0.277	0.277	0.168	0	0	0.454	0.454	0.454	0	0	0.277	0	0
185	Cluster of Isoform 3 of Thioredoxin reductase 1, cytoplasmic OS=Homo sapiens GN=TXNRD1 (Q16881-3)	Q16881-3	66 kDa	TRUE	unknown	0.0961	0.23	0.248	0.202	0.121	0.0586	0.202	0.0798	0.121	0.264	0.16	0.194	0.0537	0.145	0.2	0.134	0.248	0.121	0.217	0	0	0	0	0	0	0.151	0.0521	0.0423	0	0	0	0.0798	0.0554	0.0489	0.0554	0.0342	0.182	0.121	0.0863	0.0554	0	0	0	0
186	Complement factor D OS=Homo sapiens GN=CFD PE=1 SV=5	P00746	27 kDa		Homo sapiens	0.0949	0.281	0.304	0.233	0.249	0.225	0	0.0949	0.126	0.209	0.281	0.304	0.304	0	0.225	0.221	0.261	0.336	0.233	0	0	0.281	0.304	0.245	0.304	0.15	0.209	0.186	0.245	0	0.0711	0.304	0.281	0.316	0.126	0.115	0.186	0.126	0.154	0.123	0.0593	0.225	0.166	0.0593
187	Calpain-2 catalytic subunit OS=Homo sapiens GN=CAPN2 PE=1 SV=6	P17655	80 kDa	TRUE	Homo sapiens	0.09	0.19	0.191	0.0843	0.0743	0.0486	0.0714	0.0214	0.0214	0.0914	0.117	0.126	0.0557	0.149	0.0714	0.03	0.27	0.246	0.219	0.0314	0.0314	0	0.0529	0.0686	0.0314	0	0.0414	0	0	0	0	0.04	0.0529	0.0414	0	0	0.119	0.109	0.0329	0	0	0	0	0
188	Peroxiredoxin-6 OS=Homo sapiens GN=PRDX6 PE=1 SV=3	P30041	25 kDa		Homo sapiens	0.442	0.263	0.451	0.165	0.161	0.125	0.29	0.205	0.402	0.424	0.536	0.415	0	0.196	0.268	0.0491	0.286	0.179	0.196	0.0982	0.0982	0.116	0.0491	0.183	0.0402	0	0.161	0	0.0491	0	0.121	0.183	0.183	0.116	0.125	0	0.214	0.183	0	0.0804	0	0.0402	0.183	0.0402
189	Fibrinogen alpha chain OS=Homo sapiens GN=FGA PE=1 SV=2	P02671	95 kDa	TRUE	Homo sapiens	0	0.0473	0.0427	0.0924	0.082	0.169	0	0	0	0	0.0624	0.0254	0.0751	0.0762	0	0	0	0.0323	0.0139	0	0	0	0	0.03	0.0716	0.0785	0.0993	0.118	0	0	0.015	0	0.0566	0.0831	0	0	0.0289	0.0323	0.0912	0.0242	0.0831	0.0358	0.0358	0.0219
190	ATP-dependent RNA helicase A OS=Homo sapiens GN=DHX9 PE=1 SV=4	Q08211	141 kDa		Homo sapiens	0.142	0.0866	0.074	0.0126	0.0488	0.0748	0.0488	0.0472	0.0299	0.136	0.0622	0.0685	0	0.0748	0.0638	0	0.0575	0.0976	0.0661	0	0	0.00945	0	0.022	0	0	0.0236	0.0362	0	0	0	0.022	0	0	0	0	0.0402	0.0346	0	0	0	0	0	0
191	Calcineurin-like phosphoesterase domain-containing protein 1 OS=Homo sapiens GN=CPPED1 PE=1 SV=3	Q9BRF8	36 kDa		Homo sapiens	0.232	0.14	0.232	0.143	0.118	0.201	0.0987	0.169	0.207	0.172	0.232	0.172	0.169	0.118	0.172	0.169	0.226	0.29	0.29	0.035	0.035	0.0669	0.124	0.169	0.0892	0.035	0.172	0.121	0.0669	0	0	0.169	0.102	0.035	0.102	0.0255	0	0.105	0.134	0.0955	0	0.035	0.0701	0
192	Actin-related protein 2/3 complex subunit 3 OS=Homo sapiens GN=ARPC3 PE=1 SV=3	O15145	21 kDa		Homo sapiens	0.281	0.343	0.343	0.247	0.236	0.14	0.27	0.197	0.135	0.343	0.169	0.281	0.23	0.135	0.23	0.197	0.264	0.343	0.343	0	0	0.135	0	0.0618	0.208	0.0618	0.23	0.135	0	0	0.073	0.0618	0.135	0.0955	0	0	0.208	0.135	0.135	0.107	0	0.073	0.101	0
193	Cluster of Protein SET OS=Homo sapiens GN=SET PE=1 SV=3 (Q01105)	Q01105 [2]	33 kDa	TRUE	Homo sapiens	0.166	0.366	0.207	0.255	0.0966	0.103	0.328	0.179	0.193	0.238	0.183	0.217	0	0.19	0.338	0.134	0.0862	0.255	0.255	0	0	0.238	0	0.193	0	0	0.166	0	0	0	0	0	0.19	0.0345	0.148	0	0	0.134	0.193	0	0	0	0.179	0
194	F-actin-capping protein subunit alpha-1 OS=Homo sapiens GN=CAPZA1 PE=1 SV=3	P52907	33 kDa	TRUE	Homo sapiens	0.143	0.343	0.325	0.252	0.0769	0.43	0.262	0.259	0.416	0.336	0.416	0.434	0.129	0.234	0.199	0.168	0.192	0.322	0.395	0.0524	0.0524	0.259	0.409	0.444	0.168	0.161	0.196	0.143	0.185	0	0.0524	0.294	0.276	0.0979	0.129	0.0874	0.465	0.234	0.161	0	0	0.175	0.168	0.108
195	Cluster of Tyrosine-protein phosphatase non-receptor type substrate 1 OS=Homo sapiens GN=SIRPA PE=1 SV=2 (P78324)	P78324 [3]	55 kDa	TRUE	Homo sapiens	0.133	0.123	0.135	0.131	0.119	0.0794	0.0794	0.0476	0.116	0.0575	0.133	0.161	0.127	0.0258	0.153	0	0.167	0	0	0	0	0.127	0.139	0.194	0.0893	0.0694	0	0.0955	0	0	0.119	0.117	0.0655	0.0794	0.0694	0.147	0	0.101	0.0972	0.0218	0	0	0	0.137
196	Proteasome subunit alpha type-3 OS=Homo sapiens GN=PSMA3 PE=1 SV=2	P25788 (+1)	28 kDa		Homo sapiens	0.247	0.22	0.259	0.184	0.216	0.176	0.337	0.204	0.161	0.169	0.184	0.325	0.109	0.118	0.22	0.0745	0.275	0.275	0.157	0	0	0.0392	0.0667	0.0471	0.0941	0.0863	0.137	0.0902	0.0863	0	0	0.0403	0.0403	0.137	0.0863	0.102	0.141	0.0403	0.0902	0.125	0.0549	0.0282	0.149	0
197	Isoform 2 of UTP--glucose-1-phosphate uridylyltransferase OS=Homo sapiens GN=UGP2	Q16851-2	56 kDa		unknown	0.157	0.372	0.209	0.0684	0.129	0.0946	0.221	0.207	0.171	0.203	0.314	0.205	0.0905	0.0543	0.173	0.0543	0.103	0.203	0.159	0	0	0.0624	0	0.0704	0.0644	0	0.123	0	0	0	0	0.0644	0.0241	0.0503	0.0563	0	0.0523	0.0241	0.0241	0	0	0	0.0423	0
198	Cystatin-C OS=Homo sapiens GN=CST3 PE=1 SV=1	P01034	16 kDa		Homo sapiens	0.116	0.192	0.192	0.116	0.185	0.116	0.192	0.116	0.192	0	0.301	0.363	0.11	0.116	0.192	0.116	0.116	0.192	0.301	0.192	0.192	0.185	0.192	0.226	0.301	0	0.192	0.11	0.192	0	0.192	0.192	0.192	0.11	0.185	0.192	0.116	0.192	0.192	0.137	0.233	0.11	0.11	0.192
199	Nicotinate phosphoribosyltransferase OS=Homo sapiens GN=NAPRT1 PE=1 SV=2	Q6XQN6	58 kDa		Homo sapiens	0.0985	0.113	0.29	0.191	0.19	0.186	0.234	0.0428	0.128	0.188	0.193	0.219	0.0483	0.203	0.167	0.039	0.18	0.0651	0.193	0	0	0.052	0.039	0.102	0.0836	0.0483	0.052	0.102	0	0	0.0223	0.0483	0.108	0.026	0.0223	0	0.0483	0.128	0.0483	0	0	0.0353	0.0223	0
200	Cluster of Tubulin beta chain OS=Homo sapiens GN=TUBB PE=1 SV=2 (P07437)	P07437 [4]	50 kDa	TRUE	Homo sapiens	0.16	0.164	0	0.122	0.108	0.162	0.128	0	0	0	0.0788	0.0946	0	0.185	0	0	0	0.369	0	0	0	0.0968	0	0.108	0.0608	0.239	0.167	0.131	0	0	0.115	0	0	0	0	0	0.444	0.0698	0	0	0	0	0	0
201	ATP synthase subunit beta, mitochondrial OS=Homo sapiens GN=ATP5B PE=1 SV=3	P06576	57 kDa		Homo sapiens	0.253	0.151	0.106	0.176	0.0737	0.0794	0.236	0	0	0	0.0359	0.261	0.0302	0.0586	0	0.051	0.276	0.503	0.323	0	0	0.0983	0.149	0.0775	0.214	0.0246	0.134	0.1	0	0	0.106	0.236	0.0643	0.13	0.051	0.0529	0.482	0.363	0	0.0851	0.0643	0	0.0227	0
202	N-acetyl-D-glucosamine kinase OS=Homo sapiens GN=NAGK PE=1 SV=4	Q9UJ70	37 kDa		Homo sapiens	0.206	0.398	0.192	0.215	0.285	0.241	0.172	0.273	0.192	0.221	0.273	0.128	0.0378	0.18	0.221	0.128	0.267	0.218	0.174	0	0	0.0203	0.0698	0.0378	0	0.148	0.122	0.0465	0	0	0	0	0	0.166	0	0	0.183	0	0	0.0814	0	0	0	0
203	Gamma-glutamyl hydrolase OS=Homo sapiens GN=GGH PE=1 SV=2	Q92820	36 kDa		Homo sapiens	0.17	0.204	0.157	0.352	0.377	0.044	0.0346	0.0629	0.0818	0.113	0.151	0.223	0.138	0.0755	0.148	0.0409	0.377	0.255	0.267	0	0	0.11	0.0786	0.116	0.104	0.116	0.0881	0.0786	0.0346	0	0.164	0.302	0.236	0.0786	0	0.11	0.198	0.223	0.186	0.157	0	0.11	0	0.0377
204	Cullin-associated NEDD8-dissociated protein 1 OS=Homo sapiens GN=CAND1 PE=1 SV=2	Q86VP6	136 kDa		Homo sapiens	0.102	0.163	0.15	0.0268	0.115	0.078	0.074	0.0382	0.0325	0.0854	0.153	0.108	0.0268	0.0423	0.0911	0	0.0268	0.0463	0	0	0	0	0	0.0301	0	0	0.0772	0	0	0	0	0.0122	0.0236	0.0366	0	0	0.0366	0.0236	0	0	0	0	0	0
205	Plexin-B2 OS=Homo sapiens GN=PLXNB2 PE=1 SV=3	O15031	205 kDa	TRUE	Homo sapiens	0.0109	0.0408	0.0261	0.0381	0.062	0.0424	0.0196	0	0.0136	0.0196	0.0365	0.0403	0.037	0.0571	0	0.0136	0.00762	0.0299	0.0185	0	0	0.00707	0.0822	0.074	0.0528	0.0773	0.0658	0.0446	0.0419	0	0.0501	0.0555	0.0452	0.086	0.00653	0.0158	0.0375	0.0321	0.037	0.0528	0.0185	0.0223	0.0163	0.0201
206	Galectin-3 OS=Homo sapiens GN=LGALS3 PE=1 SV=5	P17931	26 kDa		Homo sapiens	0.212	0.232	0.284	0.044	0.152	0.172	0.132	0.14	0.116	0.196	0.284	0.312	0.088	0.232	0.284	0.188	0.292	0.284	0.284	0	0	0	0.088	0	0	0	0.072	0	0	0	0.044	0	0	0.128	0.044	0	0	0	0	0.116	0	0	0.132	0.132
207	Proteasome subunit alpha type-4 OS=Homo sapiens GN=PSMA4 PE=1 SV=1	P25789	29 kDa		Homo sapiens	0.169	0.303	0.429	0.069	0.123	0.069	0.261	0.146	0.222	0.383	0.226	0.18	0.195	0.203	0.299	0.103	0.222	0.215	0.18	0	0	0.103	0.0383	0.0383	0.299	0.069	0.103	0.0728	0.0728	0	0.0651	0.176	0.103	0.123	0.0728	0.0651	0.211	0.176	0.069	0.0307	0.0345	0.0383	0.0307	0.103
208	Cluster of Isoform 3 of Hexokinase-1 OS=Homo sapiens GN=HK1 (P19367-3)	P19367-3	103 kDa	TRUE	unknown	0.0499	0.0793	0	0	0.0641	0.0423	0.0369	0	0.0413	0.0717	0.136	0.128	0.0738	0.0934	0.0738	0.111	0.134	0.218	0.205	0	0.0239	0	0	0.0695	0	0	0.0662	0.025	0	0	0.0293	0	0	0.0912	0	0	0.0836	0	0	0.0402	0	0	0	0
209	Lysosomal alpha-mannosidase OS=Homo sapiens GN=MAN2B1 PE=1 SV=3	O00754	114 kDa		Homo sapiens	0.0386	0.0663	0.0495	0.106	0.0218	0.0851	0.0742	0.0465	0.0336	0.0336	0.105	0.0475	0	0.0821	0.0317	0.00791	0.0959	0.091	0.125	0	0	0.0376	0.0544	0.0425	0.0692	0.134	0.0119	0.0574	0.0218	0	0.0415	0.095	0.0603	0.0188	0.0109	0.0208	0.089	0.0861	0.0485	0.0218	0	0.0227	0.0227	0.0109
210	Importin subunit beta-1 OS=Homo sapiens GN=KPNB1 PE=1 SV=2	Q14974	97 kDa		Homo sapiens	0.144	0.191	0.144	0.0422	0.0936	0.0674	0.0959	0.032	0.0559	0.108	0.132	0.0799	0.032	0.0434	0.107	0.0594	0.0833	0.12	0.0947	0	0	0.0719	0.0457	0.032	0.0354	0.0354	0.0753	0.0308	0	0	0	0.0183	0.0354	0.0377	0	0	0.0731	0.0354	0	0	0	0.0251	0.0137	0.0137
211	Vacuolar protein sorting-associated protein 35 OS=Homo sapiens GN=VPS35 PE=1 SV=2	Q96QK1	92 kDa		Homo sapiens	0.142	0.187	0.231	0.101	0.144	0.123	0.112	0.102	0.103	0.158	0.0842	0.21	0.0578	0.102	0.116	0.0138	0.108	0.0729	0.0427	0	0	0.0327	0.0138	0.0377	0.0377	0.0188	0.0842	0.0188	0	0	0	0.0364	0.0364	0.0239	0	0	0.111	0.0616	0	0.0126	0	0	0.0138	0
212	Hemopexin OS=Homo sapiens GN=HPX PE=1 SV=2	P02790	52 kDa		Homo sapiens	0	0.0801	0.0801	0.0563	0.0931	0.0411	0.0779	0.0238	0.0563	0.0303	0.134	0.0801	0.113	0.0238	0.132	0.0476	0.0563	0.0238	0.0563	0	0	0.115	0.0887	0.175	0.143	0.0584	0.115	0.0671	0.0628	0	0.0931	0.193	0.117	0.0671	0.0238	0.0411	0.0649	0.169	0.108	0.0541	0.0238	0.128	0.0238	0.0238
213	SH3 domain-binding glutamic acid-rich-like protein 3 OS=Homo sapiens GN=SH3BGRL3 PE=1 SV=1	Q9H299	10 kDa		Homo sapiens	0.462	0.462	0.398	0.204	0.398	0.269	0.312	0.398	0.398	0.269	0.376	0.398	0.086	0.312	0.312	0.312	0.204	0.398	0.462	0.312	0.204	0.312	0.312	0.376	0.312	0.398	0.312	0.204	0.312	0.194	0	0.086	0.29	0.312	0.204	0.312	0.312	0.258	0.398	0.086	0.43	0.312	0.312	0.204
214	Transgelin-2 OS=Homo sapiens GN=TAGLN2 PE=1 SV=3	P37802	22 kDa		Homo sapiens	0.407	0.412	0.312	0.221	0.0553	0.312	0.477	0.116	0.302	0.322	0.291	0.256	0.352	0.156	0.307	0.0955	0.146	0.437	0.362	0	0	0.156	0	0.0905	0.161	0.0704	0.221	0.246	0.0603	0	0	0.0905	0.106	0.176	0	0	0.276	0.106	0.0905	0.0603	0	0.116	0.116	0
215	Isoform 2 of Proteasome subunit beta type-8 OS=Homo sapiens GN=PSMB8	P28062-2	30 kDa		unknown	0.202	0.335	0.404	0.195	0.0809	0.165	0.121	0.0956	0.173	0.217	0.154	0.375	0.121	0.21	0.246	0.176	0.0846	0.195	0.188	0	0	0.0515	0.0956	0.136	0.188	0.283	0.0515	0.0515	0.0441	0	0.103	0.136	0.188	0.0515	0.0404	0.136	0.0956	0.147	0.195	0.0515	0	0	0.0699	0.0956
216	Proteasome subunit beta type-2 OS=Homo sapiens GN=PSMB2 PE=1 SV=1	P49721	23 kDa		Homo sapiens	0.219	0.338	0.343	0.0547	0.134	0.189	0.498	0.0945	0.239	0.164	0.313	0.393	0.189	0.353	0.239	0.239	0.229	0.338	0.338	0	0	0.0945	0.239	0.0945	0.0398	0.249	0.154	0.184	0	0	0	0.0945	0.0945	0.164	0.144	0.129	0.393	0.239	0.189	0.0299	0	0.0498	0.239	0.0547
217	Cluster of Isoform 3 of Histone-binding protein RBBP4 OS=Homo sapiens GN=RBBP4 (Q09028-3)	Q09028-3 [2]	46 kDa	TRUE	unknown	0.139	0.432	0.21	0	0.129	0.113	0.378	0.141	0.168	0.198	0.307	0.195	0.0902	0.117	0.246	0.0317	0.21	0.276	0.195	0	0	0	0	0	0	0	0	0	0	0	0	0.0659	0	0	0	0	0.0976	0.0756	0	0	0	0	0	0
218	Proteasome subunit alpha type-5 OS=Homo sapiens GN=PSMA5 PE=1 SV=3	P28066	26 kDa		Homo sapiens	0.0705	0.145	0.145	0.224	0.286	0.145	0.183	0.104	0.183	0.212	0.303	0.104	0.0788	0.145	0.17	0.187	0.162	0.237	0.315	0	0	0.0498	0.0913	0.224	0.12	0.145	0.245	0	0.0415	0	0.17	0.224	0.145	0.174	0.0913	0.0788	0.224	0.315	0.145	0.0539	0	0.0954	0.0788	0.183
219	Cluster of EF-hand domain-containing protein D2 OS=Homo sapiens GN=EFHD2 PE=1 SV=1 (Q96C19)	Q96C19	27 kDa	TRUE	Homo sapiens	0.258	0.154	0.304	0.0875	0	0.229	0.196	0.142	0.204	0.221	0.258	0.183	0.0667	0	0.221	0.258	0.179	0.312	0.246	0.05	0.05	0.112	0	0	0.112	0.0917	0.117	0	0.112	0	0.05	0	0.0625	0.112	0.0375	0	0.138	0.15	0.05	0.0667	0	0	0	0.05
220	X-ray repair cross-complementing protein 5 OS=Homo sapiens GN=XRCC5 PE=1 SV=3	P13010	83 kDa		Homo sapiens	0.0792	0.145	0.216	0	0.161	0.0246	0.189	0.041	0.0328	0.186	0.112	0.202	0.015	0.109	0.195	0.041	0.116	0.213	0.0683	0	0	0.026	0.041	0	0	0	0.105	0.0437	0	0	0	0	0	0.071	0	0	0.0902	0	0	0.0219	0	0	0	0
221	DNA-(apurinic or apyrimidinic site) lyase OS=Homo sapiens GN=APEX1 PE=1 SV=2	P27695	36 kDa		Homo sapiens	0.179	0.399	0.252	0.145	0.204	0.226	0.182	0.179	0.186	0.239	0.418	0.274	0.0283	0.248	0.157	0.142	0.129	0.214	0.302	0	0	0.0472	0.101	0.248	0.0535	0.368	0.101	0.0283	0	0	0	0.167	0.116	0.142	0.164	0	0.126	0.258	0.324	0.116	0	0	0.214	0.0535
222	Protein S100-A11 OS=Homo sapiens GN=S100A11 PE=1 SV=2	P31949	12 kDa		Homo sapiens	0.305	0.39	0.39	0.305	0.39	0.39	0.629	0.305	0.39	0.305	0.305	0.152	0.324	0.0857	0.39	0.39	0.305	0.39	0.219	0	0	0.39	0.238	0.324	0.152	0.152	0.219	0.238	0.171	0	0.152	0.152	0.152	0.39	0.171	0.152	0.238	0.152	0	0	0	0.171	0.171	0.0857
223	Isoform Short of 14-3-3 protein beta/alpha OS=Homo sapiens GN=YWHAB	P31946-2	28 kDa	TRUE	unknown	0.488	0.488	0.516	0.295	0.414	0.316	0.303	0.48	0.336	0.549	0.328	0.484	0.234	0.348	0.324	0.307	0	0.357	0.303	0	0	0.381	0.266	0.238	0.152	0.262	0.287	0.287	0.32	0	0	0.213	0.291	0.152	0.324	0	0.504	0.209	0.152	0.242	0	0.0615	0.357	0
224	Ribonuclease inhibitor OS=Homo sapiens GN=RNH1 PE=1 SV=2	P13489	50 kDa		Homo sapiens	0.0976	0.102	0.0239	0.104	0.15	0.121	0.145	0.156	0.0564	0.134	0.0629	0.0889	0.0889	0.139	0.145	0.0325	0.0174	0.0651	0.0325	0.0239	0.0239	0.0976	0.0152	0	0.0651	0.0889	0.121	0.104	0.0564	0	0.0477	0.0651	0.0325	0.0174	0.0651	0.0325	0.0651	0.0325	0.0325	0.121	0.0239	0.0152	0.0651	0.0325
225	Acylamino-acid-releasing enzyme OS=Homo sapiens GN=APEH PE=1 SV=4	P13798	81 kDa		Homo sapiens	0.119	0.122	0.145	0.082	0.124	0.0765	0.102	0.0751	0.0779	0.124	0.0915	0.111	0.0574	0.0902	0.0874	0.0724	0.202	0.117	0.12	0	0	0	0	0.015	0.0328	0.0601	0.0464	0	0	0	0.056	0.0314	0.0464	0.0519	0.0164	0.0437	0.026	0.0642	0.0628	0.0505	0	0	0.0164	0.0314
226	Serotransferrin OS=Homo sapiens GN=TF PE=1 SV=3	P02787 (+1)	77 kDa	TRUE	Homo sapiens	0	0.107	0.0372	0.0501	0.113	0.0129	0.0158	0	0.0158	0	0.112	0.117	0.122	0.0458	0.0358	0	0	0.0616	0.0158	0	0	0.0115	0.0315	0.0917	0.0845	0.0172	0.148	0.0645	0	0	0.0143	0.166	0.138	0.153	0.0315	0.0158	0.126	0.12	0.0201	0.0573	0.0659	0.0143	0.0315	0
227	Coatomer subunit alpha OS=Homo sapiens GN=COPA PE=1 SV=2	P53621	138 kDa		Homo sapiens	0.0923	0.0408	0.0547	0.0221	0.0564	0.0327	0.0809	0.0441	0.0351	0.058	0.0703	0.0605	0.0433	0.0482	0.0433	0.0237	0.0613	0.0458	0.0923	0	0	0	0	0	0	0	0.0408	0.0172	0	0	0	0	0	0.0368	0	0	0	0.0212	0	0	0	0	0.0098	0
228	Cluster of Ras-related protein Rab-10 OS=Homo sapiens GN=RAB10 PE=1 SV=1 (P61026)	P61026 [9]	23 kDa	TRUE	Homo sapiens	0.22	0.106	0.106	0	0.225	0.225	0.223	0	0.165	0.17	0	0.164	0.169	0	0	0	0.11	0.225	0	0	0	0.17	0.165	0.225	0.278	0	0.145	0.123	0	0	0.11	0.106	0	0.24	0	0.17	0.225	0.26	0	0	0	0	0	0.11
229	V-type proton ATPase catalytic subunit A OS=Homo sapiens GN=ATP6V1A PE=1 SV=2	P38606	68 kDa		Homo sapiens	0.105	0.206	0.225	0	0.0583	0.0146	0.19	0.0243	0.0243	0.138	0.259	0.118	0	0.0762	0.0972	0	0.167	0.238	0.207	0	0	0.034	0.0486	0.0324	0.0583	0	0.0438	0.0243	0	0	0	0.094	0.0583	0	0	0	0.157	0.122	0	0	0	0.0243	0	0
230	Beta-2-microglobulin OS=Homo sapiens GN=B2M PE=1 SV=1	P61769 (+1)	14 kDa		Homo sapiens	0.168	0.218	0.168	0	0.168	0	0.218	0.168	0.168	0.109	0.218	0.168	0.084	0	0.168	0.168	0.168	0.168	0.168	0	0	0.168	0.168	0.168	0.193	0	0.168	0.168	0.168	0	0.109	0.193	0.218	0.084	0.218	0	0.168	0.193	0	0.168	0.134	0.168	0.168	0.084
231	Ubiquitin-conjugating enzyme E2 N OS=Homo sapiens GN=UBE2N PE=1 SV=1	P61088	17 kDa		Homo sapiens	0.539	0.362	0.414	0.48	0.25	0.296	0.487	0.368	0.191	0.533	0.618	0.283	0.0658	0.0658	0.487	0.197	0.586	0.507	0.164	0.204	0.388	0.25	0.0724	0.303	0.243	0	0.138	0	0.138	0	0	0.0724	0.553	0.178	0.138	0	0.296	0.0724	0	0.0724	0	0.138	0.138	0.138
232	Cluster of Apoptosis-associated speck-like protein containing a CARD OS=Homo sapiens GN=PYCARD PE=1 SV=2 (Q9ULZ3)	Q9ULZ3	22 kDa	TRUE	Homo sapiens	0.354	0.262	0.359	0	0.128	0.195	0.318	0.169	0.282	0.164	0.262	0.405	0.262	0.251	0.39	0.246	0.185	0.364	0.492	0.226	0.313	0.123	0.149	0.0718	0.231	0	0.2	0	0.118	0	0	0	0	0.123	0.205	0	0	0	0	0	0	0	0.159	0
233	Chitinase-3-like protein 1 OS=Homo sapiens GN=CHI3L1 PE=1 SV=2	P36222	43 kDa		Homo sapiens	0	0	0	0.248	0.253	0.0261	0	0	0	0	0	0	0.392	0	0	0	0	0.0574	0	0	0	0.0914	0.128	0.0287	0.0366	0.287	0.29	0.316	0.0627	0	0	0	0.0601	0.285	0.0574	0.238	0.0888	0.0287	0.334	0.326	0.167	0.253	0.0888	0.17
234	Cytosol aminopeptidase OS=Homo sapiens GN=LAP3 PE=1 SV=3	P28838	56 kDa		Homo sapiens	0.0462	0.15	0.204	0.0848	0.189	0.0732	0.245	0.177	0.0963	0.212	0.276	0.198	0	0.0597	0.146	0.139	0.0559	0	0	0	0	0.0443	0.0385	0	0	0	0.052	0.0443	0	0	0.0385	0	0	0	0	0	0.0501	0	0	0	0	0	0.0963	0.0231
235	40S ribosomal protein S3 OS=Homo sapiens GN=RPS3 PE=1 SV=2	P23396	27 kDa		Homo sapiens	0.374	0.391	0.243	0.148	0.214	0.481	0.346	0.21	0.214	0.412	0.173	0.247	0	0.156	0.358	0.0535	0.214	0.218	0.0947	0	0	0.0905	0.0741	0.0535	0.111	0.0535	0.111	0.0905	0.0535	0	0.037	0.107	0.107	0	0.0905	0.037	0.214	0.321	0	0.0947	0	0.0535	0.0535	0.0905
236	GTP-binding nuclear protein Ran OS=Homo sapiens GN=RAN PE=1 SV=3	P62826	24 kDa		Homo sapiens	0.185	0.273	0.236	0.19	0.19	0.338	0.315	0.222	0.25	0.245	0.301	0.241	0.153	0.269	0.227	0.148	0.343	0.31	0.231	0	0	0.0648	0.0278	0.162	0.0972	0	0.181	0.241	0.0509	0	0.0463	0.116	0	0.162	0.0463	0	0.269	0.167	0	0	0	0.125	0.148	0
237	Cluster of Mitogen-activated protein kinase 1 OS=Homo sapiens GN=MAPK1 PE=1 SV=3 (P28482)	P28482	41 kDa	TRUE	Homo sapiens	0.108	0.392	0.347	0.222	0.194	0.136	0.15	0.0944	0.108	0.167	0.417	0.372	0.0972	0.2	0.272	0.0528	0.275	0.364	0.122	0	0	0	0	0	0	0	0.075	0	0	0	0	0	0	0.0972	0	0	0.144	0	0	0.0444	0	0	0	0
238	Cluster of Spectrin alpha chain, brain OS=Homo sapiens GN=SPTAN1 PE=1 SV=3 (Q13813)	Q13813 [2]	285 kDa	TRUE	Homo sapiens	0.0222	0.0263	0.0631	0.0498	0.0583	0.0178	0.0255	0	0	0.0473	0.0643	0.0255	0.0429	0.00769	0.0396	0	0.1	0.0959	0.0854	0	0	0	0	0.0146	0	0.0206	0.0574	0	0	0	0	0	0	0.0518	0	0	0	0	0.0121	0.0251	0	0	0	0
239	Isoform 1 of Serine/threonine-protein phosphatase 2A activator OS=Homo sapiens GN=PPP2R4	Q15257-2	37 kDa		unknown	0.0588	0.189	0.142	0.186	0.263	0.263	0.096	0	0.3	0.211	0.31	0.238	0.0929	0.229	0.201	0.269	0.127	0.269	0.291	0.031	0.031	0.031	0	0.13	0.161	0.13	0.0712	0.0712	0	0	0	0.0402	0.108	0.0464	0	0	0.0712	0.198	0.269	0	0	0	0	0.031
240	Cluster of Complement receptor type 1 OS=Homo sapiens GN=CR1 PE=1 SV=3 (P17927)	P17927	224 kDa	TRUE	Homo sapiens	0.0186	0.0123	0.0186	0.0181	0.0226	0.0123	0.0123	0.00589	0.00589	0.0162	0.0181	0	0.0348	0	0.0181	0.0118	0.0245	0.0186	0.025	0	0	0.0177	0.0358	0.0118	0.0123	0.0181	0.0343	0.0118	0.0245	0	0.0304	0.0348	0.0181	0.0226	0.00589	0.0181	0.0123	0.0245	0.0304	0.0231	0	0.0343	0	0.0181
241	Isoform 2 of Acid ceramidase OS=Homo sapiens GN=ASAH1	Q13510-2	47 kDa		unknown	0.0243	0.253	0.229	0.0949	0.112	0.0803	0.0195	0.0292	0	0	0.187	0.192	0	0.0925	0.112	0.0949	0.148	0.234	0.273	0	0	0.0268	0.0754	0.0487	0.0852	0.107	0.0292	0.0292	0	0	0.0754	0.129	0.151	0.056	0.0195	0.056	0.124	0.19	0.0852	0.056	0	0.0268	0.0949	0.0292
242	Xaa-Pro dipeptidase OS=Homo sapiens GN=PEPD PE=1 SV=3	P12955	55 kDa		Homo sapiens	0.0446	0.168	0.0832	0.0933	0.132	0.11	0.108	0	0.0426	0.105	0.0953	0.134	0.0162	0.187	0.138	0.0791	0.27	0.16	0.217	0	0	0.0609	0.0203	0.136	0.073	0.0771	0.0385	0	0	0	0.0203	0.0933	0	0.0365	0	0.0507	0.108	0.0365	0	0	0	0.0609	0.0304	0.0162
243	N-acetylglucosamine-6-sulfatase OS=Homo sapiens GN=GNS PE=1 SV=3	P15586	62 kDa		Homo sapiens	0.038	0.0779	0.0996	0.0888	0.21	0.0453	0.0217	0.114	0.058	0.0598	0.178	0.0326	0.0543	0.038	0.0888	0.0145	0.0779	0.13	0.15	0	0	0.0435	0.0163	0.0616	0.0616	0.0743	0.0543	0.0453	0	0	0.0399	0.0616	0.112	0.0562	0.0217	0.0779	0.199	0.0616	0.205	0.0326	0.0471	0.0217	0.038	0.038
244	Fumarylacetoacetase OS=Homo sapiens GN=FAH PE=1 SV=2	P16930	46 kDa		Homo sapiens	0.119	0.2	0.177	0.15	0.112	0.126	0.141	0.0979	0.0955	0.0597	0.141	0.0453	0	0.031	0.16	0.0286	0.103	0.241	0.253	0	0	0.0239	0	0.0692	0.0668	0.0979	0.0501	0.0668	0	0	0	0.122	0.0668	0.0239	0.0286	0.031	0.138	0.0668	0.119	0.0263	0.031	0	0.0239	0.0597
245	Stabilin-1 OS=Homo sapiens GN=STAB1 PE=1 SV=3	Q9NY15	275 kDa	TRUE	Homo sapiens	0.0241	0.0346	0.0195	0	0.0191	0.00467	0	0	0	0	0.0265	0.0183	0.0035	0	0	0	0.00739	0.0148	0.00584	0	0	0.00428	0.0144	0.0253	0.0152	0.00623	0.0202	0.00934	0.0148	0	0.0354	0.0249	0.0323	0.0171	0	0.00467	0.0284	0.0105	0.0206	0.0128	0.00934	0.0113	0.00467	0.0109
246	Ras-related protein Rab-7a OS=Homo sapiens GN=RAB7A PE=1 SV=1	P51149	23 kDa	TRUE	Homo sapiens	0.29	0.343	0.343	0.382	0.348	0.324	0.42	0.159	0.3	0.222	0.246	0.198	0.0966	0.164	0.411	0	0	0.251	0.121	0	0	0	0.0773	0.116	0.0483	0.0628	0.353	0.164	0	0	0	0.121	0.251	0.164	0	0	0.425	0.251	0.285	0.15	0	0	0	0
247	Cluster of Ubiquitin-conjugating enzyme E2 variant 2 OS=Homo sapiens GN=UBE2V2 PE=1 SV=4 (Q15819)	Q15819 [2]	16 kDa	TRUE	Homo sapiens	0.156	0.324	0.179	0.388	0	0.248	0.248	0	0.179	0	0.248	0.179	0	0	0.11	0	0.297	0.248	0.179	0	0	0	0	0	0	0	0	0	0	0	0	0	0	0	0	0	0	0	0	0	0	0	0	0
248	Alcohol dehydrogenase [NADP+] OS=Homo sapiens GN=AKR1A1 PE=1 SV=3	P14550	37 kDa		Homo sapiens	0.246	0.289	0.209	0.194	0.135	0.166	0.0831	0.0677	0.108	0.206	0.271	0.228	0.0462	0.0708	0.0554	0.0462	0.274	0.265	0.246	0	0	0.0708	0.0708	0.0615	0.108	0.0462	0.172	0.0462	0.0246	0	0.0462	0.0708	0.0831	0.0492	0.0708	0	0.0369	0.0615	0.0462	0.0954	0.0462	0	0.114	0.0246
249	Proteasome subunit beta type-3 OS=Homo sapiens GN=PSMB3 PE=1 SV=2	P49720	23 kDa		Homo sapiens	0.195	0.234	0.263	0.166	0.229	0.166	0.229	0.161	0.166	0.19	0.341	0.166	0.161	0.166	0.273	0.239	0.239	0.0341	0.171	0	0	0.078	0.161	0.078	0.166	0.234	0.273	0.166	0	0	0	0.156	0.239	0	0.151	0.0878	0.307	0.22	0.234	0.0878	0	0	0.239	0.166
250	Cluster of Twinfilin-2 OS=Homo sapiens GN=TWF2 PE=1 SV=2 (Q6IBS0)	Q6IBS0	40 kDa	TRUE	Homo sapiens	0.298	0.258	0.289	0.0745	0.158	0.103	0.249	0.063	0.0544	0.255	0.301	0.238	0.109	0.0544	0.301	0.109	0.192	0.175	0.186	0	0	0	0	0.117	0.172	0.0544	0	0	0	0	0	0	0.063	0.0544	0	0	0.117	0.063	0.0544	0	0	0	0	0
251	CD109 antigen OS=Homo sapiens GN=CD109 PE=1 SV=2	Q6YHK3	162 kDa		Homo sapiens	0	0.0429	0.0298	0	0.0083	0	0	0	0	0.00761	0.0547	0.074	0.0111	0.0118	0.0235	0.0436	0.0138	0.0997	0.125	0	0	0.0118	0.0118	0.099	0.0346	0.0118	0.0443	0	0	0	0	0.0436	0.0671	0.0277	0	0	0.0194	0.0436	0	0.0131	0	0	0	0
252	SH3 domain-binding glutamic acid-rich-like protein OS=Homo sapiens GN=SH3BGRL PE=1 SV=1	O75368	13 kDa		Homo sapiens	0.36	0.395	0.588	0.228	0.474	0.307	0.14	0.193	0.325	0.36	0.421	0.728	0.728	0.202	0.518	0.36	0.605	0.684	0.675	0	0	0.395	0	0.246	0.202	0.158	0.0526	0.202	0.114	0	0	0.0877	0.114	0.114	0.114	0	0.447	0.202	0	0	0	0.202	0.307	0.0877
253	EMILIN-2 OS=Homo sapiens GN=EMILIN2 PE=1 SV=3	Q9BXX0	116 kDa		Homo sapiens	0	0	0	0	0	0	0	0	0	0	0	0	0.0323	0	0.0123	0	0.0095	0.0123	0	0	0	0.056	0.119	0.0541	0.0218	0	0.0199	0.0104	0.0228	0	0.11	0.0228	0.0446	0.0494	0.0304	0.0522	0.0541	0.0893	0	0.0199	0	0.101	0.0095	0.0446
254	Beta-glucuronidase OS=Homo sapiens GN=GUSB PE=1 SV=2	P08236	75 kDa		Homo sapiens	0.0369	0.0845	0.0415	0.134	0.127	0.0507	0.0415	0	0	0.0369	0.0645	0.0768	0.0338	0.0614	0.108	0.0876	0.0876	0.181	0.0553	0	0	0.0415	0.0753	0.0108	0.0814	0	0.086	0	0.0307	0	0.0522	0.0415	0.0707	0.0108	0	0.0338	0.0415	0.0737	0.0707	0.0353	0	0.0415	0	0
255	Vacuolar protein sorting-associated protein 26A OS=Homo sapiens GN=VPS26A PE=1 SV=2	O75436	38 kDa	TRUE	Homo sapiens	0.156	0.324	0.266	0.202	0.177	0.0979	0.232	0.144	0.101	0.19	0.116	0.315	0.113	0.226	0.226	0.0428	0.15	0.153	0.284	0	0	0.0398	0	0.156	0.0948	0.0795	0.0581	0.0948	0	0	0	0.101	0.135	0.156	0.0398	0	0.156	0.162	0.0795	0.0581	0.0367	0.055	0.055	0
256	Small nuclear ribonucleoprotein Sm D2 OS=Homo sapiens GN=SNRPD2 PE=1 SV=1	P62316	14 kDa		Homo sapiens	0.305	0.22	0.39	0.161	0.0763	0.136	0.373	0.322	0.22	0.449	0.449	0.449	0.305	0.0593	0.212	0.322	0.203	0.449	0.288	0	0	0.136	0.0763	0	0	0	0.161	0	0	0	0.136	0	0	0.161	0.0763	0.136	0	0	0	0.0763	0	0.0593	0.322	0.136
257	Cluster of Leukocyte immunoglobulin-like receptor subfamily A member 3 OS=Homo sapiens GN=LILRA3 PE=1 SV=3 (Q8N6C8)	Q8N6C8 [4]	47 kDa	TRUE	Homo sapiens	0	0	0	0	0.0478	0	0.118	0	0	0	0	0	0.185	0	0	0	0.109	0	0	0	0	0	0.198	0.125	0	0	0.13	0	0.159	0	0.267	0.182	0.146	0.0661	0	0.246	0.23	0.182	0.118	0.153	0.173	0.185	0	0.228
258	Cluster of Isoform LMP2.S of Proteasome subunit beta type-9 OS=Homo sapiens GN=PSMB9 (P28065-2)	P28065-2	22 kDa	TRUE	unknown	0.201	0.569	0.603	0.22	0.148	0.321	0.23	0.206	0.206	0	0.555	0.612	0	0	0.278	0.23	0.148	0.177	0.402	0	0	0	0	0.278	0	0	0	0	0	0	0.191	0.22	0	0	0	0	0	0.172	0.206	0	0	0	0	0.148
259	Rab GDP dissociation inhibitor alpha OS=Homo sapiens GN=GDI1 PE=1 SV=2	P31150	51 kDa	TRUE	Homo sapiens	0.221	0.291	0.19	0.32	0.289	0.166	0.277	0.318	0.174	0.204	0.295	0.163	0.253	0.282	0.23	0.201	0.331	0.242	0.365	0	0	0.114	0	0.284	0.23	0.322	0.313	0.188	0.101	0	0	0.351	0.221	0.177	0	0.183	0.291	0.28	0.177	0.154	0	0.11	0.128	0
260	Cluster of Calpain small subunit 1 OS=Homo sapiens GN=CAPNS1 PE=1 SV=1 (P04632)	P04632	28 kDa	TRUE	Homo sapiens	0	0.157	0.269	0.0858	0.112	0.0485	0.183	0	0.134	0.201	0.116	0.127	0	0	0.235	0.0485	0.205	0.213	0.243	0	0	0	0	0	0	0	0	0	0	0	0	0	0	0	0	0	0.104	0	0	0	0	0.0485	0	0
261	Cluster of Ras-related protein Rap-1b OS=Homo sapiens GN=RAP1B PE=1 SV=1 (P61224)	P61224 [2]	21 kDa	TRUE	Homo sapiens	0.223	0.179	0.223	0.266	0.185	0	0.185	0	0	0.0543	0.168	0.245	0.266	0.125	0.179	0	0.179	0.25	0	0	0	0.179	0.109	0.114	0.261	0.283	0.125	0	0	0	0.223	0.228	0	0.207	0	0.125	0.228	0.185	0.266	0.125	0	0	0	0.0978
262	Cluster of V-type proton ATPase subunit B, brain isoform OS=Homo sapiens GN=ATP6V1B2 PE=1 SV=3 (P21281)	P21281 [2]	57 kDa	TRUE	Homo sapiens	0.104	0.145	0.131	0.0705	0	0.0568	0.0431	0.0744	0.0939	0.123	0.288	0.162	0	0.0489	0.0274	0.0294	0.11	0.17	0.182	0	0	0.0509	0.0509	0.0235	0.115	0.0509	0.0685	0.0215	0	0	0	0.0744	0.0294	0	0	0	0.133	0.0509	0	0	0	0	0.0509	0.0509
263	Cluster of Fibronectin OS=Homo sapiens GN=FN1 PE=1 SV=4 (P02751)	P02751 [5]	263 kDa	TRUE	Homo sapiens	0	0.0231	0.00461	0.026	0.0876	0.0733	0.0151	0	0	0.0373	0.108	0.0792	0.0394	0.0775	0.0176	0.00629	0	0.0298	0	0	0	0.0201	0.026	0.0557	0.0369	0.0235	0.062	0.0981	0	0	0	0	0.0327	0.0574	0	0	0.0197	0.0187	0	0.0394	0.0201	0	0.0218	0
264	Peroxiredoxin-2 OS=Homo sapiens GN=PRDX2 PE=1 SV=5	P32119	22 kDa	TRUE	Homo sapiens	0.212	0.197	0.323	0.242	0.268	0	0.192	0.232	0.152	0.263	0.237	0.237	0.313	0	0.192	0.283	0.268	0.288	0.268	0	0	0	0.242	0.0859	0.0859	0	0.222	0	0	0	0.0909	0.0556	0.0556	0.167	0.0556	0	0.0556	0.141	0	0.172	0	0	0.237	0
265	Multifunctional protein ADE2 OS=Homo sapiens GN=PAICS PE=1 SV=3	P22234 (+1)	47 kDa	TRUE	Homo sapiens	0.158	0.0447	0.144	0.0753	0.141	0.101	0.111	0	0	0.139	0.0259	0.0706	0.0682	0.188	0.162	0.0753	0.12	0.0682	0.141	0	0	0	0	0.0565	0	0.0894	0.101	0.0165	0	0	0	0	0	0.0353	0	0	0.0259	0	0.0894	0	0	0	0	0
266	Niban-like protein 1 OS=Homo sapiens GN=FAM129B PE=1 SV=3	Q96TA1	84 kDa		Homo sapiens	0.101	0.0791	0.122	0.141	0.0992	0.146	0.0617	0.0147	0.0643	0.145	0.231	0.143	0.0134	0.0268	0.0496	0.0147	0.0845	0.223	0.114	0	0	0.0416	0	0.0322	0.0523	0	0.0536	0.0322	0	0	0	0	0	0.0147	0	0	0.0523	0	0	0	0	0	0	0
267	Cluster of Eukaryotic initiation factor 4A-I OS=Homo sapiens GN=EIF4A1 PE=1 SV=1 (P60842)	P60842	46 kDa	TRUE	Homo sapiens	0.0616	0.195	0.172	0.0567	0.0813	0.0517	0.165	0.0616	0	0	0.126	0.2	0.0911	0.0739	0.0936	0.0591	0	0.313	0.138	0	0	0.118	0.0665	0.111	0.113	0	0.0493	0.0862	0	0	0	0.0591	0.0517	0.165	0	0	0.19	0.0862	0	0.0443	0	0	0	0.0246
268	Proteasome activator complex subunit 2 OS=Homo sapiens GN=PSME2 PE=1 SV=4	Q9UL46	27 kDa		Homo sapiens	0.213	0.259	0.264	0.126	0.28	0.176	0.268	0.305	0.305	0.368	0.176	0.243	0	0.272	0.142	0.0377	0.247	0.418	0.163	0	0	0.0586	0	0.0586	0.113	0.0586	0.213	0.0586	0	0	0	0.0586	0.0586	0.105	0	0	0.172	0.151	0	0.0669	0	0	0	0
269	Superoxide dismutase [Mn], mitochondrial OS=Homo sapiens GN=SOD2 PE=1 SV=2	P04179	25 kDa		Homo sapiens	0.266	0.131	0.207	0.167	0.23	0.104	0.144	0.0631	0.0631	0.0991	0.0631	0.207	0.207	0.0631	0.27	0.167	0.104	0.144	0.0631	0	0	0.23	0.207	0.0991	0.0405	0.167	0.266	0.126	0.126	0	0.036	0.036	0.0631	0.23	0.131	0.0766	0.216	0.329	0.0631	0	0	0.0991	0.167	0.036
270	Vascular endothelial growth factor receptor 1 OS=Homo sapiens GN=FLT1 PE=1 SV=2	P17948	151 kDa		Homo sapiens	0	0	0	0	0	0	0	0	0	0	0	0	0.0441	0	0	0	0	0	0	0	0	0	0.0419	0.0508	0.0396	0	0.0441	0.0202	0	0	0.0284	0.0501	0.0688	0.0127	0	0.0493	0.0583	0.062	0.0135	0.0448	0	0.0269	0	0.0142
271	Ig kappa chain C region OS=Homo sapiens GN=IGKC PE=1 SV=1	P01834	12 kDa		Homo sapiens	0.189	0.491	0.358	0.321	0.358	0.17	0.189	0	0.189	0.189	0.321	0.491	0.358	0.17	0.321	0.321	0.189	0.17	0.491	0	0	0.132	0.358	0.491	0.321	0.491	0.321	0.358	0.321	0	0.358	0.321	0.491	0.358	0.189	0.302	0.321	0.358	0.321	0.189	0	0.321	0.321	0
272	Nucleophosmin OS=Homo sapiens GN=NPM1 PE=1 SV=2	P06748 (+1)	33 kDa		Homo sapiens	0.235	0.235	0.167	0.0792	0.177	0.19	0.221	0.18	0.235	0.0792	0.0714	0.163	0.0717	0	0.109	0	0.0306	0.0782	0	0	0	0	0	0.116	0.116	0.139	0.119	0.0714	0	0	0	0.116	0.0442	0.136	0	0	0.0952	0.068	0	0	0	0	0	0
273	Alpha-1-antichymotrypsin OS=Homo sapiens GN=SERPINA3 PE=1 SV=2	P01011	48 kDa		Homo sapiens	0.0236	0.0686	0.111	0.0898	0.0355	0	0	0	0	0.0236	0.113	0.0709	0.0142	0	0.0213	0.0544	0.0804	0.139	0.184	0	0	0	0	0.111	0.0686	0.0236	0.0591	0	0	0	0	0.123	0.111	0.102	0	0.0686	0.0898	0.128	0.0236	0.0142	0	0.0236	0	0.0236
274	Translin OS=Homo sapiens GN=TSN PE=1 SV=1	Q15631	26 kDa		Homo sapiens	0.145	0.298	0.298	0.25	0.184	0.127	0.0921	0.162	0.25	0.241	0.246	0.298	0.105	0.237	0.232	0.167	0.276	0.408	0.43	0.197	0.197	0.0482	0.0658	0	0.0526	0.0526	0.14	0	0	0	0.0439	0	0.0439	0.0482	0.101	0	0	0.0658	0.0658	0.0526	0	0.0482	0.158	0.11
275	AP-1 complex subunit gamma-1 OS=Homo sapiens GN=AP1G1 PE=1 SV=5	O43747	91 kDa	TRUE	Homo sapiens	0.0925	0.045	0.0973	0.0414	0.0487	0.103	0.0523	0	0	0.0852	0.111	0.056	0.0219	0.0414	0.062	0.0401	0.0815	0.117	0.0985	0	0	0	0.0109	0	0	0	0.0365	0.0134	0	0	0	0.0292	0	0	0	0	0.0511	0	0	0.0109	0	0	0	0.0122
276	Splicing factor 3B subunit 3 OS=Homo sapiens GN=SF3B3 PE=1 SV=4	Q15393	136 kDa		Homo sapiens	0.0657	0.0953	0.105	0	0.0255	0.0477	0.023	0.0115	0.0173	0.0403	0.0863	0.0477	0	0.0238	0.0131	0.0189	0.0427	0.0723	0.0863	0	0	0	0	0	0	0	0	0	0	0	0	0	0	0.0214	0.0115	0	0.0723	0	0	0	0	0	0.00986	0.0115
277	Cluster of Calcium-binding protein 39 OS=Homo sapiens GN=CAB39 PE=1 SV=1 (Q9Y376)	Q9Y376 [2]	40 kDa	TRUE	Homo sapiens	0.138	0.238	0.103	0	0.141	0.103	0.132	0	0	0.196	0.22	0	0.0528	0.085	0.111	0.088	0.15	0.085	0.205	0	0	0	0	0	0	0	0.111	0.0323	0	0	0	0	0	0.0587	0	0	0	0	0	0.0293	0	0	0	0.0323
278	Cluster of 60S acidic ribosomal protein P0 OS=Homo sapiens GN=RPLP0 PE=1 SV=1 (P05388)	P05388	34 kDa	TRUE	Homo sapiens	0.132	0.155	0.199	0.0536	0.129	0.139	0.136	0.114	0.12	0.199	0.205	0.268	0.0568	0.129	0	0.0662	0.0946	0.17	0.0789	0	0	0	0	0	0	0	0.107	0.0757	0	0	0	0	0	0.0789	0	0	0	0	0	0	0	0	0	0
279	Nucleolin OS=Homo sapiens GN=NCL PE=1 SV=3	P19338	77 kDa		Homo sapiens	0.0549	0.0972	0.0718	0	0.0127	0.0239	0.0718	0	0.0254	0.0761	0.0662	0.132	0	0	0.0225	0.0268	0	0.0732	0.0746	0	0	0	0.0324	0.0577	0.0296	0	0.0225	0	0	0	0	0.031	0.0197	0	0.0141	0	0.177	0.0507	0	0	0	0	0.0268	0
280	Synaptic vesicle membrane protein VAT-1 homolog OS=Homo sapiens GN=VAT1 PE=1 SV=2	Q99536	42 kDa		Homo sapiens	0.0738	0.328	0.211	0.107	0.028	0.191	0.28	0.148	0.211	0.0534	0.333	0.216	0.0636	0.239	0.176	0.142	0.153	0.244	0.257	0	0	0.0789	0	0.0687	0.148	0.0763	0.0636	0.0662	0	0	0	0.0789	0.0407	0.0356	0	0	0.288	0.148	0.0789	0.0229	0	0	0.148	0
281	Cluster of Heterogeneous nuclear ribonucleoproteins C1/C2 OS=Homo sapiens GN=HNRNPC PE=1 SV=4 (P07910)	P07910 [2]	34 kDa	TRUE	Homo sapiens	0.16	0.157	0.106	0	0.0392	0.0717	0.16	0.143	0.154	0.15	0.154	0.126	0	0.0853	0.113	0.041	0.127	0.154	0.16	0	0	0.0359	0.127	0	0.0523	0	0.157	0	0	0	0	0	0	0	0	0	0.105	0.0882	0	0	0	0	0	0
282	Cluster of Isoform Smooth muscle of Myosin light polypeptide 6 OS=Homo sapiens GN=MYL6 (P60660-2)	P60660-2	17 kDa	TRUE	unknown	0.291	0.159	0.497	0.238	0.258	0.265	0.278	0	0.338	0.265	0.159	0.351	0.245	0.0861	0.351	0.245	0.291	0.457	0.146	0	0	0.245	0	0.166	0	0	0.0861	0	0	0	0	0	0	0	0	0	0.0596	0	0	0	0	0	0	0.053
283	Cluster of Aldehyde dehydrogenase family 16 member A1 OS=Homo sapiens GN=ALDH16A1 PE=1 SV=2 (Q8IZ83)	Q8IZ83 [2]	85 kDa	TRUE	Homo sapiens	0.0823	0.17	0.0761	0.0411	0.0362	0.0249	0.0773	0.0411	0.0574	0.0374	0.123	0.117	0.0299	0.039	0.0599	0.0574	0.0885	0.0574	0.126	0	0	0.0262	0	0	0	0	0.0686	0.0424	0	0	0	0.0411	0	0	0	0	0.0823	0.0574	0	0	0	0	0.0262	0
284	Proteasome subunit beta type-10 OS=Homo sapiens GN=PSMB10 PE=1 SV=1	P40306	29 kDa		Homo sapiens	0.114	0.344	0.315	0.0733	0.227	0.0403	0.194	0.0733	0.0733	0.114	0.352	0.315	0.0366	0.11	0.114	0.0733	0.0403	0.388	0.311	0	0	0	0.0733	0.194	0.0733	0.0733	0.0366	0.0733	0	0	0.114	0.194	0.194	0.114	0.0733	0.114	0.231	0.0733	0.0733	0.0733	0	0	0.0403	0.0403
285	Cluster of Isoform 3 of Probable ATP-dependent RNA helicase DDX17 OS=Homo sapiens GN=DDX17 (Q92841-3)	Q92841-3 [2]	73 kDa	TRUE	unknown	0.092	0.132	0.0905	0.0874	0.0491	0.109	0.118	0	0.0368	0.126	0.161	0.117	0.0179	0.0322	0.066	0	0.0505	0.0537	0.0537	0	0	0	0	0	0	0.023	0.023	0	0	0	0	0	0	0.0138	0	0	0.0874	0.023	0	0	0	0	0	0
286	Small nuclear ribonucleoprotein-associated proteins B and B' OS=Homo sapiens GN=SNRPB PE=1 SV=2	P14678 (+1)	25 kDa		Homo sapiens	0.1	0.125	0.0917	0.0917	0	0.0667	0.158	0	0	0.1	0.125	0.125	0.0958	0.0958	0.158	0.0958	0.162	0.133	0.129	0	0	0	0	0.0625	0	0	0	0	0	0	0.0333	0.0625	0.0625	0	0	0	0	0	0.0625	0	0	0	0	0.0333
287	Pyridoxal kinase OS=Homo sapiens GN=PDXK PE=1 SV=1	O00764	35 kDa		Homo sapiens	0.179	0.231	0.33	0.208	0.208	0.292	0.163	0.0673	0.112	0.119	0.253	0.285	0.122	0.154	0.176	0.0321	0.0994	0.154	0.122	0	0	0	0.0321	0	0	0.122	0	0	0	0	0	0	0	0.0449	0	0	0.112	0	0.0673	0	0	0	0	0
288	Peptidyl-prolyl cis-trans isomerase FKBP1A OS=Homo sapiens GN=FKBP1A PE=1 SV=2	P62942	12 kDa	TRUE	Homo sapiens	0.13	0.417	0.13	0.25	0.546	0.13	0.546	0.546	0.546	0.13	0.12	0.546	0.13	0	0.426	0.25	0.25	0.565	0.296	0.417	0.417	0.13	0	0.25	0.25	0.25	0.25	0.25	0.25	0.12	0.12	0.25	0.25	0.25	0	0.12	0.25	0.417	0.25	0.12	0	0.12	0	0.13
289	Cluster of Glucosamine-6-phosphate isomerase 1 OS=Homo sapiens GN=GNPDA1 PE=1 SV=1 (P46926)	P46926 [3]	33 kDa	TRUE	Homo sapiens	0.263	0.211	0.308	0.118	0.0761	0.111	0.0623	0.104	0	0.083	0.242	0.291	0.176	0.18	0.0969	0.197	0.253	0.232	0.367	0	0	0	0	0.145	0.104	0.138	0.135	0	0	0	0	0.138	0.0415	0.0415	0	0	0.18	0.221	0.138	0	0	0	0.0761	0
290	Cluster of Aldose reductase OS=Homo sapiens GN=AKR1B1 PE=1 SV=3 (P15121)	P15121	36 kDa	TRUE	Homo sapiens	0.101	0.275	0	0.266	0.127	0.0791	0.199	0	0.0348	0.209	0.237	0.241	0	0.101	0.146	0.0348	0.212	0.389	0.228	0	0	0	0	0	0	0	0	0	0	0	0	0	0	0.0854	0	0	0	0	0	0	0	0	0	0
291	Protein-L-isoaspartate(D-aspartate) O-methyltransferase OS=Homo sapiens GN=PCMT1 PE=1 SV=4	P22061 (+1)	25 kDa		Homo sapiens	0.344	0.396	0.396	0.203	0.216	0.163	0.176	0.322	0.273	0.194	0.247	0.507	0.0396	0	0.322	0.366	0.132	0.458	0.401	0	0	0.0485	0	0	0	0	0.189	0	0	0	0.0485	0.198	0.15	0	0	0	0.0881	0.0837	0	0.0396	0	0	0	0.0485
292	Adenosylhomocysteinase OS=Homo sapiens GN=AHCY PE=1 SV=4	P23526	48 kDa		Homo sapiens	0.194	0.15	0.162	0.157	0.19	0.148	0.16	0.0532	0.13	0.116	0.174	0.157	0	0.188	0.0648	0	0.0185	0	0	0	0	0	0	0.0278	0	0	0.081	0.0278	0	0	0	0	0	0.0278	0	0	0.0741	0.0278	0.0278	0.0185	0	0	0	0
293	ATP synthase subunit alpha, mitochondrial OS=Homo sapiens GN=ATP5A1 PE=1 SV=1	P25705	60 kDa		Homo sapiens	0.123	0	0.0271	0.0687	0.125	0.0181	0.241	0	0	0	0	0.0217	0.0398	0.0633	0	0	0.0995	0.257	0.0597	0	0	0.0832	0.121	0.0868	0.0633	0.0289	0.148	0.0832	0.0271	0	0.0488	0.0217	0	0.161	0	0	0.342	0.108	0	0.0814	0	0	0.0271	0
294	Cleavage and polyadenylation specificity factor subunit 5 OS=Homo sapiens GN=NUDT21 PE=1 SV=1	O43809	26 kDa		Homo sapiens	0.445	0.207	0.441	0.0661	0.225	0.106	0.348	0	0.225	0.379	0.366	0.238	0.0793	0.194	0.388	0	0.383	0.22	0.322	0	0	0	0	0	0	0	0.0661	0	0	0	0	0	0	0.0661	0	0	0	0.128	0	0	0	0	0	0
295	Proliferation-associated protein 2G4 OS=Homo sapiens GN=PA2G4 PE=1 SV=3	Q9UQ80	44 kDa		Homo sapiens	0.122	0.234	0.325	0.129	0.162	0.119	0.142	0	0.208	0.0533	0.15	0.16	0	0.127	0.201	0	0.0787	0.0711	0	0	0	0.107	0	0	0.0787	0	0.0711	0.0558	0	0	0	0	0	0	0	0	0	0	0	0	0	0	0	0
296	Cluster of Glyoxalase domain-containing protein 4 OS=Homo sapiens GN=GLOD4 PE=1 SV=1 (Q9HC38)	Q9HC38	35 kDa	TRUE	Homo sapiens	0.147	0.24	0.0927	0.23	0.214	0	0.0863	0	0	0.125	0.272	0.157	0.099	0.192	0	0.0639	0.118	0.22	0.24	0	0	0	0	0	0.157	0.115	0	0	0	0	0	0	0	0.0671	0	0	0.188	0	0.0831	0	0	0	0	0.109
297	T-complex protein 1 subunit theta OS=Homo sapiens GN=CCT8 PE=1 SV=4	P50990	60 kDa		Homo sapiens	0.234	0.155	0.172	0.0456	0.0766	0.161	0.135	0.106	0.12	0.201	0.133	0.073	0	0.0274	0.0931	0.0438	0	0.0493	0	0	0	0.0201	0	0.0529	0	0.0255	0.0401	0.0383	0	0	0	0	0	0	0	0	0.0949	0	0	0	0	0	0	0
298	Pro-cathepsin H OS=Homo sapiens GN=CTSH PE=1 SV=4	P09668	37 kDa		Homo sapiens	0	0.0388	0.0388	0.0388	0.0388	0	0.0388	0	0	0.0388	0.0776	0.0388	0.0955	0.0896	0.0388	0.0776	0.0627	0.0388	0.0388	0	0	0.0776	0.0627	0.149	0.0388	0.0388	0	0.0388	0.0388	0	0.116	0.101	0.0388	0.0687	0.113	0.101	0.14	0.122	0.0806	0.0955	0	0.113	0.101	0.215
299	Platelet endothelial cell adhesion molecule OS=Homo sapiens GN=PECAM1 PE=1 SV=1	P16284 (+1)	83 kDa		Homo sapiens	0.0271	0.0556	0.0434	0	0	0.0149	0	0	0.0149	0	0.0854	0.0122	0	0.0149	0.0407	0	0.0271	0.0447	0.0217	0	0	0.0501	0.0976	0.114	0.0705	0	0.0149	0.0556	0.065	0	0.104	0.0854	0.122	0	0	0.0678	0.0556	0.111	0	0	0.0217	0.0312	0.0122	0.019
300	Cluster of S-adenosylmethionine synthase isoform type-2 OS=Homo sapiens GN=MAT2A PE=1 SV=1 (P31153)	P31153	44 kDa	TRUE	Homo sapiens	0.122	0.182	0.132	0.104	0.111	0	0	0.038	0.0557	0.106	0.144	0.104	0	0.149	0.0557	0.0278	0.129	0.195	0.137	0	0	0.038	0.038	0.038	0.038	0.0658	0.038	0	0.038	0	0	0.038	0.038	0	0	0	0.0658	0.038	0.0658	0.038	0	0.038	0	0
301	Heterogeneous nuclear ribonucleoprotein D0 OS=Homo sapiens GN=HNRNPD PE=1 SV=1	Q14103 (+1)	38 kDa	TRUE	Homo sapiens	0.0732	0.163	0.0423	0.093	0.214	0.175	0.0394	0.169	0.169	0.132	0.161	0.163	0	0.192	0.169	0.0592	0.0479	0.0789	0.113	0	0	0.0592	0.0817	0.0394	0.0394	0.0394	0.115	0.0592	0	0	0	0.0394	0.0394	0.0423	0.0394	0	0.135	0.093	0.0394	0.062	0	0.0394	0.0592	0
302	Sortilin-related receptor OS=Homo sapiens GN=SORL1 PE=1 SV=2	Q92673	248 kDa		Homo sapiens	0	0.00723	0.00903	0.00723	0.023	0	0	0	0	0.00497	0.00723	0	0.0348	0	0	0.0122	0.0217	0.023	0.00497	0	0	0	0.0212	0.00949	0.0122	0.0519	0.00723	0.00452	0.0163	0	0.0285	0.0217	0.0416	0.0276	0	0.0325	0.0126	0.00994	0.0271	0.0307	0.00452	0.0212	0	0.0248
303	Aminopeptidase B OS=Homo sapiens GN=RNPEP PE=1 SV=2	Q9H4A4	73 kDa		Homo sapiens	0.0323	0.102	0.206	0	0.0985	0.151	0.123	0	0.0292	0.0169	0.231	0.217	0	0.08	0.0277	0.0569	0	0.109	0.0554	0	0	0	0	0	0.0308	0	0.0154	0.0923	0	0	0	0	0	0	0.0769	0	0.0369	0	0	0	0	0	0.0492	0
304	Metalloproteinase inhibitor 1 OS=Homo sapiens GN=TIMP1 PE=1 SV=1	P01033	23 kDa		Homo sapiens	0.058	0.101	0.0435	0.101	0.058	0.058	0.0435	0.101	0.058	0.101	0.101	0.101	0.058	0.058	0.0435	0.0435	0.101	0.101	0.101	0.058	0.058	0.0435	0.058	0.135	0.101	0.0435	0.101	0	0.101	0.058	0.058	0.101	0.101	0.058	0.101	0.101	0.101	0.135	0.101	0.101	0.0725	0.101	0.101	0.101
305	Cluster of HLA class II histocompatibility antigen, DRB1-4 beta chain OS=Homo sapiens GN=HLA-DRB1 PE=1 SV=1 (P13760)	P13760 [9]	30 kDa	TRUE	Homo sapiens	0	0.0865	0	0	0.0639	0	0.184	0	0	0	0.184	0.0827	0	0	0.0639	0	0	0.147	0	0	0	0.199	0	0.177	0.169	0.12	0.128	0	0.15	0	0	0.252	0.0489	0.0263	0	0	0.169	0	0	0	0	0	0	0.113
306	Actin-related protein 2/3 complex subunit 5 OS=Homo sapiens GN=ARPC5 PE=1 SV=3	O15511	16 kDa		Homo sapiens	0.0861	0.245	0.245	0.0795	0.119	0.0397	0.331	0	0.291	0.212	0.245	0.245	0	0.0795	0.245	0.245	0.212	0.331	0.291	0	0	0.245	0	0.205	0	0.0795	0.119	0	0	0	0	0.0795	0.0795	0.0397	0.0795	0	0.205	0	0	0.0795	0	0	0.0795	0.0795
307	AP-2 complex subunit alpha-1 OS=Homo sapiens GN=AP2A1 PE=1 SV=3	O95782 (+1)	108 kDa	TRUE	Homo sapiens	0.0798	0.123	0.163	0.0768	0.163	0.122	0.0512	0	0.0706	0.133	0.151	0.192	0.00819	0.0942	0.0716	0.0348	0.0399	0.15	0.13	0	0	0.0123	0.0102	0.0276	0.0276	0.0665	0.0113	0	0	0	0	0.0133	0.0184	0	0	0	0.0635	0.0686	0.0276	0	0	0	0	0
308	Cluster of AP-1 complex subunit mu-1 OS=Homo sapiens GN=AP1M1 PE=1 SV=3 (Q9BXS5)	Q9BXS5	49 kDa	TRUE	Homo sapiens	0.123	0.239	0.208	0	0	0.0567	0.116	0	0.0875	0.154	0.201	0.194	0.052	0.0591	0.0875	0.121	0.182	0.206	0.236	0	0	0	0	0.0284	0	0	0	0	0	0	0.0331	0	0.0331	0.0236	0	0	0	0.0284	0	0.0236	0	0	0	0
309	Cluster of Ficolin-1 OS=Homo sapiens GN=FCN1 PE=1 SV=2 (O00602)	O00602	35 kDa	TRUE	Homo sapiens	0.0429	0.0706	0.117	0	0.0644	0	0.144	0	0.0276	0.0429	0.169	0.144	0.126	0	0.0276	0	0.0706	0.224	0	0	0	0.0982	0.0982	0.178	0.196	0.0429	0.0276	0.0798	0.0982	0	0.0982	0.224	0.239	0.0552	0.178	0.126	0	0.0276	0	0.092	0	0.0429	0.0706	0.113
310	Cluster of Spectrin beta chain, brain 1 OS=Homo sapiens GN=SPTBN1 PE=1 SV=2 (Q01082)	Q01082	275 kDa	TRUE	Homo sapiens	0	0.025	0.0266	0	0.0195	0.0118	0.0102	0	0	0.0207	0.0355	0.0605	0	0	0.0102	0	0.0761	0.0601	0.0567	0	0	0	0	0	0	0.0169	0	0	0	0	0	0	0	0	0	0	0	0	0	0	0	0	0	0
311	60 kDa heat shock protein, mitochondrial OS=Homo sapiens GN=HSPD1 PE=1 SV=2	P10809	61 kDa		Homo sapiens	0.14	0.129	0.0209	0.0209	0.133	0.0733	0.173	0.0524	0.108	0.0419	0.0384	0.0733	0.0157	0	0.166	0.154	0.12	0.225	0.0646	0	0	0.0593	0.0366	0.0698	0	0	0.0506	0.105	0	0	0.0157	0.0698	0	0.0157	0.0768	0	0.152	0.0593	0	0	0	0.0209	0.131	0
312	Probable serine carboxypeptidase CPVL OS=Homo sapiens GN=CPVL PE=1 SV=2	Q9H3G5	54 kDa		Homo sapiens	0	0.0441	0.0651	0.021	0.0987	0.0714	0.0168	0	0.021	0.021	0.0462	0.0357	0.0966	0.0168	0.021	0.0504	0.0441	0.0357	0.0147	0	0	0.0504	0.0378	0.132	0.101	0.0504	0.0714	0	0.0462	0	0.0231	0.116	0.101	0.021	0.021	0	0.0504	0.0777	0.158	0.105	0	0.0294	0.0294	0
313	Eukaryotic translation initiation factor 3 subunit L OS=Homo sapiens GN=EIF3L PE=1 SV=1	Q9Y262	67 kDa		Homo sapiens	0.177	0.126	0.184	0.0248	0.108	0.0284	0.126	0.0656	0.0284	0.144	0.161	0.2	0	0.0638	0.0461	0	0.0461	0.0833	0.0762	0	0	0	0	0.0514	0.0284	0	0	0	0	0	0	0.0514	0.0284	0	0	0	0.113	0.0514	0	0	0	0	0	0
314	Splicing factor U2AF 65 kDa subunit OS=Homo sapiens GN=U2AF2 PE=1 SV=4	P26368 (+1)	54 kDa		Homo sapiens	0.141	0.192	0.232	0.0547	0.12	0.0337	0.0547	0.168	0.0821	0.124	0.119	0.162	0.0505	0.162	0.116	0.0989	0.0716	0.232	0.282	0	0	0.0337	0	0.0337	0.0337	0	0.0716	0.0337	0	0	0.0168	0.0337	0.0337	0	0	0	0.0701	0	0	0	0	0	0	0
315	Cluster of Glutaminyl-peptide cyclotransferase OS=Homo sapiens GN=QPCT PE=1 SV=1 (Q16769)	Q16769	41 kDa	TRUE	Homo sapiens	0	0	0	0	0	0	0	0	0	0	0.0693	0	0.227	0	0	0	0.0305	0.161	0	0	0	0.0693	0.216	0.224	0.125	0	0.111	0.274	0.0637	0	0.141	0.224	0	0.175	0	0.197	0.169	0	0.0305	0.127	0.191	0.258	0	0.141
316	Dipeptidyl peptidase 2 OS=Homo sapiens GN=DPP7 PE=1 SV=3	Q9UHL4	54 kDa		Homo sapiens	0.061	0	0	0.0793	0.138	0.0874	0	0.0711	0.0224	0.0589	0.0224	0.0183	0.0833	0.0874	0.0407	0.0447	0.124	0.138	0.0407	0	0	0	0.102	0.0244	0.0244	0	0.0244	0.065	0	0	0	0.0976	0.0793	0.0528	0.0224	0.0407	0.0285	0.138	0.0244	0.0244	0	0.0467	0.0467	0.065
317	Biliverdin reductase A OS=Homo sapiens GN=BLVRA PE=1 SV=2	P53004	33 kDa		Homo sapiens	0.118	0.206	0.257	0.105	0.0811	0.105	0.0845	0	0.152	0	0.301	0.203	0.0574	0.26	0.105	0.0473	0.105	0.206	0.179	0	0	0	0	0.0473	0.0845	0	0.0946	0.0473	0	0	0	0	0.0473	0.139	0	0	0.213	0.0946	0	0.105	0	0	0	0
318	Isoform 3 of Heterogeneous nuclear ribonucleoprotein K OS=Homo sapiens GN=HNRNPK	P61978-3	49 kDa		unknown	0.0955	0.114	0.118	0	0.0841	0.0273	0.214	0.0636	0.102	0.0659	0.0886	0.211	0.0273	0.0273	0.182	0.025	0.0864	0.28	0.141	0	0	0.0568	0.0273	0.0386	0	0	0.0273	0.0273	0	0	0	0	0	0	0	0	0.191	0	0	0	0	0	0	0
319	Coatomer subunit beta' OS=Homo sapiens GN=COPB2 PE=1 SV=2	P35606	102 kDa		Homo sapiens	0.11	0.0607	0.0751	0.0486	0.0497	0.00993	0.0806	0	0.032	0.0552	0.106	0.0353	0.00993	0.0519	0.0221	0.0408	0.0883	0.116	0.0883	0	0	0.0221	0	0.0121	0.032	0	0	0	0	0	0	0.0132	0	0	0	0.0132	0.0464	0.0132	0	0	0	0	0.0121	0.00993
320	Cluster of Ras-related C3 botulinum toxin substrate 2 OS=Homo sapiens GN=RAC2 PE=1 SV=1 (P15153)	P15153 [3]	21 kDa	TRUE	Homo sapiens	0.0417	0.146	0.115	0	0.115	0	0.115	0	0.0729	0.0417	0.115	0.0417	0.156	0	0.0417	0	0.0729	0.115	0.115	0	0	0.0729	0	0.115	0	0.115	0.115	0.146	0	0	0.115	0.115	0.115	0.156	0	0.0729	0.12	0.115	0.0729	0.115	0	0	0	0
321	Neurolysin, mitochondrial OS=Homo sapiens GN=NLN PE=1 SV=1	Q9BYT8	81 kDa		Homo sapiens	0.0199	0.0199	0.0199	0.0199	0	0	0.0199	0	0.0199	0.0298	0.0426	0.0199	0	0	0.0199	0	0	0.0199	0.0199	0	0	0	0	0.0199	0.0199	0.0199	0.0199	0	0	0	0	0.0199	0.0199	0	0	0	0.0199	0.0199	0	0	0	0	0	0
322	Grancalcin OS=Homo sapiens GN=GCA PE=1 SV=2	P28676	24 kDa		Homo sapiens	0.221	0.143	0.212	0.276	0.313	0.0829	0.0783	0.0829	0.0507	0.23	0.175	0.226	0.0922	0.124	0.263	0.0507	0.0922	0.175	0.304	0	0	0.175	0.0507	0	0	0.143	0.152	0	0	0	0	0	0	0.184	0	0	0	0	0	0.0507	0	0	0.143	0.0922
323	Isoform 2 of Septin-2 OS=Homo sapiens GN=SEPT2	Q15019-2	45 kDa		unknown	0.109	0.149	0.184	0.0404	0.26	0.24	0.0732	0.167	0.048	0.053	0.172	0.184	0.114	0.164	0.157	0.0303	0.129	0.116	0.0808	0	0	0	0	0.0303	0.0354	0.0833	0.0227	0	0	0	0	0.0429	0.0429	0	0.0354	0	0.109	0.0303	0	0.0227	0	0	0	0
324	Acidic leucine-rich nuclear phosphoprotein 32 family member A OS=Homo sapiens GN=ANP32A PE=1 SV=1	P39687	29 kDa	TRUE	Homo sapiens	0.193	0.173	0.229	0	0.229	0.108	0.249	0.108	0.177	0.193	0	0.321	0.104	0.157	0.301	0.0321	0.0321	0.365	0.237	0	0	0.0964	0	0	0	0	0.1	0	0	0	0	0	0	0.0602	0	0	0	0	0	0.0321	0	0	0	0
325	Cystatin-B OS=Homo sapiens GN=CSTB PE=1 SV=2	P04080	11 kDa		Homo sapiens	0.459	0.459	0.337	0.52	0.469	0.52	0.551	0.122	0.337	0.245	0.459	0.459	0.337	0.398	0.286	0.337	0.378	0.398	0.337	0	0	0.0612	0	0.122	0	0.122	0.245	0	0.184	0	0	0	0.122	0.122	0	0.122	0.337	0	0.122	0.337	0.122	0.122	0.214	0
326	SAM domain and HD domain-containing protein 1 OS=Homo sapiens GN=SAMHD1 PE=1 SV=2	Q9Y3Z3	72 kDa		Homo sapiens	0.0942	0.0671	0.0575	0.0911	0.0847	0.0144	0.174	0	0.0719	0.0383	0.0607	0.0543	0	0.0735	0.0288	0	0	0.144	0.0575	0	0	0.0447	0	0.0383	0	0	0	0	0	0	0	0.0431	0.024	0	0	0	0.163	0.101	0	0	0	0	0	0
327	Thioredoxin-dependent peroxide reductase, mitochondrial OS=Homo sapiens GN=PRDX3 PE=1 SV=3	P30048	28 kDa		Homo sapiens	0.16	0.156	0.043	0.0977	0.0742	0.117	0.102	0.129	0.0312	0.102	0.125	0.129	0.0586	0.172	0.0586	0.203	0.102	0.125	0.043	0	0	0.0547	0.0703	0.0977	0.0547	0	0.0586	0.0547	0	0.0547	0.0547	0.0547	0.0547	0.156	0.043	0	0.082	0.0547	0	0	0	0	0.0273	0.0547
328	Adenylosuccinate synthetase isozyme 2 OS=Homo sapiens GN=ADSS PE=1 SV=3	P30520	50 kDa	TRUE	Homo sapiens	0.105	0.127	0.0768	0.178	0.0855	0.123	0.0373	0.0833	0.195	0.248	0.193	0.0877	0.0241	0.175	0.0636	0.0833	0.143	0.204	0.217	0	0	0.0439	0	0.0482	0.0285	0.2	0.0833	0.0482	0	0	0	0	0	0.127	0	0	0.0526	0.0417	0.123	0.0241	0.0285	0	0.0241	0
329	Small nuclear ribonucleoprotein Sm D3 OS=Homo sapiens GN=SNRPD3 PE=1 SV=1	P62318	14 kDa		Homo sapiens	0.151	0.0794	0.151	0.0794	0.0794	0.151	0.0714	0.151	0.151	0.151	0.151	0.151	0.0714	0.151	0.151	0.0714	0.0714	0.151	0.151	0	0	0.0794	0.151	0.0794	0.0794	0.0794	0.0794	0.0794	0.0794	0	0	0.0794	0	0.151	0.0794	0.151	0.0794	0.0794	0.0794	0.151	0	0.0714	0.0794	0.0714
330	Complement factor B OS=Homo sapiens GN=CFB PE=1 SV=2	P00751	86 kDa		Homo sapiens	0	0	0	0	0	0	0	0	0	0	0	0	0	0	0	0	0	0	0	0	0	0	0.113	0.0654	0.0288	0	0	0	0.0537	0	0.106	0.106	0.0864	0.0183	0	0	0.0353	0.0393	0	0	0	0.0118	0	0.0131
331	Ras suppressor protein 1 OS=Homo sapiens GN=RSU1 PE=1 SV=3	Q15404	32 kDa	TRUE	Homo sapiens	0.0505	0.144	0.119	0.159	0.213	0.296	0.26	0	0.0866	0.173	0.116	0.224	0.26	0.126	0.235	0	0.303	0.455	0.307	0	0	0	0	0	0	0.0866	0.0325	0	0	0	0	0	0	0.0542	0	0	0.0975	0.0866	0.0866	0	0	0	0	0
332	Pre-mRNA-processing factor 19 OS=Homo sapiens GN=PRPF19 PE=1 SV=1	Q9UMS4	55 kDa		Homo sapiens	0.139	0.0952	0.129	0.115	0.123	0.0476	0.0456	0.0456	0.0456	0.0476	0.0933	0.0635	0.0476	0.0833	0.0913	0.0278	0.0992	0.0933	0.147	0	0	0	0	0.0476	0.0456	0.0218	0	0.0456	0	0	0	0.0476	0	0	0	0	0.0456	0.0476	0.0456	0	0	0	0	0
333	Cluster of Phosphatidylinositol-binding clathrin assembly protein OS=Homo sapiens GN=PICALM PE=1 SV=2 (Q13492)	Q13492 [4]	71 kDa	TRUE	Homo sapiens	0.0322	0.118	0.0936	0.0353	0.132	0.0537	0	0.0552	0.0644	0.0353	0.156	0.0828	0.0414	0	0.0567	0.0184	0.0736	0.176	0.0874	0	0	0.0414	0	0.0199	0	0	0	0	0	0	0	0.0644	0.0429	0.0782	0	0	0.0644	0.0199	0	0	0	0	0	0
334	T-complex protein 1 subunit zeta OS=Homo sapiens GN=CCT6A PE=1 SV=3	P40227	58 kDa		Homo sapiens	0.0847	0.166	0.145	0.0395	0.0339	0.0546	0.143	0.162	0.119	0.19	0.151	0.0546	0	0	0.128	0	0.0659	0.0226	0	0	0	0.0395	0	0	0	0	0.0866	0	0.0395	0	0	0	0	0.0395	0	0.0395	0.0433	0	0	0	0	0	0	0
335	Protein disulfide-isomerase A6 OS=Homo sapiens GN=PDIA6 PE=1 SV=1	Q15084 (+1)	48 kDa		Homo sapiens	0.0545	0.145	0.118	0.125	0.0932	0.0386	0.2	0.0386	0.0727	0	0.132	0.1	0	0.025	0.0386	0.0932	0.1	0.355	0.111	0	0	0.118	0.0386	0.0318	0.0705	0.0932	0	0.0386	0.0386	0	0.0705	0.139	0.0318	0	0.0386	0.0318	0.191	0.0841	0.0386	0	0	0	0.0386	0.0659
336	Cluster of Annexin A11 OS=Homo sapiens GN=ANXA11 PE=1 SV=1 (P50995)	P50995	54 kDa	TRUE	Homo sapiens	0	0	0	0.0931	0.15	0.0772	0.0436	0	0	0.0178	0.0634	0.0396	0.125	0.0455	0	0.0238	0.0495	0.0574	0.0238	0	0	0	0.0416	0.0614	0	0.125	0.115	0.141	0	0	0.0396	0.0238	0	0.133	0	0.0396	0.0416	0	0	0.131	0	0.0673	0	0.0396
337	26S proteasome non-ATPase regulatory subunit 2 OS=Homo sapiens GN=PSMD2 PE=1 SV=3	Q13200	100 kDa	TRUE	Homo sapiens	0.0419	0.129	0.0958	0	0.0419	0.043	0.102	0	0.0132	0.15	0.0617	0.0749	0	0.0738	0.0242	0	0.098	0.193	0.173	0	0	0	0	0	0	0	0	0	0	0	0	0	0	0	0	0	0.0683	0	0	0	0	0	0	0
338	Syntaxin-binding protein 2 OS=Homo sapiens GN=STXBP2 PE=1 SV=2	Q15833	66 kDa		Homo sapiens	0.086	0.126	0.145	0.027	0.059	0.0911	0.0624	0	0.0438	0.0809	0.155	0.116	0.0759	0.0455	0.0607	0	0	0.0287	0	0	0	0.0438	0.0169	0.0438	0.0607	0.027	0.115	0	0	0	0.0169	0	0.0337	0.0742	0	0	0.0405	0.0371	0.027	0.0556	0	0.0169	0	0
339	Glutathione synthetase OS=Homo sapiens GN=GSS PE=1 SV=1	P48637	52 kDa		Homo sapiens	0.105	0.2	0.0169	0.135	0.0654	0.158	0.0696	0.0274	0.057	0.16	0.165	0.0865	0.0549	0.0886	0.0844	0.0169	0.177	0.103	0.0865	0	0	0	0	0	0	0.057	0.0527	0	0.0211	0	0	0.0654	0	0.0127	0	0	0.0549	0.0591	0.0717	0.0549	0	0	0.019	0
340	Cation-independent mannose-6-phosphate receptor OS=Homo sapiens GN=IGF2R PE=1 SV=3	P11717	274 kDa		Homo sapiens	0	0.00843	0.00482	0	0.00642	0	0	0	0	0	0	0.00442	0.0317	0	0	0	0.00361	0.0128	0.00843	0	0	0	0	0.0217	0.00843	0	0.0181	0	0.00482	0	0.00442	0.0369	0.0132	0.0132	0	0.0233	0.00763	0.00482	0.00843	0.0277	0	0.0293	0	0
341	Guanine nucleotide-binding protein subunit beta-2-like 1 OS=Homo sapiens GN=GNB2L1 PE=1 SV=3	P63244	35 kDa		Homo sapiens	0.174	0.155	0.0757	0.0662	0.11	0.117	0.107	0.23	0.186	0.142	0.12	0.0789	0.0505	0.082	0.0568	0.0347	0	0.0852	0.0852	0	0	0.117	0.0347	0.0505	0.0505	0	0.0505	0.0726	0	0	0	0.0347	0.0505	0.0315	0	0	0.117	0.0662	0	0	0	0	0	0
342	Cluster of Ras-related protein Rab-11B OS=Homo sapiens GN=RAB11B PE=1 SV=4 (Q15907)	Q15907	24 kDa	TRUE	Homo sapiens	0.349	0.179	0.147	0.248	0.303	0.183	0.174	0.156	0.179	0.275	0.11	0	0.101	0.0872	0.275	0	0	0	0.0963	0	0	0.128	0	0.101	0	0	0.156	0	0	0	0	0	0	0.197	0	0	0.138	0	0	0.11	0	0	0	0
343	Cathepsin Z OS=Homo sapiens GN=CTSZ PE=1 SV=1	Q9UBR2	34 kDa		Homo sapiens	0	0.0891	0.0891	0	0.0528	0	0.0561	0	0.0396	0.0396	0.168	0.0957	0.0891	0.0396	0	0.033	0.0297	0.033	0.0297	0	0	0.033	0.0297	0.191	0.0726	0.0528	0.122	0.0924	0.0231	0	0.119	0.0957	0.152	0.0825	0	0.215	0.0726	0.0726	0.175	0.0198	0.0396	0.0957	0.0726	0.158
344	Carbonic anhydrase 2 OS=Homo sapiens GN=CA2 PE=1 SV=2	P00918 (+1)	29 kDa		Homo sapiens	0.1	0.22	0.108	0.0618	0.324	0.0618	0.0463	0	0.108	0.147	0.0811	0.181	0.108	0	0.0849	0.147	0.216	0.22	0.216	0	0	0.0463	0	0.12	0.135	0.0618	0.143	0	0	0	0	0.108	0.135	0.224	0	0	0.0965	0.181	0	0.0811	0	0	0.0463	0
345	Cluster of HLA class II histocompatibility antigen, DR alpha chain OS=Homo sapiens GN=HLA-DRA PE=1 SV=1 (P01903)	P01903	29 kDa	TRUE	Homo sapiens	0.0669	0	0	0.0669	0.114	0	0	0	0	0.134	0.118	0.217	0.26	0	0	0.0669	0.0906	0.165	0.0315	0	0	0.0906	0.142	0.114	0.134	0.0669	0.169	0	0.0669	0	0.185	0.0984	0.114	0.236	0	0.134	0.0787	0.0472	0	0.0984	0	0.0906	0.0669	0
346	Proactivator polypeptide OS=Homo sapiens GN=PSAP PE=1 SV=2	P07602	58 kDa		Homo sapiens	0.0172	0	0.0286	0	0.0286	0	0.0458	0	0	0.0439	0.042	0.0286	0.042	0	0.0782	0.0592	0.0458	0.0477	0.0286	0	0	0.042	0.0592	0.0286	0.0286	0	0.0573	0	0.0286	0	0.0324	0.0286	0.042	0.0439	0.0592	0.0134	0.0286	0.0286	0	0.0153	0	0	0.0592	0
347	Ubiquitin-conjugating enzyme E2 K OS=Homo sapiens GN=UBE2K PE=1 SV=3	P61086	22 kDa		Homo sapiens	0.18	0.24	0.41	0.14	0.165	0.14	0.09	0.135	0.14	0.23	0.195	0.395	0.06	0	0.165	0.13	0.245	0.38	0.47	0	0	0.055	0	0.195	0.215	0	0.06	0.06	0	0	0	0	0.075	0.075	0	0	0.33	0.2	0	0	0	0.225	0.055	0
348	ADP-ribosyl cyclase 2 OS=Homo sapiens GN=BST1 PE=1 SV=2	Q10588	36 kDa		Homo sapiens	0.154	0.0252	0.0597	0.0597	0.0818	0.0252	0.044	0	0.0252	0.066	0.0849	0.0597	0.0881	0.101	0	0	0.16	0.0597	0.0597	0	0	0.0252	0.142	0.16	0.101	0.119	0.113	0.107	0	0	0.126	0.0597	0.0597	0.0252	0	0.16	0.101	0.0252	0.16	0.0252	0	0.0849	0	0.0818
349	Cluster of Sialic acid-binding Ig-like lectin 14 OS=Homo sapiens GN=SIGLEC14 PE=1 SV=1 (Q08ET2)	Q08ET2	44 kDa	TRUE	Homo sapiens	0	0	0	0	0	0	0	0	0	0	0	0	0	0	0	0	0.121	0	0	0	0	0.0934	0.278	0.202	0.126	0	0	0	0	0	0.202	0.169	0.146	0	0	0.162	0.0934	0	0	0.0455	0	0.0884	0	0.119
350	Putative pre-mRNA-splicing factor ATP-dependent RNA helicase DHX15 OS=Homo sapiens GN=DHX15 PE=1 SV=2	O43143	91 kDa		Homo sapiens	0.0491	0.0176	0.0403	0	0.0428	0.0553	0.0528	0	0	0.0591	0.034	0	0	0.00881	0	0	0	0	0	0	0	0	0	0	0	0	0	0	0	0	0	0	0	0	0	0	0	0	0	0	0	0	0	0
351	Coronin-1B OS=Homo sapiens GN=CORO1B PE=1 SV=1	Q9BR76	54 kDa	TRUE	Homo sapiens	0.147	0.178	0.0695	0.0961	0.0348	0.131	0.09	0.0184	0.0777	0.0716	0.102	0.0634	0.0184	0.0368	0.115	0.0164	0.0716	0.157	0.0982	0	0	0	0.0225	0.0184	0.0777	0.0593	0.0327	0	0	0	0	0.0184	0.0777	0	0	0.0184	0.0184	0.0777	0	0	0	0	0	0.0184
352	Beta-hexosaminidase subunit alpha OS=Homo sapiens GN=HEXA PE=1 SV=2	P06865	61 kDa	TRUE	Homo sapiens	0.0416	0	0	0	0.0567	0.0435	0	0	0	0.034	0.0851	0.0586	0	0	0	0	0.174	0.115	0.0681	0	0	0	0.0416	0.142	0	0	0	0.0208	0	0	0.1	0.138	0.121	0.0416	0	0.0208	0.112	0.0662	0	0.0359	0	0	0	0
353	Macrophage colony-stimulating factor 1 receptor OS=Homo sapiens GN=CSF1R PE=1 SV=2	P07333	108 kDa		Homo sapiens	0.0329	0.0175	0.0175	0	0.0175	0.0175	0.0175	0.0175	0.0175	0.00926	0.0309	0.0257	0.0175	0.0175	0.0175	0	0.0175	0.0175	0	0	0	0.0638	0.0556	0.035	0.0134	0.0175	0.0257	0.00926	0.036	0	0.00926	0.0175	0.0175	0.0237	0.00926	0.0576	0.0175	0.0175	0	0	0.0257	0.0638	0.0267	0.0175
354	Neutrophil gelatinase-associated lipocalin OS=Homo sapiens GN=LCN2 PE=1 SV=2	P80188 (+1)	23 kDa		Homo sapiens	0	0.0758	0	0.434	0.308	0.197	0.0758	0	0	0	0.0758	0	0.359	0.197	0.0758	0.0758	0	0	0.0758	0	0	0.0758	0	0.0758	0.0758	0.343	0.253	0.227	0.0758	0	0	0.0758	0.0758	0.263	0	0	0	0.0758	0.399	0.343	0.141	0.0758	0.0758	0
355	Trinucleotide repeat-containing gene 6C protein OS=Homo sapiens GN=TNRC6C PE=1 SV=3	Q9HCJ0 (+1)	176 kDa		Homo sapiens	0	0	0	0	0	0	0	0	0	0	0	0	0	0	0	0	0	0	0	0	0	0	0	0	0	0	0	0	0	0	0	0	0	0	0	0	0	0	0	0	0	0	0	0
356	Delta(3,5)-Delta(2,4)-dienoyl-CoA isomerase, mitochondrial OS=Homo sapiens GN=ECH1 PE=1 SV=2	Q13011	36 kDa		Homo sapiens	0.146	0.137	0.204	0	0.0518	0.0305	0.146	0	0.0945	0.116	0.195	0.125	0	0.0305	0.119	0.0305	0.0762	0.152	0.116	0	0	0	0.0305	0.0671	0.0976	0.0305	0	0	0	0	0	0.146	0	0.0305	0.0579	0	0.0976	0.0671	0	0	0	0	0.0305	0
357	Cluster of Guanine nucleotide-binding protein subunit beta-4 OS=Homo sapiens GN=GNB4 PE=1 SV=3 (Q9HAV0)	Q9HAV0 [3]	38 kDa	TRUE	Homo sapiens	0	0	0	0	0	0	0	0	0	0	0	0	0	0	0	0	0	0	0	0	0	0.0941	0	0	0	0.0824	0	0	0	0	0	0	0	0	0	0	0	0	0	0	0	0	0	0
358	Cluster of Protein XRP2 OS=Homo sapiens GN=RP2 PE=1 SV=4 (O75695)	O75695	40 kDa	TRUE	Homo sapiens	0.0486	0.131	0.0771	0.04	0	0.0714	0.0686	0	0.0229	0.109	0	0	0.04	0	0.0971	0.0229	0.134	0.134	0.166	0	0	0	0	0	0	0	0.0629	0	0	0	0.0514	0	0	0.0914	0	0.0714	0	0	0	0.0914	0	0	0	0
359	Fumarate hydratase, mitochondrial OS=Homo sapiens GN=FH PE=1 SV=3	P07954	55 kDa		Homo sapiens	0.137	0.229	0.235	0.0686	0.114	0.104	0.0275	0.104	0	0.0686	0.202	0.125	0	0.0922	0	0.0275	0.0725	0.0412	0.145	0	0	0	0	0.0686	0.0412	0	0	0	0	0	0	0.149	0.0863	0	0.0863	0	0.114	0.0412	0	0	0	0	0.051	0
360	T-complex protein 1 subunit beta OS=Homo sapiens GN=CCT2 PE=1 SV=4	P78371	57 kDa		Homo sapiens	0.129	0.164	0.148	0	0.112	0.028	0.151	0.0879	0.17	0.211	0.028	0.0991	0	0.0224	0.0785	0	0	0	0.028	0	0	0.043	0.0374	0	0.028	0	0.043	0.0224	0	0	0	0.028	0	0	0	0	0.0411	0.028	0	0	0	0	0.0224	0
361	Cluster of Ubiquitin thioesterase OTUB1 OS=Homo sapiens GN=OTUB1 PE=1 SV=2 (Q96FW1)	Q96FW1	31 kDa	TRUE	Homo sapiens	0.0332	0.251	0.14	0	0.207	0.251	0.0996	0	0	0.185	0.269	0.103	0	0.0701	0	0	0.0332	0.14	0.133	0	0	0	0	0.0443	0	0	0.0554	0	0	0	0	0	0	0.0886	0	0	0.0775	0	0	0	0	0	0	0
362	Isoform 7 of CD44 antigen OS=Homo sapiens GN=CD44	P16070-7	78 kDa		unknown	0.0168	0.0393	0.0168	0.0168	0.0519	0.0168	0.0168	0	0	0.0126	0.0168	0.0168	0.0168	0.0168	0.0393	0	0.0168	0.0168	0.0168	0	0	0.0393	0.0295	0.0393	0.0519	0.0393	0	0.0393	0.0393	0	0.0168	0.0673	0.0519	0.0168	0	0.0168	0.0168	0.0519	0.0224	0.0505	0.0168	0.0168	0	0.0168
363	Cluster of Transforming protein RhoA OS=Homo sapiens GN=RHOA PE=1 SV=1 (P61586)	P61586	22 kDa	TRUE	Homo sapiens	0	0.228	0.166	0.166	0.124	0.124	0.166	0	0	0.166	0.166	0.218	0.0518	0	0.166	0	0	0.166	0.124	0	0	0.166	0	0.254	0.13	0.166	0.104	0	0	0	0	0.166	0.0881	0.0622	0	0	0.166	0.254	0	0.0622	0	0	0	0
364	Calnexin OS=Homo sapiens GN=CANX PE=1 SV=2	P27824	68 kDa		Homo sapiens	0.0828	0.027	0.027	0.027	0.0693	0.027	0.0574	0	0	0	0.027	0.027	0.0676	0.027	0	0.0591	0.027	0.128	0.027	0	0	0.0591	0.0693	0.0591	0.027	0.027	0.098	0	0	0	0.0169	0.027	0.027	0.0591	0	0.027	0.125	0.0524	0.0321	0.0828	0	0	0	0.027
365	Cluster of Histidyl-tRNA synthetase, cytoplasmic OS=Homo sapiens GN=HARS PE=1 SV=2 (P12081)	P12081 [2]	57 kDa	TRUE	Homo sapiens	0.0177	0.153	0.124	0.053	0.0864	0	0.0668	0	0.141	0.0982	0.232	0.0668	0	0	0.0845	0.0255	0.0668	0.0609	0	0	0	0	0	0	0	0	0	0	0	0	0	0.0255	0	0	0	0	0.118	0	0.0255	0	0	0	0	0
366	Cluster of Hemoglobin subunit gamma-2 OS=Homo sapiens GN=HBG2 PE=1 SV=2 (P69892)	P69892 [2]	16 kDa	TRUE	Homo sapiens	0	0	0	0	0.354	0.626	0	0	0	0	0	0	0.626	0.333	0	0.224	0	0	0	0	0	0	0	0	0	0	0.537	0.551	0.15	0	0	0	0	0.667	0.0884	0.156	0	0	0	0.619	0.238	0	0	0
367	Cluster of Glutamate dehydrogenase 1, mitochondrial OS=Homo sapiens GN=GLUD1 PE=1 SV=2 (P00367)	P00367	61 kDa	TRUE	Homo sapiens	0.0681	0.086	0.086	0.0627	0.086	0.116	0.159	0	0	0.043	0.106	0.104	0.0323	0.145	0.0484	0.0824	0	0.163	0	0	0	0	0	0	0	0	0	0	0	0	0	0	0	0	0.0573	0	0.086	0	0	0	0	0	0.109	0
368	Cluster of EH domain-containing protein 1 OS=Homo sapiens GN=EHD1 PE=1 SV=2 (Q9H4M9)	Q9H4M9	61 kDa	TRUE	Homo sapiens	0.0375	0	0	0	0	0	0	0	0	0	0	0	0.0899	0	0	0	0	0	0	0	0	0	0	0.0805	0.0412	0	0.176	0.0824	0	0	0.0843	0	0	0.148	0	0	0.18	0	0.0749	0.0936	0	0.0169	0	0
369	AP-2 complex subunit beta OS=Homo sapiens GN=AP2B1 PE=1 SV=1	P63010 (+1)	105 kDa	TRUE	Homo sapiens	0.0705	0.176	0.181	0.0993	0.0726	0.126	0.154	0.0907	0.0683	0.147	0.202	0.131	0.0147	0.062	0.126	0.0427	0.144	0.171	0.174	0	0	0	0	0.063	0.0822	0.0294	0.0811	0	0	0	0	0.0715	0.0438	0	0	0	0.132	0.0557	0.0566	0	0	0	0	0
370	Cluster of Tyrosine-protein kinase HCK OS=Homo sapiens GN=HCK PE=1 SV=5 (P08631)	P08631 [6]	60 kDa	TRUE	Homo sapiens	0	0.053	0.053	0	0.0978	0	0	0	0	0	0.0998	0	0.122	0	0.0551	0	0	0	0	0	0	0.0304	0.076	0	0.0285	0	0.0741	0.0437	0.0608	0	0	0.0284	0	0.0856	0	0	0.122	0.0247	0	0.0699	0	0	0	0.017
371	S-methyl-5'-thioadenosine phosphorylase OS=Homo sapiens GN=MTAP PE=1 SV=2	Q13126	31 kDa		Homo sapiens	0.11	0.233	0.152	0.141	0.208	0.0989	0.0813	0.124	0.0636	0.117	0.247	0.0636	0.0601	0	0.0636	0	0.276	0.173	0.3	0	0	0	0	0.205	0.0813	0.145	0.0283	0	0	0	0	0.145	0.205	0.0601	0	0	0.0813	0.205	0.124	0	0	0	0	0
372	Cluster of Platelet-activating factor acetylhydrolase IB subunit alpha OS=Homo sapiens GN=PAFAH1B1 PE=1 SV=2 (P43034)	P43034	47 kDa	TRUE	Homo sapiens	0	0.176	0.173	0.0634	0.0537	0.0439	0.0829	0	0.102	0.12	0.166	0.12	0	0.0634	0.0659	0.0659	0.122	0	0.0659	0	0	0.0366	0	0.0366	0.0366	0.0634	0.0366	0	0	0	0	0.0366	0.0366	0.0366	0	0	0.0756	0.0366	0.0268	0	0	0.0756	0	0
373	Cluster of Threonyl-tRNA synthetase, cytoplasmic OS=Homo sapiens GN=TARS PE=1 SV=3 (P26639)	P26639	83 kDa	TRUE	Homo sapiens	0.0498	0	0	0.0719	0.0885	0.036	0.0166	0	0.0166	0.0456	0.0277	0.065	0.0401	0.0636	0	0.0166	0.0498	0.0456	0.0166	0	0	0	0	0	0	0.0705	0.0581	0.0166	0	0	0.0166	0	0	0.0387	0	0.0166	0.0194	0	0.065	0.0166	0	0	0.0166	0.0166
374	Cluster of Serine/threonine-protein phosphatase PP1-alpha catalytic subunit OS=Homo sapiens GN=PPP1CA PE=1 SV=1 (P62136)	P62136 [4]	38 kDa	TRUE	Homo sapiens	0.0848	0.125	0.156	0.101	0.103	0	0.125	0	0.127	0.185	0	0	0.0788	0.121	0.0948	0	0	0	0	0	0	0	0	0	0	0	0.0788	0	0	0	0	0	0	0.0788	0	0	0	0	0	0	0	0	0	0
375	Neutrophil collagenase OS=Homo sapiens GN=MMP8 PE=1 SV=1	P22894	53 kDa		Homo sapiens	0	0	0	0.238	0.246	0.0642	0	0	0	0	0	0	0.212	0.107	0	0.0278	0	0	0	0	0	0	0	0	0	0.321	0.188	0.133	0	0	0	0	0	0.251	0	0	0	0	0.21	0.21	0.0942	0	0.0257	0
376	Cluster of Abhydrolase domain-containing protein 14B OS=Homo sapiens GN=ABHD14B PE=1 SV=1 (Q96IU4)	Q96IU4	22 kDa	TRUE	Homo sapiens	0.0952	0.238	0.381	0.171	0.214	0	0	0	0	0.0952	0.238	0.238	0.114	0.171	0.152	0.171	0.2	0.41	0.333	0	0	0	0	0.171	0.171	0	0.0476	0	0	0	0	0.171	0.171	0	0	0	0.171	0.171	0	0	0	0	0	0
377	T-complex protein 1 subunit eta OS=Homo sapiens GN=CCT7 PE=1 SV=2	Q99832	59 kDa		Homo sapiens	0.112	0.0921	0.116	0.0258	0.0645	0.0387	0.0608	0.0645	0.0902	0.166	0.123	0.0921	0	0	0.0516	0	0.101	0.0221	0.07	0	0	0	0	0.0258	0.0258	0	0.0258	0	0	0	0	0	0	0	0	0	0.07	0.0258	0	0	0	0	0	0
378	Agrin OS=Homo sapiens GN=AGRN PE=1 SV=4	O00468	215 kDa	TRUE	Homo sapiens	0	0	0	0	0	0	0	0	0	0	0	0	0	0	0	0	0	0	0	0	0	0.00587	0.0156	0.0171	0.0298	0	0.00978	0	0.00636	0	0.0377	0.0465	0.044	0.0284	0	0.00391	0	0	0	0	0.00587	0.00636	0	0.00587
379	Cluster of Isoform KvB1.1 of Voltage-gated potassium channel subunit beta-1 OS=Homo sapiens GN=KCNAB1 (Q14722-2)	Q14722-2 [3]	45 kDa	TRUE	unknown	0	0	0	0.167	0	0	0	0	0	0	0	0	0	0	0	0	0	0	0	0	0	0	0	0	0	0.0474	0	0	0	0	0	0	0	0	0	0	0	0	0.0474	0	0	0	0	0
380	Ubiquitin-conjugating enzyme E2 L3 OS=Homo sapiens GN=UBE2L3 PE=1 SV=1	P68036	18 kDa		Homo sapiens	0.26	0.201	0.318	0.305	0.156	0.214	0.318	0.143	0.0584	0.39	0.461	0.377	0.0584	0.305	0.299	0.201	0.344	0.299	0.227	0	0	0	0.143	0	0	0.305	0.0584	0.143	0	0	0.143	0	0	0	0	0.143	0.143	0	0.305	0	0	0	0	0
381	Farnesyl pyrophosphate synthase OS=Homo sapiens GN=FDPS PE=1 SV=4	P14324	48 kDa		Homo sapiens	0.0883	0.0239	0.0955	0	0.0668	0.11	0.0883	0	0.0883	0.0883	0.0453	0.0453	0.0525	0.0788	0.117	0.0668	0.0931	0.11	0.11	0	0	0.0668	0	0	0	0	0.0239	0.0931	0.043	0	0	0	0	0.0668	0.0668	0	0	0	0	0.0883	0	0.0668	0.0453	0
382	Scavenger mRNA-decapping enzyme DcpS OS=Homo sapiens GN=DCPS PE=1 SV=2	Q96C86	39 kDa		Homo sapiens	0.0415	0.142	0.0386	0.151	0.0742	0.163	0.089	0.0682	0.0297	0.145	0.0386	0.095	0.116	0.214	0.0831	0.125	0.214	0.107	0.0772	0	0	0	0	0.0564	0.0564	0.0564	0	0	0	0	0	0.0564	0.0564	0	0	0	0.0564	0.0564	0.0564	0	0	0	0	0
383	Thioredoxin OS=Homo sapiens GN=TXN PE=1 SV=3	P10599 (+1)	12 kDa		Homo sapiens	0.305	0.0857	0.124	0.124	0.106	0.0857	0.0857	0.124	0	0.429	0.124	0.238	0.229	0.0857	0.124	0.124	0.343	0.124	0.124	0.124	0.124	0.0857	0.0857	0.124	0.124	0.124	0.314	0.21	0.124	0	0.0857	0.124	0.124	0.124	0.124	0.0857	0.0857	0.124	0.124	0.314	0	0.124	0.124	0.21
384	Tumor necrosis factor-inducible gene 6 protein OS=Homo sapiens GN=TNFAIP6 PE=1 SV=2	P98066	31 kDa		Homo sapiens	0	0	0	0	0	0	0	0	0	0	0	0	0.083	0	0	0	0	0	0	0	0	0.0866	0.119	0.0325	0.0325	0	0.0325	0	0.0325	0	0.0325	0.0578	0.0325	0.083	0.119	0.0794	0.0903	0.112	0	0.0794	0.0542	0.0903	0	0.112
385	60S ribosomal protein L10a OS=Homo sapiens GN=RPL10A PE=1 SV=2	P62906	25 kDa		Homo sapiens	0.0645	0.161	0.0369	0	0.0599	0	0.0369	0	0	0.286	0	0.198	0.0369	0.134	0	0	0.161	0.161	0.161	0	0	0	0.0369	0	0	0	0.0968	0	0.0369	0	0	0	0	0.0737	0	0	0	0.0369	0	0.0369	0	0.0369	0	0
386	Eukaryotic translation initiation factor 3 subunit A OS=Homo sapiens GN=EIF3A PE=1 SV=1	Q14152	167 kDa		Homo sapiens	0.0492	0.0709	0.042	0.021	0.0398	0.0195	0.0658	0	0.0391	0.0535	0.0355	0.047	0	0.0109	0.0318	0	0	0.0137	0	0	0	0	0	0.0109	0	0	0	0.0109	0	0	0	0.0109	0.0109	0	0	0	0.00868	0.0109	0	0	0	0	0	0
387	Fatty acid-binding protein, epidermal OS=Homo sapiens GN=FABP5 PE=1 SV=3	Q01469	15 kDa		Homo sapiens	0.0667	0.178	0.0667	0.0667	0.141	0.0667	0.222	0.133	0	0.119	0.0667	0	0.185	0.0741	0.0667	0.0667	0.193	0.178	0	0	0	0	0.0667	0	0	0	0.133	0	0	0	0.133	0.0667	0	0.0667	0	0.0667	0	0	0	0.178	0	0	0	0.133
388	Staphylococcal nuclease domain-containing protein 1 OS=Homo sapiens GN=SND1 PE=1 SV=1	Q7KZF4	102 kDa		Homo sapiens	0.011	0.0934	0.0725	0.0176	0.011	0.011	0.0286	0.0143	0	0.104	0.0868	0.124	0	0	0.0286	0.0143	0.0352	0.1	0.0549	0	0	0	0	0.0176	0	0	0	0	0	0	0	0.0451	0	0	0	0	0.11	0.044	0	0	0	0	0	0
389	Protein S100-A6 OS=Homo sapiens GN=S100A6 PE=1 SV=1	P06703	10 kDa		Homo sapiens	0.244	0.167	0.167	0	0.0889	0.244	0.244	0	0.167	0.244	0.167	0	0.0889	0.156	0.244	0.167	0.167	0.244	0	0	0	0.0889	0.0889	0	0	0	0.0889	0.0889	0	0	0	0	0	0	0	0.0889	0	0	0.0889	0	0	0.167	0	0
390	Carbonyl reductase [NADPH] 1 OS=Homo sapiens GN=CBR1 PE=1 SV=3	P16152	30 kDa		Homo sapiens	0.105	0.217	0.52	0.17	0.119	0.242	0	0	0.126	0.202	0.509	0.245	0	0.0975	0.188	0	0.0289	0.162	0.108	0	0	0	0	0	0	0	0	0	0	0	0	0	0	0	0	0	0	0.108	0	0	0	0	0	0
391	Importin-5 OS=Homo sapiens GN=IPO5 PE=1 SV=4	O00410 (+1)	124 kDa		Homo sapiens	0.0629	0.0884	0.062	0	0.0365	0.0675	0.0392	0.031	0.041	0.102	0.0593	0.0747	0	0.0179	0.0365	0	0.0182	0	0	0	0	0	0	0	0	0	0.0365	0	0	0	0	0	0	0	0	0	0.0082	0	0	0	0	0	0	0
392	Cell division control protein 42 homolog OS=Homo sapiens GN=CDC42 PE=1 SV=2	P60953	21 kDa		Homo sapiens	0.257	0.126	0.0681	0.126	0.0681	0	0.0576	0	0.0681	0.257	0.11	0.0681	0.215	0	0.126	0	0.0576	0.0681	0	0	0	0.126	0.257	0.168	0.168	0.126	0.089	0.0681	0	0	0.126	0.168	0.168	0.089	0.0576	0.0681	0.168	0.168	0.126	0	0.168	0.0576	0	0
393	Fatty acid synthase OS=Homo sapiens GN=FASN PE=1 SV=3	P49327	273 kDa		Homo sapiens	0.0271	0.0454	0.0339	0.0307	0.0211	0.0247	0.0239	0	0.0195	0.0179	0.0315	0.0601	0	0.0287	0.0227	0	0.0366	0.0283	0.0394	0	0	0	0	0	0.0199	0	0.00916	0	0	0	0	0.00916	0	0	0	0	0.0104	0	0	0	0	0	0	0
394	WD repeat-containing protein 65 OS=Homo sapiens GN=WDR65 PE=2 SV=3	Q96MR6	145 kDa		unknown	0.0104	0.0104	0.0104	0.0104	0	0	0.0104	0.0104	0.0104	0.0104	0	0.0104	0	0	0.0104	0.0104	0	0.0104	0.0104	0	0	0.0104	0	0.0104	0	0.0104	0.0104	0	0.0104	0	0	0	0	0	0.0104	0	0	0	0	0	0	0.0104	0.0104	0.0104
395	Annexin A4 OS=Homo sapiens GN=ANXA4 PE=1 SV=4	P09525	36 kDa	TRUE	Homo sapiens	0.0815	0.292	0.132	0.0533	0.163	0.103	0.0564	0	0	0	0.103	0.219	0.207	0.0345	0.0188	0	0.0188	0.304	0.185	0	0	0.0345	0	0.0658	0.0502	0.0784	0.213	0.0564	0	0	0	0.201	0.0972	0.197	0	0	0.219	0.0533	0.0502	0.122	0.0533	0	0.0345	0
396	Alpha-1,3-mannosyl-glycoprotein 2-beta-N-acetylglucosaminyltransferase OS=Homo sapiens GN=MGAT1 PE=2 SV=2	P26572	51 kDa		Homo sapiens	0	0	0	0	0	0	0	0	0	0	0.115	0.0404	0.0787	0	0	0	0	0	0	0	0	0	0.0831	0.106	0.0427	0	0.0899	0	0.0315	0	0	0	0	0.0315	0	0.0539	0.133	0	0	0.0404	0	0.106	0	0
397	Eukaryotic translation initiation factor 3 subunit B OS=Homo sapiens GN=EIF3B PE=1 SV=3	P55884 (+1)	92 kDa		Homo sapiens	0.059	0.139	0.115	0	0.0627	0.07	0.0934	0.0332	0.0934	0.141	0.0491	0.0405	0	0.0823	0.0246	0	0.0233	0.0295	0.0295	0	0	0	0	0	0	0	0	0.0123	0	0	0	0	0	0.0172	0	0	0.0799	0	0	0	0	0	0	0
398	Cluster of Integrin alpha-IIb OS=Homo sapiens GN=ITGA2B PE=1 SV=3 (P08514)	P08514	113 kDa	TRUE	Homo sapiens	0	0.0125	0	0	0.0462	0.0731	0.0125	0	0	0	0	0	0.0895	0.0404	0	0	0	0	0	0	0	0	0.0279	0	0.0212	0	0.0597	0.0385	0	0	0.0279	0.0308	0.0125	0.0654	0	0	0	0	0.0125	0.077	0.076	0.0106	0.00962	0
399	Heme oxygenase 1 OS=Homo sapiens GN=HMOX1 PE=1 SV=1	P09601	33 kDa		Homo sapiens	0.0556	0.316	0.233	0.271	0.0417	0.0556	0	0	0.0972	0.0868	0.302	0.399	0	0.253	0.0868	0.101	0.128	0.267	0.278	0	0	0	0	0	0	0	0	0	0	0	0	0	0	0	0	0	0	0	0	0	0	0	0	0
400	Platelet glycoprotein 4 OS=Homo sapiens GN=CD36 PE=1 SV=2	P16671	53 kDa		Homo sapiens	0	0.0657	0.0445	0.036	0.0805	0.0169	0	0	0	0	0.0297	0.0657	0.0275	0	0	0	0	0.15	0.0487	0	0	0	0.0678	0.0805	0.0678	0.036	0.089	0.0487	0	0	0.0297	0.0487	0.036	0.0445	0	0	0.0657	0.036	0.036	0.0169	0	0	0	0
401	Eukaryotic peptide chain release factor subunit 1 OS=Homo sapiens GN=ETF1 PE=1 SV=3	P62495	49 kDa		Homo sapiens	0.0961	0.0778	0.0892	0	0.0229	0.0229	0.0229	0.0778	0.0732	0.0778	0.146	0.105	0	0.0229	0.0778	0.0229	0.162	0.0915	0.162	0	0	0	0.0297	0	0	0	0	0	0	0	0	0	0	0	0	0	0.0915	0	0	0	0	0	0	0
402	Apoptosis-inducing factor 1, mitochondrial OS=Homo sapiens GN=AIFM1 PE=1 SV=1	O95831 (+1)	67 kDa		Homo sapiens	0.0506	0.188	0.163	0.0571	0.075	0.0865	0.0701	0.0816	0.0179	0.142	0.124	0.145	0	0.0555	0.103	0	0.0228	0.145	0.0995	0	0	0	0	0	0	0	0	0.0179	0	0	0	0	0	0	0	0	0.0408	0	0	0	0	0	0	0
403	Cluster of D-dopachrome decarboxylase OS=Homo sapiens GN=DDT PE=1 SV=3 (P30046)	P30046	13 kDa	TRUE	Homo sapiens	0	0.263	0.263	0.161	0.271	0.0932	0.127	0.178	0.305	0	0.263	0.432	0	0.0932	0.161	0	0.322	0.322	0	0	0	0	0	0	0	0.203	0	0	0	0	0	0	0	0	0	0	0	0	0	0	0	0	0	0
404	Prolyl endopeptidase OS=Homo sapiens GN=PREP PE=1 SV=2	P48147	81 kDa		Homo sapiens	0.0535	0.0746	0.0831	0.0239	0.0549	0.0606	0.0338	0.0239	0.0577	0.0352	0.0887	0.104	0.0239	0.0338	0.00845	0	0.114	0.0338	0.155	0	0	0.0183	0	0.0239	0.0239	0.0239	0.0211	0	0	0	0	0.0423	0.0423	0.0324	0	0	0.0239	0.0423	0	0	0	0	0	0
405	Echinoderm microtubule-associated protein-like 4 OS=Homo sapiens GN=EML4 PE=1 SV=3	Q9HC35	109 kDa		Homo sapiens	0.00917	0	0	0	0	0	0.00917	0	0	0.00917	0.0214	0	0	0	0.00917	0	0.00917	0	0	0	0	0	0	0	0	0	0	0.00917	0	0	0	0	0	0	0	0	0	0	0	0	0	0	0	0.00917
406	Cluster of Sodium/potassium-transporting ATPase subunit alpha-1 OS=Homo sapiens GN=ATP1A1 PE=1 SV=1 (P05023)	P05023	113 kDa	TRUE	Homo sapiens	0	0.0391	0.0254	0.0499	0.0127	0	0.0225	0	0	0	0.0499	0.0626	0.0127	0	0	0	0	0.0635	0	0	0	0.0381	0.0196	0.0753	0.0391	0.0489	0.0684	0.0235	0.0235	0	0.0391	0.0674	0.0411	0	0	0.0088	0.0762	0.0371	0	0.0166	0	0	0	0
407	F-actin-capping protein subunit alpha-2 OS=Homo sapiens GN=CAPZA2 PE=1 SV=3	P47755	33 kDa	TRUE	Homo sapiens	0.15	0.315	0.297	0.108	0.0524	0.168	0.28	0.283	0.175	0.136	0.385	0.259	0.0524	0.171	0.164	0.115	0.157	0.143	0.217	0	0	0.0874	0.115	0.143	0.108	0.108	0.0874	0.115	0	0	0.028	0.028	0	0.115	0	0.0629	0.161	0.0559	0.0524	0.028	0	0	0	0
408	Cluster of Retinal dehydrogenase 1 OS=Homo sapiens GN=ALDH1A1 PE=1 SV=2 (P00352)	P00352 [2]	55 kDa	TRUE	Homo sapiens	0.0251	0.186	0.0639	0.058	0.0259	0.058	0.0967	0	0.0479	0.122	0.0639	0.126	0	0	0.0445	0	0.022	0.155	0	0	0	0	0	0.058	0.0259	0	0	0	0	0	0	0.058	0.0259	0	0	0	0.132	0.058	0	0	0	0	0	0
409	Coatomer subunit delta OS=Homo sapiens GN=ARCN1 PE=1 SV=1	P48444	57 kDa		Homo sapiens	0.0215	0.0841	0.145	0	0.0411	0.045	0.0841	0.0665	0.0431	0.102	0.145	0.0235	0	0.0235	0.045	0.0215	0.0705	0.0685	0.045	0	0	0.045	0	0	0	0	0	0	0	0	0.0215	0	0	0	0	0	0.0215	0	0	0	0	0.0215	0.0215	0
410	Acidic leucine-rich nuclear phosphoprotein 32 family member B OS=Homo sapiens GN=ANP32B PE=1 SV=1	Q92688 (+1)	29 kDa	TRUE	Homo sapiens	0.211	0.163	0.163	0	0.243	0.0757	0.221	0.0876	0.163	0.243	0.112	0.191	0.167	0	0.199	0	0	0.163	0	0	0	0	0	0	0	0	0.0359	0	0	0	0	0	0	0.0279	0	0	0	0	0	0.0518	0	0	0	0.0319
411	40S ribosomal protein S7 OS=Homo sapiens GN=RPS7 PE=1 SV=1	P62081	22 kDa		Homo sapiens	0.103	0.103	0.216	0.0619	0.0412	0.175	0.139	0.113	0.216	0.314	0.216	0.175	0.113	0.175	0.0979	0	0.0619	0.263	0	0	0	0	0.216	0	0	0	0.175	0.0619	0	0	0	0	0	0.175	0	0	0.216	0.155	0	0.113	0	0	0	0
412	Cluster of cAMP-dependent protein kinase catalytic subunit alpha OS=Homo sapiens GN=PRKACA PE=1 SV=2 (P17612)	P17612 [2]	41 kDa	TRUE	Homo sapiens	0.168	0	0.168	0	0.131	0	0.125	0.103	0.146	0	0	0.265	0.0342	0.0342	0.0437	0	0	0.0484	0	0	0	0	0	0	0	0	0.0342	0	0	0	0	0	0	0.0513	0	0	0.117	0	0	0.0342	0	0	0	0
413	Cluster of Matrix metalloproteinase-19 OS=Homo sapiens GN=MMP19 PE=1 SV=1 (Q99542)	Q99542	57 kDa	TRUE	Homo sapiens	0	0	0	0	0	0	0	0	0	0	0	0	0.0551	0	0	0	0.104	0.0925	0	0	0	0	0.0571	0.205	0.179	0.0335	0.065	0.0689	0	0	0.0728	0.163	0.203	0	0	0.0512	0.0866	0.144	0.0217	0	0.0236	0.0335	0	0
414	T-complex protein 1 subunit delta OS=Homo sapiens GN=CCT4 PE=1 SV=4	P50991	58 kDa	TRUE	Homo sapiens	0.115	0.0965	0.171	0.0835	0.0761	0.0835	0.0612	0.165	0.0686	0.0928	0.0538	0.132	0	0.0297	0.039	0	0	0.0297	0	0	0	0.039	0.0241	0.0241	0	0	0.0482	0	0	0	0	0	0	0.039	0	0	0.0538	0.0241	0	0	0	0	0	0
415	Azurocidin OS=Homo sapiens GN=AZU1 PE=1 SV=3	P20160	27 kDa		Homo sapiens	0.0797	0.0797	0	0.0797	0.0797	0.0279	0	0	0	0.0797	0.0279	0.0797	0.0797	0.0797	0	0	0.0797	0.0797	0.0797	0	0	0	0	0	0	0	0.0279	0.0279	0	0	0.0518	0	0	0.0797	0	0	0.0279	0.0797	0	0.0279	0	0	0	0
416	Macrophage migration inhibitory factor OS=Homo sapiens GN=MIF PE=1 SV=4	P14174	12 kDa		Homo sapiens	0.0957	0.0957	0.0957	0	0.0609	0.0957	0.0957	0.0957	0.0957	0.157	0.0957	0.0957	0.157	0.0957	0.0957	0.0957	0.0957	0.0957	0.0957	0.0957	0.0957	0.0957	0	0.0957	0	0	0.0957	0.0957	0.0957	0	0	0	0	0.157	0.0957	0	0.0957	0.0957	0.0957	0	0.0957	0.0957	0.0957	0
417	Cytoplasmic dynein 1 heavy chain 1 OS=Homo sapiens GN=DYNC1H1 PE=1 SV=5	Q14204	532 kDa		Homo sapiens	0.0101	0.0196	0.0155	0	0.00344	0	0.00215	0.0071	0.00495	0.0112	0.0202	0.0138	0	0	0	0	0.0265	0.0256	0.0133	0	0	0	0	0	0	0	0	0.00237	0	0	0	0	0	0	0	0	0.0153	0	0	0	0	0	0	0
418	Coatomer subunit epsilon OS=Homo sapiens GN=COPE PE=1 SV=3	O14579	34 kDa		Homo sapiens	0.11	0.351	0.458	0.205	0.292	0.133	0.149	0	0.0649	0.0357	0.0877	0.341	0.0195	0.224	0.218	0	0.0292	0.292	0.396	0	0	0	0	0	0.0909	0.0909	0	0	0	0	0	0	0	0.0292	0	0	0.175	0.0909	0.0649	0	0	0	0	0
419	Cystatin-A OS=Homo sapiens GN=CSTA PE=1 SV=1	P01040	11 kDa		Homo sapiens	0.469	0.347	0.429	0.765	0.398	0.184	0.337	0.306	0.306	0.357	0.306	0.122	0.357	0.265	0.48	0.184	0.255	0.5	0.347	0	0	0	0	0.184	0.306	0.306	0.184	0	0	0	0	0.184	0.306	0.184	0	0	0.306	0.122	0.122	0	0	0.122	0	0
420	Interleukin-1 beta OS=Homo sapiens GN=IL1B PE=1 SV=2	P01584	31 kDa		Homo sapiens	0	0	0	0	0	0	0	0	0	0	0	0	0.0409	0	0	0	0	0	0	0	0	0	0	0	0	0	0	0	0	0	0	0	0	0	0	0.0929	0.257	0.39	0	0.0409	0	0.0929	0	0
421	Cytochrome b-245 heavy chain OS=Homo sapiens GN=CYBB PE=1 SV=2	P04839	65 kDa		Homo sapiens	0.0298	0	0	0	0.0175	0.0754	0.0404	0	0	0.0368	0	0	0.0509	0	0	0	0.0368	0.0474	0	0	0	0.0105	0.0368	0	0	0	0.0649	0.093	0	0	0.0474	0	0	0.116	0	0.0544	0.0772	0	0	0.0368	0	0	0	0.0105
422	Heterogeneous nuclear ribonucleoprotein U OS=Homo sapiens GN=HNRNPU PE=1 SV=6	Q00839 (+1)	91 kDa		Homo sapiens	0.0473	0.0182	0.00848	0.0448	0.0352	0.0097	0.0885	0.0267	0.0267	0.0352	0.0267	0.0448	0.0267	0.0097	0.0267	0.0267	0.0364	0.0388	0.0364	0	0	0.0267	0.0267	0.0267	0.0267	0.0267	0.0352	0.0267	0	0	0.0097	0.0267	0.0267	0.0267	0	0	0.0994	0.0182	0.0267	0	0	0	0	0
423	Cluster of Hemoglobin subunit alpha OS=Homo sapiens GN=HBA1 PE=1 SV=2 (P69905)	P69905 [2]	15 kDa	TRUE	Homo sapiens	0	0	0	0	0	0.27	0	0	0	0	0	0	0.532	0.22	0	0	0.106	0	0	0	0.191	0	0.106	0	0	0	0.688	0.362	0	0	0	0	0	0.518	0	0	0	0	0	0.433	0.27	0	0	0
424	Small nuclear ribonucleoprotein E OS=Homo sapiens GN=SNRPE PE=1 SV=1	P62304	11 kDa		Homo sapiens	0	0.12	0.12	0.391	0.12	0.12	0.391	0.12	0.12	0.391	0.12	0	0.12	0.12	0.12	0.12	0.391	0.391	0.25	0.12	0.12	0.12	0	0	0	0	0.12	0.12	0	0	0	0	0	0.12	0.12	0.12	0	0	0	0	0	0	0.12	0
425	Platelet-activating factor acetylhydrolase OS=Homo sapiens GN=PLA2G7 PE=1 SV=1	Q13093	50 kDa		Homo sapiens	0	0	0	0	0	0	0	0	0	0	0	0	0.213	0	0	0	0	0	0	0	0	0.0884	0.0839	0.116	0.0363	0.0317	0.0499	0.0522	0	0	0.274	0.0476	0.0907	0.0499	0.0227	0.0658	0.0476	0.0363	0.0476	0.159	0	0.0612	0	0.0476
426	Cluster of Alpha-soluble NSF attachment protein OS=Homo sapiens GN=NAPA PE=1 SV=3 (P54920)	P54920	33 kDa	TRUE	Homo sapiens	0	0.285	0.247	0	0.0949	0.0847	0.241	0.217	0.0746	0.231	0.305	0.149	0	0.0678	0.0678	0.0678	0.0339	0.159	0.0339	0	0	0.0339	0	0	0	0	0.0746	0	0	0	0	0	0	0	0	0	0.0407	0	0	0	0	0	0.0339	0
427	Olfactomedin-4 OS=Homo sapiens GN=OLFM4 PE=1 SV=1	Q6UX06	57 kDa		Homo sapiens	0	0	0	0.186	0.137	0.0118	0.0137	0	0.0235	0	0	0	0.178	0	0.0373	0	0	0	0	0	0	0.0451	0	0	0.0235	0.255	0.204	0.0216	0.0255	0	0	0	0	0.241	0	0	0	0	0.253	0.202	0	0.0588	0	0
428	Cluster of Serine/threonine-protein phosphatase 2A 65 kDa regulatory subunit A alpha isoform OS=Homo sapiens GN=PPP2R1A PE=1 SV=4 (P30153)	P30153	65 kDa	TRUE	Homo sapiens	0.126	0.0968	0	0	0.11	0	0.119	0	0.0441	0.127	0	0	0	0.0611	0.017	0	0	0	0	0	0	0	0	0	0	0	0.0272	0	0	0	0	0	0	0	0	0	0.0917	0	0	0	0	0	0	0
429	UPF0556 protein C19orf10 OS=Homo sapiens GN=C19orf10 PE=1 SV=1	Q969H8	19 kDa		Homo sapiens	0.139	0	0.0867	0.208	0.15	0	0	0	0	0.139	0.156	0	0.15	0.0636	0	0.208	0.202	0.272	0.208	0	0	0	0	0.208	0.121	0.208	0.0636	0.0694	0	0	0	0.121	0.121	0.133	0.0867	0	0.208	0.121	0.208	0.0636	0	0	0.0867	0
430	Plasma protease C1 inhibitor OS=Homo sapiens GN=SERPING1 PE=1 SV=2	P05155	55 kDa		Homo sapiens	0.034	0.034	0	0	0.074	0.036	0	0	0	0.12	0.054	0	0.034	0	0.02	0	0.054	0	0	0	0	0.07	0.08	0	0	0	0.074	0	0.02	0	0.1	0	0	0.054	0	0.08	0	0	0	0	0	0.036	0	0.036
431	U1 small nuclear ribonucleoprotein 70 kDa OS=Homo sapiens GN=SNRNP70 PE=1 SV=2	P08621	52 kDa		Homo sapiens	0.119	0.0641	0.14	0	0.0458	0.0572	0.0549	0	0.0435	0.0709	0	0.0778	0	0.0526	0.0686	0	0.087	0	0	0	0	0	0	0	0	0	0	0	0	0	0	0	0	0	0	0	0	0.0252	0	0	0	0	0	0
432	T-complex protein 1 subunit gamma OS=Homo sapiens GN=CCT3 PE=1 SV=4	P49368	61 kDa		Homo sapiens	0.0771	0.163	0.13	0	0.033	0.0679	0.0349	0	0.0881	0.022	0.11	0.0679	0	0.0202	0.0752	0.0202	0.0202	0	0	0	0	0	0.0202	0	0	0	0.011	0	0	0	0	0	0	0	0	0	0.0202	0	0	0	0.0202	0	0	0
433	Heme-binding protein 2 OS=Homo sapiens GN=HEBP2 PE=1 SV=1	Q9Y5Z4	23 kDa		Homo sapiens	0.146	0.039	0.224	0.137	0.137	0	0.0732	0.0634	0.137	0.146	0.122	0.0878	0.0634	0.0732	0.102	0.0634	0.185	0.283	0.21	0	0	0	0.0634	0.0634	0.132	0.137	0.0634	0	0	0	0	0.122	0	0	0	0	0.0634	0.0634	0	0	0	0	0	0
434	Gamma-interferon-inducible lysosomal thiol reductase OS=Homo sapiens GN=IFI30 PE=1 SV=3	P13284	28 kDa		Homo sapiens	0.044	0.044	0.044	0	0	0.044	0.044	0	0	0.044	0.044	0.044	0	0	0.044	0.044	0.044	0.072	0.072	0	0	0.044	0.072	0	0	0	0.044	0.044	0	0	0.044	0	0	0.044	0	0.044	0	0	0	0	0	0	0	0
435	BRO1 domain-containing protein BROX OS=Homo sapiens GN=BROX PE=1 SV=1	Q5VW32	46 kDa		Homo sapiens	0.073	0.073	0.0998	0.0633	0.0389	0	0.0852	0	0.0487	0.109	0.158	0.158	0.0462	0.0487	0.0487	0.0462	0.0389	0.112	0.0487	0	0	0.0268	0	0	0.0487	0.0487	0.0487	0	0.0268	0	0	0	0	0.0219	0	0	0.0754	0	0.0487	0.073	0	0.0268	0	0
436	Cluster of Serine/threonine-protein phosphatase 2B catalytic subunit alpha isoform OS=Homo sapiens GN=PPP3CA PE=1 SV=1 (Q08209)	Q08209 [3]	59 kDa	TRUE	Homo sapiens	0.0154	0.0883	0.0921	0.0614	0.0307	0	0	0	0	0.0461	0.0384	0.0384	0.0441	0	0.0537	0.0192	0.0883	0.0461	0.0461	0	0	0	0	0	0	0	0	0.0384	0	0	0	0	0	0.0768	0	0	0	0	0.111	0.0614	0	0	0	0
437	Neuropilin-2 OS=Homo sapiens GN=NRP2 PE=1 SV=2	O60462 (+4)	105 kDa	TRUE	Homo sapiens	0	0	0	0	0	0	0	0	0	0	0	0	0	0	0	0	0	0	0	0	0	0.043	0.0494	0.0698	0.111	0.0376	0.0247	0.0161	0.0161	0	0.029	0.154	0.115	0.0311	0	0	0.0161	0.0172	0.0258	0	0	0.0161	0	0
438	Heterogeneous nuclear ribonucleoprotein L OS=Homo sapiens GN=HNRNPL PE=1 SV=2	P14866	64 kDa		Homo sapiens	0.0611	0.17	0.2	0.0441	0.0441	0.017	0.0645	0	0.017	0.0662	0.121	0.199	0.0306	0	0.0747	0	0.124	0.153	0.109	0	0	0	0	0	0	0	0	0	0	0	0.017	0	0.0441	0	0	0	0.0628	0.0441	0	0	0	0	0	0
439	Myosin-Ig OS=Homo sapiens GN=MYO1G PE=1 SV=2	B0I1T2	116 kDa		Homo sapiens	0.0246	0	0	0	0.0472	0.0108	0.0246	0	0	0.00786	0	0	0.0472	0	0	0	0	0	0	0	0	0.0796	0.0167	0.057	0	0	0.0658	0.0884	0	0	0.0108	0.0796	0	0.0963	0	0.0108	0.153	0	0	0.0432	0	0	0	0
440	Cluster of Protein Niban OS=Homo sapiens GN=FAM129A PE=1 SV=1 (Q9BZQ8)	Q9BZQ8	103 kDa	TRUE	Homo sapiens	0.0216	0.0668	0.0808	0.042	0.0269	0.014	0.014	0.0151	0.0151	0.0409	0.0873	0.0657	0	0.0237	0.0291	0.0291	0.0248	0.0269	0.042	0	0	0.0151	0	0.014	0	0.0269	0	0	0	0	0	0.0291	0	0.0302	0	0	0.042	0.0291	0.0593	0	0	0	0	0
441	Cluster of Isoform 2 of Cytoplasmic FMR1-interacting protein 2 OS=Homo sapiens GN=CYFIP2 (Q96F07-2)	Q96F07-2 [2]	146 kDa	TRUE	unknown	0	0	0	0	0.0184	0	0.0279	0	0	0.0263	0	0	0	0	0	0	0	0	0	0	0	0.0192	0	0	0	0	0.0846	0	0	0	0	0	0	0.0271	0	0	0	0	0	0	0	0	0	0
442	Protein CREG1 OS=Homo sapiens GN=CREG1 PE=1 SV=1	O75629	24 kDa		Homo sapiens	0.123	0	0	0	0.0273	0.0955	0.0955	0.0955	0.0955	0.0273	0	0	0.0955	0	0.0955	0.0955	0.123	0.0318	0	0.0955	0.0955	0	0	0	0	0	0.0273	0	0.0955	0	0	0	0.0955	0.123	0.0955	0	0.0955	0.123	0	0.123	0.0955	0.123	0.0955	0
443	Obg-like ATPase 1 OS=Homo sapiens GN=OLA1 PE=1 SV=2	Q9NTK5	45 kDa		Homo sapiens	0.0657	0.169	0.111	0.0707	0.0177	0.0379	0.0657	0.0379	0.0455	0.0833	0.0884	0.124	0.0379	0.0707	0.0657	0.0657	0.0606	0	0.111	0	0	0	0	0.0379	0.0379	0	0.0379	0.0379	0	0	0	0.0379	0.0379	0.0379	0	0	0.0379	0.0379	0	0	0	0	0	0
444	Methionine adenosyltransferase 2 subunit beta OS=Homo sapiens GN=MAT2B PE=1 SV=1	Q9NZL9	38 kDa		Homo sapiens	0.171	0.15	0.114	0.141	0.0269	0.0359	0.216	0	0.0359	0	0.102	0.141	0	0.0719	0.15	0.111	0.204	0.213	0.177	0	0	0	0	0	0	0	0.0389	0	0	0	0	0	0	0	0	0	0.102	0	0	0	0	0	0	0
445	Myosin regulatory light chain 12B OS=Homo sapiens GN=MYL12B PE=1 SV=2	O14950 (+1)	20 kDa		Homo sapiens	0.169	0.285	0.0581	0.122	0.0523	0	0.174	0.122	0.122	0.291	0.163	0.163	0	0.174	0.169	0.064	0.18	0.221	0.116	0	0	0.122	0.064	0	0	0.064	0	0.174	0	0	0	0	0.064	0	0	0	0.227	0.064	0.064	0	0	0	0	0
446	Alpha-N-acetylgalactosaminidase OS=Homo sapiens GN=NAGA PE=1 SV=2	P17050	47 kDa		Homo sapiens	0	0.056	0.056	0.0681	0.0268	0.0292	0.056	0	0	0	0.09	0.0268	0.0292	0.0268	0.056	0.0292	0.0487	0.0487	0.0754	0	0	0.0268	0.0268	0.0292	0.0292	0.0292	0	0.0292	0.056	0	0.0268	0.0292	0.0292	0.0268	0.0268	0.0268	0.0268	0.0292	0.0292	0.0268	0	0.056	0.0268	0.0268
447	Erythrocyte band 7 integral membrane protein OS=Homo sapiens GN=STOM PE=1 SV=3	P27105	32 kDa		Homo sapiens	0	0	0	0.312	0.34	0.128	0	0	0	0	0	0	0.201	0	0	0	0	0	0	0	0	0.0278	0.0417	0	0.0694	0.33	0.375	0.226	0	0	0	0	0	0.431	0	0.0694	0	0	0.337	0.167	0	0.0694	0.118	0
448	Coatomer subunit gamma OS=Homo sapiens GN=COPG PE=1 SV=1	Q9Y678	98 kDa	TRUE	Homo sapiens	0.0446	0.032	0.0789	0.0469	0.0263	0.0423	0.0549	0.0114	0.0172	0.0503	0.0584	0.0618	0.0137	0.0172	0.0721	0	0.0549	0.0503	0.0332	0	0	0	0	0	0	0	0.0172	0	0	0	0	0.0172	0	0	0	0	0	0	0	0	0	0	0	0
449	40S ribosomal protein SA OS=Homo sapiens GN=RPSA PE=1 SV=4	P08865	33 kDa		Homo sapiens	0.159	0.105	0.156	0.153	0.136	0.0881	0.264	0.105	0.258	0.0644	0.078	0.0271	0.0576	0.129	0.0847	0.0441	0	0.0441	0	0	0	0	0.0271	0	0	0.0576	0.0847	0.0508	0	0	0	0.0576	0	0	0	0	0.0576	0.102	0	0	0	0	0.0441	0
450	Translin-associated protein X OS=Homo sapiens GN=TSNAX PE=1 SV=1	Q99598	33 kDa		Homo sapiens	0.197	0.166	0.134	0.124	0.19	0	0	0.069	0	0.21	0.0966	0.159	0.134	0.134	0	0	0.0655	0.124	0.166	0	0	0	0	0	0	0.0655	0.121	0.069	0	0	0	0	0	0	0	0	0	0	0	0	0	0	0	0
451	Isoform Short of Beta-1,4-galactosyltransferase 1 OS=Homo sapiens GN=B4GALT1	P15291-2	43 kDa		unknown	0	0	0	0	0.0416	0	0	0	0	0	0	0	0.104	0	0	0	0	0	0.0494	0	0	0.0208	0.0519	0.174	0.122	0	0.104	0	0	0	0.125	0.0727	0.122	0.0831	0	0.0935	0.153	0.174	0.0494	0	0.0519	0	0	0.0208
452	Neuroblast differentiation-associated protein AHNAK OS=Homo sapiens GN=AHNAK PE=1 SV=2	Q09666	629 kDa		Homo sapiens	0	0	0	0	0	0	0	0	0	0	0	0.00272	0.00594	0	0	0	0	0.0258	0.00917	0	0	0.00221	0	0	0	0	0	0.00204	0	0	0	0	0	0	0	0	0.0368	0.0226	0	0	0	0	0	0
453	Cluster of Neutrophil cytosol factor 1 OS=Homo sapiens GN=NCF1 PE=1 SV=3 (P14598)	P14598	45 kDa	TRUE	Homo sapiens	0	0	0	0.0974	0	0	0	0	0	0.105	0.059	0	0	0	0	0	0.138	0.349	0.249	0	0	0	0	0	0	0	0.121	0	0	0	0	0	0	0	0	0	0	0	0	0	0	0	0	0
454	Aspartate aminotransferase, cytoplasmic OS=Homo sapiens GN=GOT1 PE=1 SV=3	P17174	46 kDa		Homo sapiens	0.0484	0.0291	0.114	0.269	0.179	0.0339	0.0533	0.0339	0	0	0.257	0.145	0.046	0	0	0	0.0581	0.177	0.123	0	0	0	0	0	0	0.189	0	0	0	0	0	0	0	0	0	0	0.0969	0	0.162	0	0	0	0	0
455	Golgi-associated plant pathogenesis-related protein 1 OS=Homo sapiens GN=GLIPR2 PE=1 SV=3	Q9H4G4	17 kDa		Homo sapiens	0.0844	0	0.136	0.227	0.0844	0.0844	0.169	0	0.0844	0.123	0.0844	0.227	0.123	0.0844	0.221	0	0.0844	0.0844	0.0844	0	0	0.0844	0.123	0.279	0.0844	0.169	0.0844	0.169	0.169	0	0.169	0.312	0.455	0.0844	0	0.0844	0.286	0.169	0.0844	0.169	0	0.169	0	0.0844
456	Cluster of Mitogen-activated protein kinase 14 OS=Homo sapiens GN=MAPK14 PE=1 SV=3 (Q16539)	Q16539 [5]	41 kDa	TRUE	Homo sapiens	0.0917	0.175	0.0861	0.15	0.075	0	0	0	0	0.0528	0.15	0.233	0	0	0	0.131	0.153	0.292	0.358	0	0	0	0	0	0	0	0	0	0	0	0	0.0556	0	0	0	0	0	0.0556	0	0	0	0	0	0
457	Lysosomal Pro-X carboxypeptidase OS=Homo sapiens GN=PRCP PE=1 SV=1	P42785	56 kDa		Homo sapiens	0.0423	0	0	0.0383	0.141	0.0423	0	0	0	0.0948	0.0806	0	0.0706	0.0383	0	0	0.119	0	0.0242	0	0	0	0.0806	0.0282	0.0282	0.0383	0.0847	0	0	0	0	0.0282	0	0.123	0	0.0423	0.0706	0.0665	0.0282	0.0565	0	0	0	0
458	Citrate synthase, mitochondrial OS=Homo sapiens GN=CS PE=1 SV=2	O75390	52 kDa		Homo sapiens	0.0751	0.0236	0.0236	0.0579	0.114	0.124	0.073	0	0	0.0837	0	0.0579	0.0172	0.0494	0	0	0.0837	0.148	0.0966	0	0	0	0.0622	0.0236	0.0343	0.0343	0.103	0	0	0	0	0.0343	0.0343	0.0429	0	0	0.189	0.0236	0.0343	0	0	0	0	0
459	Heterogeneous nuclear ribonucleoprotein F OS=Homo sapiens GN=HNRNPF PE=1 SV=3	P52597	46 kDa	TRUE	Homo sapiens	0.0651	0.041	0.0819	0.041	0	0.0651	0.104	0.041	0.0145	0.0795	0.041	0.041	0	0.0241	0.041	0.041	0.104	0.234	0.157	0	0	0.041	0.041	0.041	0.0386	0.041	0.041	0.041	0	0	0	0.041	0.041	0	0	0	0.041	0.106	0	0	0	0	0	0
460	Cluster of Ig lambda-2 chain C regions OS=Homo sapiens GN=IGLC2 PE=1 SV=1 (P0CG05)	P0CG05	11 kDa	TRUE	Homo sapiens	0.236	0	0	0	0.236	0.236	0	0	0	0.0943	0	0	0.0943	0.236	0	0	0	0	0	0	0	0	0.236	0	0	0	0.208	0	0	0	0.236	0	0.321	0.236	0	0.236	0	0	0	0.0943	0	0.0943	0	0
461	Aspartate aminotransferase, mitochondrial OS=Homo sapiens GN=GOT2 PE=1 SV=3	P00505	48 kDa		Homo sapiens	0.0698	0.0512	0.105	0.0628	0.128	0	0.0186	0.0605	0.0605	0.0465	0.0279	0.137	0.114	0.0605	0.0605	0.0326	0.0628	0.0791	0.0605	0	0	0.0279	0.0279	0.0279	0.0326	0.0326	0.0814	0.0279	0	0	0.0279	0.0326	0.0279	0.0186	0.0605	0.0326	0.0279	0.0605	0.0326	0.0279	0	0.0326	0.0605	0
462	Splicing factor, proline- and glutamine-rich OS=Homo sapiens GN=SFPQ PE=1 SV=2	P23246	76 kDa	TRUE	Homo sapiens	0.122	0.0934	0.0396	0.0325	0.0424	0	0.0792	0.0396	0.024	0.0212	0.0736	0.024	0.0396	0.024	0.0467	0.0156	0.0396	0.141	0.0721	0	0	0	0	0	0	0	0	0	0	0	0	0	0	0.0424	0	0	0.0764	0.0552	0	0	0	0	0	0
463	Endoplasmic reticulum aminopeptidase 1 OS=Homo sapiens GN=ERAP1 PE=1 SV=3	Q9NZ08 (+1)	107 kDa		Homo sapiens	0	0.0138	0.0138	0.0138	0.0138	0	0.0138	0.0138	0.0138	0	0.0138	0.0138	0.0234	0.0138	0	0.0213	0.0138	0.0138	0.0138	0	0	0	0.0244	0.0276	0.051	0.0287	0.0436	0.0138	0	0	0.0244	0.0276	0.0276	0.0138	0	0.0106	0.051	0.0276	0.0914	0.0138	0.0138	0	0.0213	0
464	Annexin A3 OS=Homo sapiens GN=ANXA3 PE=1 SV=3	P12429	36 kDa		Homo sapiens	0	0	0	0.263	0.096	0	0	0	0	0	0	0	0.152	0	0	0	0	0	0	0	0	0	0	0	0	0.474	0.229	0.192	0	0	0	0	0	0.433	0	0	0	0	0.409	0.176	0.146	0	0	0
465	Poly [ADP-ribose] polymerase 1 OS=Homo sapiens GN=PARP1 PE=1 SV=4	P09874	113 kDa		Homo sapiens	0.069	0.0848	0.0138	0	0.0256	0.0306	0.0168	0	0	0.0128	0.0256	0.0444	0	0	0	0	0.0345	0.068	0.068	0	0	0	0	0	0	0	0	0	0	0	0	0	0	0	0	0	0	0	0	0	0	0	0	0
466	Poly(U)-binding-splicing factor PUF60 OS=Homo sapiens GN=PUF60 PE=1 SV=1	Q9UHX1 (+5)	60 kDa		Homo sapiens	0.0322	0.0984	0.0751	0.0426	0.0322	0.0286	0.0179	0	0.0572	0.068	0.0461	0.138	0.068	0	0.0877	0.022	0.126	0.168	0.126	0	0	0	0	0	0	0.0286	0	0	0	0	0	0	0	0	0	0	0.0877	0.068	0	0	0	0	0.0179	0
467	Transferrin receptor protein 1 OS=Homo sapiens GN=TFRC PE=1 SV=2	P02786	85 kDa		Homo sapiens	0	0	0	0	0.18	0.0355	0	0	0	0	0	0	0.141	0	0	0	0	0	0	0	0	0	0	0	0	0	0.121	0.0355	0	0	0	0	0	0.146	0	0.0618	0.0184	0.0184	0	0.134	0.0513	0.0632	0	0.0171
468	Kynureninase OS=Homo sapiens GN=KYNU PE=1 SV=1	Q16719	52 kDa		Homo sapiens	0.11	0.0989	0.0323	0.161	0.0473	0.0344	0	0.0839	0	0.0258	0.0645	0	0	0.0946	0	0	0.0688	0.127	0.0946	0	0	0	0	0	0	0.0624	0.0602	0.0667	0	0	0	0.0344	0	0	0	0	0.0624	0	0.0624	0	0	0	0	0
469	Putative deoxyribose-phosphate aldolase OS=Homo sapiens GN=DERA PE=1 SV=2	Q9Y315	35 kDa		Homo sapiens	0.0535	0.0881	0.066	0.0377	0.0503	0.0377	0.0503	0.0881	0.0881	0.138	0.167	0.198	0.0629	0.0377	0.0503	0.0377	0.214	0.189	0.283	0	0	0	0	0	0	0.104	0.0377	0	0	0	0	0	0	0.0377	0	0	0.0881	0.0472	0.0503	0.0377	0	0	0.0377	0
470	Lamin-B2 OS=Homo sapiens GN=LMNB2 PE=1 SV=3	Q03252	68 kDa	TRUE	Homo sapiens	0.0733	0.0783	0.0733	0.02	0	0.0433	0.07	0	0	0.117	0.107	0.0417	0	0	0.0383	0.0233	0.127	0.0383	0.0983	0	0	0	0	0	0.02	0	0.0117	0.0233	0	0	0	0.0433	0	0.0217	0	0	0.0367	0.02	0	0	0	0	0	0
471	Cluster of Ras-related protein Rab-5C OS=Homo sapiens GN=RAB5C PE=1 SV=2 (P51148)	P51148 [3]	23 kDa	TRUE	Homo sapiens	0.106	0.12	0.0972	0	0.0556	0.106	0	0.0556	0.0556	0.106	0.171	0	0	0	0	0	0	0.106	0	0	0	0.106	0	0	0	0	0.0556	0.0556	0	0	0.0556	0.0556	0	0	0	0	0	0	0	0	0	0	0	0
472	Proteasome subunit beta type-6 OS=Homo sapiens GN=PSMB6 PE=1 SV=4	P28072	25 kDa		Homo sapiens	0.113	0.046	0.0418	0.251	0.0418	0.046	0.126	0.13	0.0418	0.151	0.251	0.251	0.0418	0.0418	0.117	0.0418	0.13	0.205	0.046	0	0	0.046	0	0.0879	0	0.205	0.046	0.0837	0.046	0	0.0879	0	0	0	0.0879	0.046	0	0	0	0	0	0.046	0.0418	0.0418
473	Ribonuclease T2 OS=Homo sapiens GN=RNASET2 PE=1 SV=2	O00584	29 kDa	TRUE	Homo sapiens	0.0391	0	0	0	0	0.0664	0	0	0	0.129	0	0	0.219	0	0	0	0.133	0.191	0	0	0	0	0.195	0.0625	0	0	0.219	0	0	0	0.0391	0	0	0.0898	0	0.0625	0.152	0	0	0.133	0	0	0	0.0625
474	Rho-related GTP-binding protein RhoG OS=Homo sapiens GN=RHOG PE=1 SV=1	P84095	21 kDa		Homo sapiens	0	0.131	0	0.241	0.0995	0	0.089	0	0	0	0.0419	0.22	0.23	0	0	0	0	0.241	0	0	0	0	0	0.23	0.33	0.199	0.173	0.23	0	0	0	0.319	0.188	0.377	0	0	0.241	0.23	0.0995	0.0995	0	0	0	0
475	Pleckstrin OS=Homo sapiens GN=PLEK PE=1 SV=3	P08567	40 kDa		Homo sapiens	0.04	0.04	0.04	0.0571	0.14	0.114	0.0714	0	0	0.109	0.04	0.111	0.0686	0.0714	0.04	0	0	0.0571	0.04	0	0	0	0.04	0.0686	0.109	0.0686	0.131	0.0714	0	0	0.04	0	0.04	0.02	0	0	0.117	0.04	0.0171	0.0886	0	0	0	0
476	Cluster of Heterogeneous nuclear ribonucleoprotein H OS=Homo sapiens GN=HNRNPH1 PE=1 SV=4 (P31943)	P31943	49 kDa	TRUE	Homo sapiens	0.147	0.0735	0.111	0.0379	0.0869	0.0601	0.111	0	0.0869	0	0.0735	0.0356	0	0.0601	0.0869	0.0512	0.0713	0.149	0.18	0	0	0	0	0	0.0379	0	0.0512	0	0	0	0	0	0.0379	0	0	0	0	0	0	0	0	0	0	0
477	Interleukin-8 OS=Homo sapiens GN=IL8 PE=1 SV=1	P10145 (+2)	11 kDa		Homo sapiens	0	0	0	0	0	0	0	0	0	0	0	0	0.152	0	0	0	0	0	0	0	0	0	0.0909	0.152	0	0	0.0606	0	0	0	0.0909	0	0	0.152	0.152	0	0	0.152	0	0.0606	0	0	0	0.0909
478	Kinesin-like protein KIF21B OS=Homo sapiens GN=KIF21B PE=1 SV=2	O75037 (+1)	183 kDa	TRUE	Homo sapiens	0	0	0	0	0	0	0	0	0	0	0	0	0	0	0	0.00489	0	0	0	0	0	0	0	0	0	0	0	0	0.00489	0	0	0	0	0	0	0	0	0	0	0	0	0	0.00489	0
479	Cluster of Polyadenylate-binding protein 1 OS=Homo sapiens GN=PABPC1 PE=1 SV=2 (P11940)	P11940 [2]	71 kDa	TRUE	Homo sapiens	0.0173	0.033	0	0	0	0	0.0157	0	0	0	0	0	0	0	0	0	0.0786	0.181	0.193	0	0	0	0	0	0	0	0	0	0	0	0	0	0	0	0	0	0.0535	0	0	0	0	0	0	0
480	14-3-3 protein theta OS=Homo sapiens GN=YWHAQ PE=1 SV=1	P27348	28 kDa	TRUE	Homo sapiens	0.306	0.4	0.318	0.139	0.359	0.257	0.339	0.22	0.22	0.2	0.167	0.322	0	0.278	0.253	0	0.151	0.257	0.139	0	0	0.171	0	0.122	0.102	0	0.282	0.171	0	0	0	0	0	0.212	0	0	0.384	0.159	0	0	0	0	0	0
481	Glia maturation factor gamma OS=Homo sapiens GN=GMFG PE=1 SV=1	O60234	17 kDa	TRUE	Homo sapiens	0.289	0.239	0.401	0.0915	0.155	0	0.134	0.155	0.134	0.352	0.183	0.317	0	0.141	0.183	0	0.225	0.261	0.324	0	0	0.155	0	0	0	0	0.113	0	0	0	0	0.0915	0.0915	0	0	0	0.155	0.0634	0	0	0	0	0	0
482	Vesicular integral-membrane protein VIP36 OS=Homo sapiens GN=LMAN2 PE=1 SV=1	Q12907	40 kDa		Homo sapiens	0	0	0	0.0534	0.0815	0	0.0449	0	0	0	0.0787	0.0899	0.0281	0	0	0	0.0253	0.135	0	0	0	0.0815	0.0449	0.287	0.124	0.146	0.0815	0.0281	0.0534	0	0.0253	0.059	0.0534	0.0815	0	0.0899	0.0927	0.169	0.112	0.104	0	0.0281	0	0
483	UDP-glucose:glycoprotein glucosyltransferase 1 OS=Homo sapiens GN=UGGT1 PE=1 SV=3	Q9NYU2 (+1)	177 kDa		Homo sapiens	0	0.0251	0.009	0	0.009	0	0.0354	0	0	0	0	0	0	0	0.009	0	0.0161	0.0791	0.009	0	0	0.009	0	0	0.00965	0.0174	0	0.0161	0	0	0	0.0296	0.009	0	0	0	0.036	0.009	0.0174	0	0	0	0	0
484	Cluster of Matrix metalloproteinase-14 OS=Homo sapiens GN=MMP14 PE=1 SV=3 (P50281)	P50281	66 kDa	TRUE	Homo sapiens	0	0	0	0	0	0	0	0	0	0	0	0	0	0	0	0	0	0	0	0	0	0.0172	0.0378	0.0378	0	0	0	0	0	0	0	0.0498	0.0636	0	0.0206	0.0773	0.0687	0.0636	0	0.0567	0.0378	0.0515	0	0.0447
485	Delta-aminolevulinic acid dehydratase OS=Homo sapiens GN=ALAD PE=1 SV=1	P13716	36 kDa		Homo sapiens	0.0576	0	0.203	0	0.0879	0.0333	0	0	0	0.121	0.236	0.0879	0.0242	0	0	0.0576	0.0909	0.0333	0.236	0	0	0	0.0303	0	0	0	0.0576	0.0576	0	0	0	0	0	0.0576	0	0	0	0	0	0.0303	0	0	0.0333	0
486	1-phosphatidylinositol-4,5-bisphosphate phosphodiesterase beta-2 OS=Homo sapiens GN=PLCB2 PE=1 SV=2	Q00722 (+1)	134 kDa		Homo sapiens	0.0388	0	0.0532	0.0498	0.0388	0.0228	0	0	0.0186	0.0523	0.0338	0	0.0118	0	0	0.0228	0.0489	0.0734	0.0456	0	0	0	0	0	0.0118	0.0245	0	0	0	0	0	0	0	0.0101	0	0	0	0	0.0245	0	0	0	0	0.0101
487	Neutral alpha-glucosidase AB OS=Homo sapiens GN=GANAB PE=1 SV=3	Q14697	107 kDa		Homo sapiens	0.053	0.0169	0	0	0.0614	0.0169	0.0191	0	0	0	0	0.00953	0.00742	0	0	0	0	0.104	0	0	0	0	0.0159	0	0.0286	0	0.0244	0	0	0	0	0	0	0.0148	0	0	0.178	0.00953	0	0.0159	0	0	0	0
488	60 kDa SS-A/Ro ribonucleoprotein OS=Homo sapiens GN=TROVE2 PE=1 SV=2	P10155	61 kDa		Homo sapiens	0.0874	0.052	0.0446	0.0762	0.0651	0.0242	0.0149	0	0	0.0799	0.0874	0.0725	0.0911	0.0242	0.0446	0	0.0985	0.0502	0.0446	0	0	0	0	0	0	0	0.0223	0	0	0	0	0	0	0.0204	0	0	0.052	0	0	0	0	0	0	0
489	Vasodilator-stimulated phosphoprotein OS=Homo sapiens GN=VASP PE=1 SV=3	P50552	40 kDa		Homo sapiens	0.0316	0.0316	0.132	0	0	0	0.0711	0	0.0316	0.0579	0.171	0.126	0.0368	0.0342	0.0658	0	0.0316	0.163	0.0658	0	0	0.0289	0	0.0395	0	0	0	0.0316	0	0	0	0	0	0	0	0	0.132	0	0	0	0	0	0	0
490	Tumor necrosis factor OS=Homo sapiens GN=TNF PE=1 SV=1	P01375 (+1)	26 kDa		Homo sapiens	0	0	0	0	0	0	0	0	0	0	0	0	0	0	0	0	0	0	0	0	0	0	0.339	0.0901	0.197	0	0	0	0	0	0.176	0	0	0	0	0.142	0.322	0.232	0.197	0	0	0.0901	0	0.0687
491	Phosphatidylinositol transfer protein alpha isoform OS=Homo sapiens GN=PITPNA PE=1 SV=2	Q00169	32 kDa	TRUE	Homo sapiens	0.0481	0.159	0.256	0.241	0.0667	0	0.141	0	0.0333	0.0704	0.178	0.152	0	0	0.0667	0.0444	0.119	0.156	0.185	0	0	0	0	0.0444	0	0	0	0	0	0	0	0	0	0	0	0	0.13	0	0	0	0	0	0	0
492	Cluster of Protein transport protein Sec24C OS=Homo sapiens GN=SEC24C PE=1 SV=3 (P53992)	P53992	118 kDa	TRUE	Homo sapiens	0.0448	0.0411	0.0448	0.0302	0	0.0229	0.0302	0	0.0256	0.0768	0.0274	0.0622	0	0.0302	0.0457	0	0	0.0356	0	0	0	0	0	0	0	0	0	0	0	0	0	0.0137	0	0	0	0	0.0137	0	0	0	0	0	0	0
493	Calcyclin-binding protein OS=Homo sapiens GN=CACYBP PE=1 SV=2	Q9HB71	26 kDa		Homo sapiens	0.219	0.14	0.0395	0	0.0307	0.101	0	0.101	0.149	0.0307	0.101	0.14	0	0	0	0	0.118	0.237	0.289	0	0	0	0	0	0	0	0	0	0	0	0	0	0	0	0	0	0	0	0	0	0	0.0482	0	0
494	Nidogen-1 OS=Homo sapiens GN=NID1 PE=1 SV=3	P14543 (+1)	136 kDa		Homo sapiens	0	0	0	0.0257	0	0.0257	0	0	0	0	0.0257	0	0.0128	0	0	0	0	0	0	0	0	0.0257	0.0986	0.0666	0.0569	0.0385	0.0329	0.00722	0	0	0.0986	0.0489	0.0305	0.00722	0.0144	0.00882	0.0329	0	0	0	0.00882	0.00561	0	0
495	Semaphorin-4A OS=Homo sapiens GN=SEMA4A PE=1 SV=2	Q9H3S1	84 kDa	TRUE	Homo sapiens	0	0	0	0	0	0	0	0	0	0	0	0	0	0	0	0	0	0	0	0	0	0.0407	0.0381	0.0565	0.108	0	0	0.0197	0.0118	0	0.0434	0.0407	0.0815	0	0	0	0	0	0	0	0.0197	0.0197	0	0.0197
496	Sialic acid-binding Ig-like lectin 9 OS=Homo sapiens GN=SIGLEC9 PE=1 SV=2	Q9Y336	50 kDa		Homo sapiens	0.0389	0.067	0.0389	0.0389	0.0389	0	0.0389	0	0	0.0389	0.0389	0.067	0.0389	0	0.0389	0	0.0389	0.0389	0.0389	0	0	0	0.067	0.067	0.0389	0.0281	0.0389	0.0389	0	0	0.0648	0.067	0.067	0.0389	0	0	0.067	0.0389	0.0389	0	0	0.0389	0	0
497	Resistin OS=Homo sapiens GN=RETN PE=2 SV=1	Q9HD89	11 kDa		Homo sapiens	0.102	0.102	0	0.102	0.102	0.102	0.102	0	0.102	0.102	0	0.269	0.102	0	0	0.102	0.102	0.102	0.102	0	0	0.102	0.102	0	0	0.102	0.102	0.102	0	0	0.102	0	0	0.102	0.102	0.102	0.102	0.102	0.102	0.102	0.102	0.213	0.102	0.102
498	Beta-1,4-galactosyltransferase 2 OS=Homo sapiens GN=B4GALT2 PE=1 SV=1	O60909 (+1)	42 kDa		Homo sapiens	0	0	0	0	0	0	0	0	0	0	0	0	0	0	0	0.0403	0	0	0	0	0	0	0	0	0	0	0	0	0	0	0	0	0	0.0403	0	0	0	0	0	0	0	0.0403	0	0
499	U5 small nuclear ribonucleoprotein 200 kDa helicase OS=Homo sapiens GN=SNRNP200 PE=1 SV=2	O75643	245 kDa		Homo sapiens	0.0468	0.0496	0.0248	0	0.00936	0.0136	0.00421	0	0	0.00562	0.0192	0.0248	0	0.0089	0	0	0	0.00468	0	0	0	0	0	0	0	0	0	0	0	0	0	0	0	0	0	0	0	0	0	0	0	0	0	0
500	Stress-70 protein, mitochondrial OS=Homo sapiens GN=HSPA9 PE=1 SV=2	P38646	74 kDa	TRUE	Homo sapiens	0.0309	0.0412	0.0295	0.0457	0.0177	0.118	0.0943	0	0.0339	0	0.0177	0.0486	0.0309	0.0515	0.0619	0	0.0604	0.106	0	0	0	0	0	0.0206	0	0	0.0663	0	0	0	0	0.0236	0	0.0236	0	0	0.1	0.0442	0	0	0	0	0	0
501	Isoform Mitochondrial of Lysyl-tRNA synthetase OS=Homo sapiens GN=KARS	Q15046-2	71 kDa		unknown	0.072	0.0544	0.064	0	0.0112	0	0.122	0	0.0352	0.0784	0.0896	0.0464	0	0	0.0528	0	0.0256	0.0464	0.0112	0	0	0	0	0	0	0	0	0	0	0	0	0	0	0	0	0	0	0	0	0	0	0	0	0
502	Semaphorin-6B OS=Homo sapiens GN=SEMA6B PE=1 SV=4	Q9H3T3	95 kDa		Homo sapiens	0	0.0158	0.0158	0.0158	0	0	0	0	0	0	0	0.0158	0.0158	0	0	0	0	0	0	0	0	0.0135	0.0214	0.0687	0.0293	0	0.0158	0.0158	0.0135	0	0.0315	0.0507	0.0135	0.0158	0	0	0.0293	0.0293	0.0158	0.0158	0.0158	0.0293	0	0.0293
503	Plasminogen activator inhibitor 1 OS=Homo sapiens GN=SERPINE1 PE=1 SV=1	P05121	45 kDa		Homo sapiens	0	0	0	0	0	0.0498	0	0	0	0	0.0498	0	0	0.0498	0	0.0473	0.144	0.0672	0.0746	0	0	0.097	0	0.239	0.137	0.0498	0.0746	0.0498	0	0	0	0.0498	0	0.0746	0.097	0	0	0	0	0	0	0	0.149	0
504	Flavin reductase OS=Homo sapiens GN=BLVRB PE=1 SV=3	P30043	22 kDa		Homo sapiens	0.117	0.184	0.379	0.068	0	0	0.117	0	0	0.0728	0.068	0.0485	0	0	0	0	0.0728	0.068	0.068	0	0	0.117	0.0728	0.184	0	0	0	0	0	0	0	0.068	0	0	0	0	0.068	0.068	0	0	0	0	0	0
505	Non-secretory ribonuclease OS=Homo sapiens GN=RNASE2 PE=1 SV=2	P10153	18 kDa		Homo sapiens	0.0932	0.0932	0.087	0.0932	0.0932	0.0932	0	0	0	0.0932	0.0932	0.0932	0	0	0.0932	0.0932	0.0932	0.0932	0.0932	0	0	0	0	0.0932	0.087	0	0	0	0	0	0	0	0.0932	0	0	0.087	0.0932	0.0932	0	0	0	0	0	0
506	Scavenger receptor cysteine-rich type 1 protein M130 OS=Homo sapiens GN=CD163 PE=1 SV=2	Q86VB7	125 kDa		Homo sapiens	0	0.0277	0	0	0.013	0.0147	0.00692	0	0	0	0	0	0.013	0	0.00692	0	0	0.00692	0	0	0	0.0112	0.0216	0.013	0	0	0.00606	0.00692	0	0	0.0138	0.0216	0.0277	0.00606	0	0	0.0216	0.0216	0	0.00606	0	0.00692	0	0
507	Max-like protein X OS=Homo sapiens GN=MLX PE=1 SV=2	Q9UH92	33 kDa		Homo sapiens	0	0	0	0	0	0	0	0	0.0268	0	0	0	0	0	0	0.0268	0	0	0	0	0	0	0	0	0	0	0	0	0.0268	0	0	0	0	0	0	0	0	0	0	0	0	0.0268	0	0.0268
508	Cluster of Bridging integrator 2 OS=Homo sapiens GN=BIN2 PE=1 SV=3 (Q9UBW5)	Q9UBW5	62 kDa	TRUE	Homo sapiens	0.069	0.0283	0.0796	0	0.0566	0.0407	0	0.0354	0.0655	0.0973	0	0.0637	0	0.0407	0.0407	0	0	0.0283	0	0	0	0	0	0	0	0	0	0.0407	0	0	0	0	0	0	0	0	0	0	0	0	0	0	0	0
509	Gamma-glutamylcyclotransferase OS=Homo sapiens GN=GGCT PE=1 SV=1	O75223	21 kDa		Homo sapiens	0.117	0.383	0.144	0.351	0.122	0.0532	0.176	0	0.176	0.106	0.266	0.351	0.122	0.0691	0.0691	0.122	0.176	0.245	0.0532	0	0	0	0	0	0	0.213	0.0532	0	0	0	0.122	0	0	0.0532	0	0	0.191	0	0	0	0	0	0	0
510	4F2 cell-surface antigen heavy chain OS=Homo sapiens GN=SLC3A2 PE=1 SV=3	P08195 (+3)	68 kDa		Homo sapiens	0	0	0	0	0.0222	0	0	0	0	0	0	0	0.0746	0	0	0.019	0	0.0397	0	0	0	0.0349	0.0302	0.0413	0	0	0.0492	0.0206	0	0	0.0413	0	0	0.0651	0	0.0762	0	0	0	0.102	0	0.0206	0	0.019
511	60S ribosomal protein L12 OS=Homo sapiens GN=RPL12 PE=1 SV=1	P30050	18 kDa		Homo sapiens	0.273	0.0545	0.145	0	0.103	0.097	0.0909	0.145	0.188	0.0485	0.145	0.145	0.145	0.145	0.0909	0.0545	0.188	0.242	0.242	0	0	0.0545	0	0	0	0	0.0909	0	0	0	0	0	0	0	0	0	0.0545	0	0	0	0	0	0	0
512	Pre-mRNA-processing-splicing factor 8 OS=Homo sapiens GN=PRPF8 PE=1 SV=2	Q6P2Q9	274 kDa		Homo sapiens	0.0111	0	0.0343	0	0	0	0	0	0	0.00343	0.0248	0.00728	0	0	0.00814	0.00428	0.0218	0.0111	0.00728	0	0	0	0	0	0	0	0	0	0	0	0	0	0	0	0	0	0	0	0	0	0	0	0	0
513	Heme-binding protein 1 OS=Homo sapiens GN=HEBP1 PE=1 SV=1	Q9NRV9	21 kDa		Homo sapiens	0.0529	0.19	0.254	0.175	0.0847	0.0794	0	0	0	0.243	0.275	0.307	0	0.0794	0.111	0.0847	0.138	0.28	0.228	0	0	0	0	0.0794	0.0794	0	0	0	0	0	0	0	0.0794	0	0	0	0.175	0.0847	0	0	0	0	0	0
514	Cluster of Microtubule-associated protein RP/EB family member 1 OS=Homo sapiens GN=MAPRE1 PE=1 SV=3 (Q15691)	Q15691	30 kDa	TRUE	Homo sapiens	0.0448	0	0.108	0.0448	0	0.108	0.134	0.0448	0.101	0.146	0.146	0	0	0.108	0.0634	0.138	0.112	0.25	0.157	0	0	0	0	0	0	0	0	0	0	0	0	0	0	0	0	0	0.0448	0	0	0	0	0	0	0
515	2'-5'-oligoadenylate synthase 1 OS=Homo sapiens GN=OAS1 PE=1 SV=4	P00973 (+3)	46 kDa		Homo sapiens	0	0	0	0	0	0	0	0	0	0.0275	0	0	0	0	0	0	0.0275	0	0	0	0	0	0	0.0275	0.0275	0	0	0.0302	0	0	0	0	0	0	0	0	0.0275	0	0	0	0	0	0.0302	0.0275
516	T-complex protein 1 subunit alpha OS=Homo sapiens GN=TCP1 PE=1 SV=1	P17987	60 kDa	TRUE	Homo sapiens	0.189	0.255	0.0612	0.027	0	0	0.156	0	0.0198	0.0612	0.0414	0.169	0	0	0.0594	0	0	0.0414	0	0	0	0	0	0	0	0	0	0	0	0	0	0	0	0	0	0	0.0414	0	0	0	0	0	0	0
517	Ras GTPase-activating-like protein IQGAP2 OS=Homo sapiens GN=IQGAP2 PE=1 SV=4	Q13576	181 kDa	TRUE	Homo sapiens	0.0152	0.0489	0.0419	0	0.0298	0	0.0438	0	0	0.0463	0.0717	0.0463	0	0.0235	0.0152	0.0197	0.0324	0.0419	0.0959	0	0	0.019	0	0.026	0.00889	0	0.0368	0.0102	0.00762	0	0	0.0305	0.0203	0.0184	0	0	0.0241	0	0	0	0	0	0	0
518	Asparaginyl-tRNA synthetase, cytoplasmic OS=Homo sapiens GN=NARS PE=1 SV=1	O43776	63 kDa		Homo sapiens	0.122	0.0858	0.151	0.0347	0.0675	0.062	0.0529	0	0	0.0584	0.0474	0.0274	0	0	0.0529	0	0	0	0	0	0	0	0	0	0	0	0	0	0	0	0	0	0	0	0	0	0	0	0	0	0	0	0	0
519	Plexin domain-containing protein 2 OS=Homo sapiens GN=PLXDC2 PE=1 SV=1	Q6UX71	60 kDa		Homo sapiens	0.0227	0	0	0	0	0	0	0	0	0	0	0	0	0	0	0	0	0	0	0	0	0.0699	0.0775	0.0737	0.0473	0	0	0	0.0473	0	0.1	0	0	0	0	0.0699	0	0	0	0	0	0	0	0.0378
520	Semaphorin-4B OS=Homo sapiens GN=SEMA4B PE=1 SV=3	Q9NPR2 (+1)	92 kDa		Homo sapiens	0	0	0	0	0	0	0	0	0	0	0	0	0.0252	0	0	0	0	0	0	0	0	0	0.0505	0.0685	0.0517	0	0	0	0	0	0.0168	0.0913	0.0577	0.0361	0	0.0505	0	0	0	0.0252	0	0	0	0
521	Complement component C1q receptor OS=Homo sapiens GN=CD93 PE=1 SV=3	Q9NPY3	69 kDa	TRUE	Homo sapiens	0	0	0	0	0	0	0	0	0	0.0322	0	0	0.0368	0	0	0	0	0	0	0	0	0	0	0	0	0	0	0	0	0	0	0.0491	0	0.0215	0	0	0	0	0	0.0215	0	0	0	0
522	Phospholysine phosphohistidine inorganic pyrophosphate phosphatase OS=Homo sapiens GN=LHPP PE=1 SV=2	Q9H008	29 kDa		Homo sapiens	0.185	0.185	0.107	0.107	0.0778	0.185	0.0778	0	0.0778	0.141	0.219	0.107	0	0.0778	0.0778	0	0.141	0.185	0.185	0	0	0	0	0	0.107	0	0	0	0	0	0	0.107	0	0	0	0	0.107	0.185	0	0	0	0	0	0
523	Cluster of 40S ribosomal protein S4, X isoform OS=Homo sapiens GN=RPS4X PE=1 SV=2 (P62701)	P62701	30 kDa	TRUE	Homo sapiens	0.236	0	0.114	0.0646	0	0	0.19	0	0.076	0.163	0	0	0	0	0	0	0	0	0	0	0	0	0	0	0	0	0	0	0	0	0	0	0	0	0	0	0.141	0	0	0	0	0	0	0
524	Osteoclast-stimulating factor 1 OS=Homo sapiens GN=OSTF1 PE=1 SV=2	Q92882	24 kDa		Homo sapiens	0.0935	0.0374	0.15	0	0.154	0.0374	0.0374	0.0561	0.0935	0.21	0.0935	0.21	0.117	0.0935	0.0374	0.0374	0.0561	0.0374	0	0	0	0	0.0561	0	0.117	0	0.0935	0	0	0	0	0	0	0.0935	0	0	0	0	0	0	0	0	0.0374	0
525	Vacuolar protein sorting-associated protein 29 OS=Homo sapiens GN=VPS29 PE=1 SV=1	Q9UBQ0	21 kDa		Homo sapiens	0.17	0.198	0.0549	0.126	0.203	0.0549	0.0549	0	0.0714	0.253	0.126	0.0549	0	0.126	0	0	0.258	0.0549	0.0714	0	0	0	0	0	0	0	0.0714	0	0	0	0	0	0	0	0	0	0.0714	0.0714	0	0	0	0	0	0
526	Cluster of AP-1 complex subunit sigma-2 OS=Homo sapiens GN=AP1S2 PE=1 SV=1 (P56377)	P56377	19 kDa	TRUE	Homo sapiens	0	0.102	0.102	0.102	0.159	0	0	0	0	0	0.159	0.102	0.0573	0.159	0.159	0.102	0.204	0.102	0.102	0	0	0	0	0	0	0	0.0573	0	0	0	0	0	0	0	0	0	0	0	0	0	0	0	0	0
527	Cluster of Ig mu chain C region OS=Homo sapiens GN=IGHM PE=1 SV=3 (P01871)	P01871 [2]	49 kDa	TRUE	Homo sapiens	0	0	0	0	0	0.0332	0	0	0	0	0	0	0	0	0	0	0	0	0	0	0	0	0	0.102	0.0664	0	0.111	0.0354	0	0	0	0	0.0686	0.0774	0	0	0	0	0	0.0774	0	0	0	0
528	Dihydrolipoyl dehydrogenase, mitochondrial OS=Homo sapiens GN=DLD PE=1 SV=2	P09622	54 kDa		Homo sapiens	0.0668	0.053	0.0766	0	0.0688	0	0.0609	0.0511	0	0.0216	0.053	0.0688	0	0.0157	0	0.0589	0.0688	0.0452	0	0	0	0	0	0	0	0	0.053	0	0	0	0	0	0	0	0.0236	0	0.0472	0	0	0	0	0	0.0452	0
529	ADP-sugar pyrophosphatase OS=Homo sapiens GN=NUDT5 PE=1 SV=1	Q9UKK9	24 kDa		Homo sapiens	0.0731	0.201	0.224	0.0685	0.0685	0.11	0	0	0.0685	0.0411	0.114	0.142	0	0.142	0.11	0	0.142	0.114	0.0731	0	0	0	0	0	0	0	0	0	0	0	0	0.0685	0	0	0	0.0685	0.0685	0.0685	0	0	0	0	0	0.0685
530	Exportin-1 OS=Homo sapiens GN=XPO1 PE=1 SV=1	O14980	123 kDa		Homo sapiens	0.0486	0.0467	0.0401	0	0.0439	0	0.0504	0	0.0327	0.0458	0.084	0.0159	0	0	0.0131	0	0	0.0168	0	0	0	0	0	0	0	0	0	0	0	0	0	0	0	0	0	0	0	0	0	0	0	0	0	0
531	Tripeptidyl-peptidase 2 OS=Homo sapiens GN=TPP2 PE=1 SV=4	P29144	138 kDa		Homo sapiens	0.00721	0.0721	0.0168	0.0112	0	0	0.00881	0	0	0.0168	0.0745	0.0713	0	0	0.0288	0	0.0809	0.0881	0.102	0	0	0	0	0	0	0	0.00801	0	0	0	0	0.0416	0	0	0	0	0.0296	0	0	0	0	0	0	0
532	CMRF35-like molecule 2 OS=Homo sapiens GN=CD300E PE=1 SV=2	Q496F6	23 kDa		Homo sapiens	0	0	0	0	0	0	0	0	0	0	0.0585	0	0	0	0	0	0	0	0	0	0	0.0927	0.0585	0	0.146	0	0.0585	0.0585	0	0	0.0341	0	0	0	0	0.112	0	0	0.0585	0	0.0927	0.146	0	0.0927
533	Cluster of Far upstream element-binding protein 1 OS=Homo sapiens GN=FUBP1 PE=1 SV=3 (Q96AE4)	Q96AE4 [2]	68 kDa	TRUE	Homo sapiens	0.023	0.0357	0.0512	0	0.014	0.0652	0.0276	0	0.0155	0.0153	0.0512	0.0854	0	0.0947	0.0668	0.0155	0.0295	0.0459	0.0512	0	0	0.0155	0	0	0	0	0	0	0	0	0	0	0	0.014	0	0	0.0404	0	0	0	0	0	0	0
534	Bleomycin hydrolase OS=Homo sapiens GN=BLMH PE=1 SV=1	Q13867	53 kDa		Homo sapiens	0.0242	0.0681	0.0681	0	0.0242	0.0242	0.0242	0	0	0	0.0242	0.125	0.0242	0	0.0681	0.0242	0	0.0681	0.136	0	0	0.0242	0	0	0	0	0.0242	0	0	0	0	0.0681	0	0	0.0242	0	0.0242	0	0	0.0242	0	0	0.0242	0
535	Hyaluronan-binding protein 2 OS=Homo sapiens GN=HABP2 PE=1 SV=1	Q14520	63 kDa		Homo sapiens	0.0161	0	0	0	0.0161	0	0.0161	0	0.0161	0.0161	0	0	0.0161	0	0	0.0161	0	0	0	0	0	0	0	0	0	0	0.0161	0	0	0	0	0	0	0	0.0161	0	0	0	0	0	0	0.0161	0.0161	0
536	Cluster of Myosin-If OS=Homo sapiens GN=MYO1F PE=1 SV=3 (O00160)	O00160	125 kDa	TRUE	Homo sapiens	0	0.0182	0.0182	0.0182	0.0364	0	0.0464	0	0	0	0	0.0401	0.0364	0	0	0	0	0.0282	0.0182	0	0	0.0191	0.02	0	0	0	0.0182	0	0	0	0	0	0	0.0282	0	0	0.0574	0	0	0	0	0	0	0
537	Lysosomal alpha-glucosidase OS=Homo sapiens GN=GAA PE=1 SV=4	P10253	105 kDa		Homo sapiens	0	0.0126	0.0126	0.0536	0	0.062	0.0126	0	0	0	0.0336	0.0578	0	0	0	0	0	0.0599	0	0	0	0.0105	0	0.0473	0	0.021	0	0	0	0	0	0.0399	0	0	0	0	0.109	0.0126	0.0284	0	0	0.0126	0	0
538	40S ribosomal protein S18 OS=Homo sapiens GN=RPS18 PE=1 SV=3	P62269	18 kDa		Homo sapiens	0	0.132	0.184	0	0.158	0.112	0.289	0.132	0.132	0.178	0	0.0724	0	0	0.112	0	0	0.184	0	0	0	0	0	0	0	0	0.112	0	0	0	0	0	0	0	0	0	0	0	0	0	0	0	0	0
539	Proteasome subunit beta type-7 OS=Homo sapiens GN=PSMB7 PE=1 SV=1	Q99436	30 kDa		Homo sapiens	0.0325	0.0686	0.0722	0	0.0722	0.0325	0.0686	0	0	0.0722	0	0.108	0.0686	0	0.0686	0.0361	0.108	0.0686	0.184	0	0	0	0	0	0	0	0	0	0	0	0	0	0	0.0686	0.0361	0.0325	0	0	0.0758	0	0	0.0361	0	0.0325
540	Cluster of Small ubiquitin-related modifier 2 OS=Homo sapiens GN=SUMO2 PE=1 SV=2 (P61956)	P61956	11 kDa	TRUE	Homo sapiens	0	0	0	0	0	0	0	0	0	0.232	0	0	0	0	0	0	0.232	0	0	0	0	0	0	0	0	0	0	0	0	0	0	0	0	0	0	0	0	0	0	0	0	0	0	0
541	Cluster of ATP-dependent RNA helicase DDX3X OS=Homo sapiens GN=DDX3X PE=1 SV=3 (O00571)	O00571	73 kDa	TRUE	Homo sapiens	0.0332	0	0	0	0	0	0.0468	0	0	0	0	0	0	0	0	0	0.0589	0.0921	0.0604	0	0	0	0	0	0	0	0.0665	0	0	0	0	0	0	0.0317	0	0	0	0	0	0	0	0	0	0
542	Disintegrin and metalloproteinase domain-containing protein 10 OS=Homo sapiens GN=ADAM10 PE=1 SV=1	O14672	84 kDa		Homo sapiens	0.0134	0	0	0	0.0134	0	0.0134	0	0.0134	0.0134	0	0	0.0201	0.0134	0	0	0	0	0	0	0	0.0201	0.0495	0.0134	0.0334	0	0.0201	0.0334	0.0134	0	0.0655	0.0201	0.0334	0.0441	0	0.0321	0	0.0201	0	0.016	0.0201	0.0134	0.0294	0.0602
543	Heterogeneous nuclear ribonucleoprotein Q OS=Homo sapiens GN=SYNCRIP PE=1 SV=2	O60506 (+3)	70 kDa	TRUE	Homo sapiens	0.101	0	0.0706	0.0152	0.0433	0.0337	0	0	0.0417	0.0455	0.0835	0.0706	0.0465	0.053	0.0304	0.038	0.0594	0.0851	0.112	0	0	0	0.0209	0	0	0	0.0782	0.0401	0	0	0	0	0.0401	0	0	0	0	0.0546	0	0	0	0	0	0
544	Uroporphyrinogen decarboxylase OS=Homo sapiens GN=UROD PE=1 SV=2	P06132	41 kDa		Homo sapiens	0.0436	0.104	0.0436	0	0.114	0.104	0	0.0599	0.104	0	0.153	0.104	0	0.131	0.0436	0	0.0436	0.272	0.104	0	0	0	0	0.0599	0.131	0	0	0	0	0	0	0.0599	0.0599	0.0599	0	0	0	0.0599	0	0	0	0	0	0
545	Galectin-1 OS=Homo sapiens GN=LGALS1 PE=1 SV=2	P09382	15 kDa		Homo sapiens	0.252	0.252	0.267	0.119	0.0741	0.133	0.133	0	0	0.0741	0.119	0.133	0.0741	0.0741	0	0	0	0.311	0	0	0	0.178	0	0.193	0.119	0	0	0.0741	0	0	0	0.119	0.119	0	0	0	0.193	0.119	0	0	0	0	0	0
546	Coatomer subunit beta OS=Homo sapiens GN=COPB1 PE=1 SV=3	P53618	107 kDa		Homo sapiens	0.0336	0	0.022	0	0.0105	0.022	0.0231	0	0.0126	0.0556	0.0756	0.021	0	0	0	0	0	0	0	0	0	0	0	0	0	0	0	0	0	0	0	0	0	0	0	0	0	0	0	0	0	0	0	0
547	Lactoylglutathione lyase OS=Homo sapiens GN=GLO1 PE=1 SV=4	Q04760 (+1)	21 kDa		Homo sapiens	0.152	0.185	0.0761	0.163	0	0	0	0	0	0.212	0	0.185	0	0.0435	0	0	0.255	0.185	0.234	0	0	0	0	0	0	0.109	0	0	0	0	0	0	0	0	0	0	0.109	0.109	0	0	0	0	0	0
548	Junctional adhesion molecule-like OS=Homo sapiens GN=AMICA1 PE=1 SV=1	Q86YT9 (+1)	44 kDa		Homo sapiens	0.0228	0	0	0	0	0	0	0	0	0.0228	0	0	0	0	0	0	0.0228	0	0	0	0	0.0533	0.152	0.0812	0	0	0.0736	0.0838	0.0812	0	0.102	0	0	0.0508	0.0305	0.0228	0	0	0	0	0	0	0	0.0838
549	Omega-amidase NIT2 OS=Homo sapiens GN=NIT2 PE=1 SV=1	Q9NQR4	31 kDa		Homo sapiens	0.0435	0.0399	0.0543	0.0942	0.0942	0.0543	0	0.0833	0.0543	0.0254	0.0978	0.0435	0	0.0978	0.0978	0.0399	0.138	0.0399	0.087	0	0	0	0	0.0543	0.0543	0.0399	0.0399	0	0	0	0	0	0	0.0942	0	0	0.0543	0.0543	0.0399	0	0	0	0.0399	0
550	Gamma-interferon-inducible protein 16 OS=Homo sapiens GN=IFI16 PE=1 SV=3	Q16666 (+1)	88 kDa		Homo sapiens	0	0.0395	0.00892	0	0	0	0.0433	0.00892	0.014	0	0.0471	0.0344	0.0191	0	0	0.0344	0.0217	0.0688	0.0576	0.0127	0.0127	0.0127	0	0	0	0	0.0127	0	0.0127	0	0	0	0	0.0127	0	0.0127	0.0408	0.0178	0.0127	0.0127	0	0	0	0.0127
551	Isoform 2 of Heterogeneous nuclear ribonucleoprotein A/B OS=Homo sapiens GN=HNRNPAB	Q99729-2 (+1)	36 kDa	TRUE	unknown	0.0241	0.0422	0.0994	0	0.0873	0	0.0422	0.0422	0.0422	0.0241	0.0422	0.0994	0	0	0.0422	0.0422	0.0422	0.0422	0.0994	0	0	0.0422	0	0.0422	0	0	0.0422	0	0.0422	0	0	0.0422	0	0.0422	0	0	0.0422	0.0422	0	0	0	0.0422	0	0
552	CD48 antigen OS=Homo sapiens GN=CD48 PE=1 SV=2	P09326	28 kDa		Homo sapiens	0	0	0	0	0.0494	0	0.0494	0	0.0494	0.0494	0.0494	0.0494	0.0494	0	0.0782	0.0494	0	0.0494	0	0	0	0.0494	0.0494	0.0782	0.0494	0	0.0947	0.0494	0	0	0.0782	0	0	0.0782	0.0494	0.0494	0	0	0	0.0494	0	0.0782	0.0494	0.0288
553	L-selectin OS=Homo sapiens GN=SELL PE=1 SV=2	P14151	42 kDa		Homo sapiens	0	0	0.0914	0	0.0215	0.0215	0	0	0	0	0.043	0.043	0.043	0	0	0	0.0215	0	0	0	0	0	0.043	0.043	0.043	0	0.0914	0	0	0	0.0215	0	0	0.0215	0	0.043	0	0	0	0.043	0	0	0	0.0215
554	Platelet glycoprotein Ib alpha chain OS=Homo sapiens GN=GP1BA PE=1 SV=1	P07359	69 kDa		Homo sapiens	0	0	0	0	0.0335	0.0431	0	0	0	0	0	0	0.0335	0	0	0	0	0	0	0	0	0	0	0	0	0	0.0655	0.0304	0	0	0	0	0	0.0495	0	0	0	0	0	0.0288	0	0	0	0
555	Protein disulfide-isomerase A4 OS=Homo sapiens GN=PDIA4 PE=1 SV=2	P13667	73 kDa		Homo sapiens	0	0	0	0	0.0186	0.0186	0.0341	0	0.0186	0.0357	0	0	0	0	0	0	0.0186	0.0543	0	0	0	0	0.0357	0	0	0	0	0	0	0	0.0171	0	0	0.0186	0.0186	0	0.0357	0	0	0	0	0	0.0171	0.0357
556	Endoplasmic reticulum resident protein 44 OS=Homo sapiens GN=ERP44 PE=1 SV=1	Q9BS26	47 kDa		Homo sapiens	0	0	0.0246	0	0	0	0	0	0	0.0246	0	0	0	0	0	0	0	0	0.0246	0	0	0	0.0443	0.0567	0.0616	0	0	0	0	0	0.0246	0	0	0	0	0.0443	0.0739	0	0	0	0	0	0	0.0443
557	Ubiquitin-conjugating enzyme E2 D2 OS=Homo sapiens GN=UBE2D2 PE=1 SV=1	P62837	17 kDa	TRUE	Homo sapiens	0.122	0.0748	0.0748	0.0748	0.0748	0.0748	0.0748	0	0.0748	0.122	0.0748	0.0748	0.0748	0	0.0748	0.0748	0.0476	0.197	0.0748	0	0	0.0748	0	0	0	0	0	0	0	0	0	0	0	0	0.0748	0	0	0	0	0	0	0	0.0748	0.0748
558	Thioredoxin-like protein 1 OS=Homo sapiens GN=TXNL1 PE=1 SV=3	O43396	32 kDa		Homo sapiens	0	0.118	0.166	0	0.1	0.0761	0.197	0	0.128	0	0.0761	0.0381	0	0	0.0761	0.0761	0.0761	0.232	0.128	0	0	0.0761	0	0.0761	0	0	0	0	0	0	0	0.0761	0.0761	0	0	0	0.0761	0.0761	0	0	0	0	0	0
559	Alpha-2-macroglobulin OS=Homo sapiens GN=A2M PE=1 SV=3	P01023	163 kDa		Homo sapiens	0	0	0.0163	0	0.0251	0.00814	0	0	0.00814	0	0.0122	0.00814	0.0217	0	0.00746	0.0366	0.0197	0.0115	0.00814	0.0231	0.0231	0	0	0.0204	0.0122	0	0	0.0156	0.0285	0	0	0.0285	0.0332	0.00814	0.0156	0	0.0122	0	0	0	0.0312	0.0156	0.0156	0
560	Chitotriosidase-1 OS=Homo sapiens GN=CHIT1 PE=1 SV=1	Q13231 (+1)	52 kDa		Homo sapiens	0	0	0	0.255	0.0579	0.0451	0	0	0	0	0	0	0.0322	0.0794	0	0	0	0	0	0	0	0	0	0	0	0.313	0.152	0.0579	0	0	0	0	0	0.0579	0	0	0	0	0.281	0.0923	0	0	0	0
561	S-arrestin OS=Homo sapiens GN=SAG PE=2 SV=3	P10523	45 kDa		Homo sapiens	0.0321	0.0321	0.0321	0.0321	0.0321	0.0321	0	0.0321	0.0321	0	0.0321	0.0321	0.0321	0	0.0321	0.0321	0.0321	0	0.0321	0	0	0.0321	0	0.0321	0.0321	0.0321	0	0	0.0321	0	0	0.0321	0.0321	0	0	0.0321	0	0.0321	0.0321	0	0.0321	0.0321	0	0
562	Exportin-2 OS=Homo sapiens GN=CSE1L PE=1 SV=3	P55060 (+1)	110 kDa		Homo sapiens	0.0154	0.0154	0.0453	0.0154	0	0.0154	0.0371	0	0	0	0	0.0154	0	0	0	0	0	0	0	0	0	0	0	0	0	0	0	0	0	0	0	0	0	0	0	0	0.0453	0	0	0	0	0	0	0
563	DNA topoisomerase 2-beta OS=Homo sapiens GN=TOP2B PE=1 SV=3	Q02880 (+1)	183 kDa	TRUE	Homo sapiens	0.0424	0	0	0	0.0289	0	0	0	0	0.0123	0.00677	0	0.0246	0.00738	0	0	0	0	0	0	0	0	0	0	0	0	0	0	0	0	0	0	0	0	0	0	0	0	0	0	0	0	0	0
564	Vacuolar protein sorting-associated protein 13C OS=Homo sapiens GN=VPS13C PE=1 SV=1	Q709C8 (+1)	422 kDa		unknown	0.0117	0.00647	0.00666	0	0.00346	0	0	0	0	0.00216	0.0152	0.0149	0	0	0.00293	0	0	0	0	0	0	0	0	0	0	0	0	0	0	0	0	0	0	0	0	0	0	0	0	0	0	0	0	0
565	Tripeptidyl-peptidase 1 OS=Homo sapiens GN=TPP1 PE=1 SV=2	O14773	61 kDa		Homo sapiens	0	0.048	0	0.048	0	0	0.048	0	0	0	0.048	0.048	0	0	0	0	0	0.0249	0.048	0	0	0	0.0728	0.048	0.112	0.048	0.0249	0.048	0	0	0.0249	0.048	0.112	0.0728	0	0	0.0568	0.0799	0	0.048	0	0	0.048	0
566	T-complex protein 1 subunit epsilon OS=Homo sapiens GN=CCT5 PE=1 SV=1	P48643	60 kDa		Homo sapiens	0.0444	0.0481	0.061	0.0296	0.0185	0.0481	0.061	0.061	0.0665	0.0813	0.0628	0.107	0	0.0314	0.0185	0	0	0.0296	0	0	0	0	0	0.0296	0.0296	0	0	0	0	0	0	0.0296	0	0.0296	0	0	0.061	0.0296	0	0	0	0	0	0
567	Cytosolic purine 5'-nucleotidase OS=Homo sapiens GN=NT5C2 PE=1 SV=1	P49902	65 kDa		Homo sapiens	0.146	0.0303	0.0695	0.0392	0.0553	0	0.0392	0	0	0.0838	0.0945	0.0392	0	0	0.057	0	0.0232	0.0695	0.0856	0	0	0	0	0	0	0	0.0553	0	0	0	0	0	0	0	0	0	0	0	0	0	0	0	0	0
568	40S ribosomal protein S16 OS=Homo sapiens GN=RPS16 PE=1 SV=2	P62249	16 kDa		Homo sapiens	0.26	0.219	0.192	0	0.13	0	0.123	0.144	0.13	0.274	0	0	0.0753	0.0753	0.199	0	0	0.0753	0	0	0	0	0	0	0	0	0.0753	0	0	0	0	0	0	0.0753	0	0	0.13	0	0	0	0	0	0	0
569	Endoglin OS=Homo sapiens GN=ENG PE=1 SV=2	P17813 (+1)	71 kDa		Homo sapiens	0	0	0	0	0	0	0.0182	0	0	0	0.0182	0	0.0274	0	0	0	0.0182	0	0	0	0	0.0182	0.0456	0.0456	0.0653	0.0805	0.0608	0.0334	0	0	0.0334	0.038	0.0456	0	0	0.0456	0	0	0.0805	0.0274	0	0.0182	0	0
570	FACT complex subunit SSRP1 OS=Homo sapiens GN=SSRP1 PE=1 SV=1	Q08945	81 kDa		Homo sapiens	0.055	0.0324	0.031	0	0.0339	0.0155	0.0169	0	0.0155	0.024	0.0155	0	0.0113	0	0.031	0	0.048	0.0395	0.0155	0	0	0	0	0	0	0	0	0	0	0	0	0	0	0	0	0	0.0367	0	0	0	0	0	0	0
571	Haloacid dehalogenase-like hydrolase domain-containing protein 2 OS=Homo sapiens GN=HDHD2 PE=1 SV=1	Q9H0R4	29 kDa		Homo sapiens	0.154	0.112	0	0.193	0.147	0	0.0309	0	0	0.205	0.212	0.181	0	0.112	0	0.0734	0.224	0.0811	0.266	0	0	0	0	0	0	0	0.0309	0	0	0	0	0	0	0	0	0	0	0	0	0	0	0	0	0
572	Tumor necrosis factor alpha-induced protein 8 OS=Homo sapiens GN=TNFAIP8 PE=2 SV=1	O95379 (+2)	23 kDa		Homo sapiens	0.101	0.101	0.101	0.101	0.101	0.101	0.101	0	0	0	0.101	0.101	0	0.101	0	0	0	0.101	0.101	0	0	0.101	0	0.101	0	0.101	0.101	0.101	0	0	0	0.101	0.101	0.101	0	0	0.101	0.101	0.101	0	0	0	0	0
573	S-formylglutathione hydrolase OS=Homo sapiens GN=ESD PE=1 SV=2	P10768	31 kDa		Homo sapiens	0.209	0.106	0.22	0.106	0.0496	0.0993	0.0426	0	0.078	0.188	0.227	0.206	0	0.0745	0.117	0	0	0	0	0	0	0	0	0	0	0	0.0816	0	0	0	0	0	0	0	0	0	0.0745	0	0	0	0	0	0	0
574	60S ribosomal protein L5 OS=Homo sapiens GN=RPL5 PE=1 SV=3	P46777	34 kDa		Homo sapiens	0.236	0.0808	0.0404	0	0.0236	0.118	0.158	0	0	0.125	0	0	0	0	0.185	0	0	0.0202	0	0	0	0	0	0	0	0	0	0	0	0	0	0	0	0	0	0	0	0	0	0	0	0	0	0
575	L-xylulose reductase OS=Homo sapiens GN=DCXR PE=1 SV=2	Q7Z4W1	26 kDa		Homo sapiens	0.135	0.135	0.0451	0	0.119	0.041	0.0861	0	0.0861	0.164	0	0	0.0451	0.0738	0.0902	0.041	0.0943	0.041	0.209	0	0	0	0	0	0	0	0.0861	0	0	0	0.0451	0	0	0	0	0	0	0	0	0	0	0	0.0492	0.0451
576	Rho guanine nucleotide exchange factor 1 OS=Homo sapiens GN=ARHGEF1 PE=1 SV=2	Q92888	102 kDa		Homo sapiens	0.0252	0.0143	0.0307	0	0.011	0	0.0143	0	0	0.0143	0.0252	0.0143	0	0.0143	0.0208	0.0197	0.0417	0.045	0.0614	0	0	0	0	0	0	0	0	0	0	0	0	0	0	0	0	0	0.0143	0	0	0	0	0	0	0
577	Sortilin OS=Homo sapiens GN=SORT1 PE=1 SV=3	Q99523	92 kDa		Homo sapiens	0.0457	0.0493	0.0433	0.0168	0.0168	0.0349	0.0168	0	0	0.0144	0.0313	0.0493	0.0108	0.0144	0	0	0.012	0	0.0181	0	0	0	0.0325	0.0313	0	0	0	0	0	0	0.0144	0.0289	0	0.0168	0	0.0325	0.0493	0	0.0181	0.0229	0	0	0	0.0144
578	Leukocyte surface antigen CD53 OS=Homo sapiens GN=CD53 PE=2 SV=1	P19397	24 kDa		Homo sapiens	0.0365	0	0	0.0365	0.0365	0	0.0365	0	0.0365	0.0365	0.0365	0	0.0365	0	0.0365	0	0	0.0365	0	0	0	0	0.0685	0.0365	0	0	0.0365	0.0365	0	0	0.0685	0.0365	0	0	0	0.0365	0	0	0	0	0	0.0685	0	0.0365
579	Transthyretin OS=Homo sapiens GN=TTR PE=1 SV=1	P02766	16 kDa		Homo sapiens	0.0884	0.15	0	0.15	0.15	0	0.15	0	0	0.0884	0	0	0.238	0	0	0	0	0	0	0	0	0.238	0.15	0.15	0	0.0884	0.15	0.15	0	0	0.0884	0.15	0.15	0.15	0	0.0884	0	0.15	0.395	0.15	0	0.15	0	0.0884
580	Vesicle-fusing ATPase OS=Homo sapiens GN=NSF PE=1 SV=3	P46459	83 kDa		Homo sapiens	0.0148	0.0632	0	0	0	0	0.0148	0	0	0.0148	0.0645	0.0148	0	0	0	0	0.0766	0.0148	0.0296	0	0	0	0	0	0	0	0	0	0	0	0	0	0	0	0	0	0	0	0	0	0	0	0	0
581	Eukaryotic translation initiation factor 3 subunit C OS=Homo sapiens GN=EIF3C PE=1 SV=1	Q99613	105 kDa		Homo sapiens	0.069	0.0679	0.0252	0	0	0.0208	0.0307	0	0.011	0.0361	0.0197	0.011	0	0.0208	0.0219	0	0	0	0	0	0	0	0	0	0	0	0	0	0	0	0	0	0	0	0	0	0	0	0	0	0	0	0	0
582	Eukaryotic translation initiation factor 3 subunit E OS=Homo sapiens GN=EIF3E PE=1 SV=1	P60228	52 kDa		Homo sapiens	0.0697	0.124	0.128	0	0.018	0	0.018	0	0	0.0629	0.0899	0.0607	0	0	0.0225	0	0	0	0	0	0	0	0	0	0	0	0	0	0	0	0	0	0	0	0	0	0	0	0	0	0	0	0	0
583	SUMO-conjugating enzyme UBC9 OS=Homo sapiens GN=UBE2I PE=1 SV=1	P63279 (+1)	18 kDa		Homo sapiens	0.139	0.228	0.0633	0.0823	0.0633	0.0633	0.146	0.253	0	0.0823	0.0823	0	0	0	0.196	0	0.222	0.146	0.228	0	0	0	0	0	0	0	0	0	0	0	0	0	0	0	0	0	0	0	0	0	0	0	0	0
584	Isoform 2 of UPF0687 protein C20orf27 OS=Homo sapiens GN=C20orf27	Q9GZN8-2	22 kDa		unknown	0.0603	0.0704	0.0704	0	0.0704	0.0704	0.0704	0	0	0.0503	0.0704	0.0704	0	0.0704	0.0704	0.0704	0	0.121	0.121	0	0	0	0	0	0	0	0	0	0	0	0	0.0704	0	0	0	0	0.0704	0.0704	0	0	0	0	0	0
585	Enolase-phosphatase E1 OS=Homo sapiens GN=ENOPH1 PE=1 SV=1	Q9UHY7	29 kDa		Homo sapiens	0.0843	0	0.13	0	0.0843	0	0.046	0	0.046	0.13	0.0498	0.046	0.0843	0.0843	0	0	0	0.0958	0.0843	0	0	0	0	0	0	0	0	0	0	0	0	0	0	0.0843	0	0	0	0	0	0	0	0	0	0
586	Mitotic checkpoint protein BUB3 OS=Homo sapiens GN=BUB3 PE=1 SV=1	O43684 (+1)	37 kDa		Homo sapiens	0.061	0.149	0.262	0.061	0.104	0.0335	0.131	0	0.0823	0.0915	0.195	0.198	0	0	0.0701	0	0	0.0305	0.0823	0	0	0	0	0	0	0	0	0	0	0	0	0.0427	0	0	0	0	0.0427	0	0	0	0	0	0	0
587	Serine/arginine-rich splicing factor 7 OS=Homo sapiens GN=SRSF7 PE=1 SV=1	Q16629 (+2)	27 kDa	TRUE	Homo sapiens	0.164	0.0882	0.176	0	0	0.0882	0.0378	0	0	0.0667	0.0378	0.176	0	0.0882	0.139	0	0.126	0.0378	0.176	0	0	0	0	0	0	0	0	0	0	0	0	0	0	0	0	0	0.126	0.0882	0	0	0	0	0	0
588	Nuclear migration protein nudC OS=Homo sapiens GN=NUDC PE=1 SV=1	Q9Y266	38 kDa		Homo sapiens	0.0272	0.0816	0.115	0.0785	0.0272	0.0332	0.0272	0	0.0695	0.0272	0.0453	0.0967	0.0272	0.0332	0.0272	0.0332	0.0332	0.0332	0.0272	0	0	0.0332	0	0.0363	0	0	0.0272	0	0	0	0	0	0	0.0272	0	0	0	0	0.0363	0	0	0	0	0
589	Lebercilin-like protein OS=Homo sapiens GN=LCA5L PE=2 SV=1	O95447	77 kDa		unknown	0	0	0	0	0	0	0	0	0	0	0	0	0	0	0	0	0	0	0	0	0	0	0	0	0	0	0	0	0	0	0	0	0	0	0.0134	0.0134	0	0	0	0	0	0	0	0
590	40S ribosomal protein S19 OS=Homo sapiens GN=RPS19 PE=1 SV=2	P39019	16 kDa		Homo sapiens	0.186	0.221	0.131	0	0.11	0.069	0.248	0.221	0.221	0.262	0	0.0621	0	0.069	0.159	0	0	0	0	0	0	0	0	0	0	0	0.193	0	0	0	0	0	0	0	0	0	0.0621	0	0	0	0	0	0	0
591	Enoyl-CoA hydratase domain-containing protein 1 OS=Homo sapiens GN=ECHDC1 PE=1 SV=2	Q9NTX5 (+1)	34 kDa		Homo sapiens	0.0261	0.277	0.0326	0	0.0391	0.0847	0.238	0	0.0391	0.0586	0.0391	0.0358	0	0.0619	0.0586	0	0	0.0619	0.0749	0	0	0	0	0	0	0	0	0	0	0	0	0	0	0	0	0	0.0586	0	0	0	0	0	0	0
592	Eosinophil cationic protein OS=Homo sapiens GN=RNASE3 PE=1 SV=2	P12724	18 kDa		Homo sapiens	0.075	0	0.075	0.119	0.25	0	0	0	0	0.075	0.075	0.0938	0.169	0	0	0	0.169	0.169	0.119	0	0	0	0	0	0	0.075	0.138	0	0	0	0	0	0	0.169	0	0	0	0	0.075	0.169	0	0	0	0
593	Cluster of Mps one binder kinase activator-like 1A OS=Homo sapiens GN=MOBKL1A PE=1 SV=3 (Q7L9L4)	Q7L9L4	25 kDa	TRUE	Homo sapiens	0	0	0	0	0	0	0	0	0	0	0	0	0	0	0	0	0	0	0	0	0	0	0	0	0	0	0	0	0	0	0	0	0	0	0	0	0	0	0	0	0	0	0	0
594	Cluster of Solute carrier family 2, facilitated glucose transporter member 3 OS=Homo sapiens GN=SLC2A3 PE=1 SV=1 (P11169)	P11169	54 kDa	TRUE	Homo sapiens	0	0	0	0	0.0766	0	0	0	0	0	0	0	0.0847	0	0	0	0	0	0	0	0	0	0	0	0	0	0.0665	0.0403	0	0	0	0	0	0	0	0	0	0	0	0	0	0	0	0
595	Choline transporter-like protein 1 OS=Homo sapiens GN=SLC44A1 PE=1 SV=1	Q8WWI5	73 kDa		Homo sapiens	0.0183	0	0	0.0198	0	0	0	0	0	0.0654	0.0457	0	0.0213	0	0	0	0	0	0	0	0	0.035	0.0594	0.0198	0.0457	0.0457	0.0518	0.0152	0.0152	0	0.0411	0.0198	0.0198	0.0624	0	0.0761	0.0457	0.0609	0	0.0624	0	0	0	0
596	Ubiquitin carboxyl-terminal hydrolase 7 OS=Homo sapiens GN=USP7 PE=1 SV=2	Q93009	128 kDa		Homo sapiens	0.0554	0.0399	0.02	0	0.0145	0	0	0	0	0	0.049	0	0	0.0181	0	0	0.0372	0.0526	0.0109	0	0	0	0	0	0	0	0	0	0	0	0	0	0	0	0	0	0	0	0	0	0	0	0	0
597	Cluster of Poly(rC)-binding protein 1 OS=Homo sapiens GN=PCBP1 PE=1 SV=2 (Q15365)	Q15365 [2]	37 kDa	TRUE	Homo sapiens	0.124	0	0.0758	0	0	0.0365	0	0.0393	0	0.0365	0	0.0365	0	0	0	0	0.0674	0.0365	0.0365	0	0	0	0	0.0365	0	0	0.0365	0.0365	0	0	0	0	0	0	0	0	0	0	0	0	0	0	0	0
598	Cluster of Alpha-centractin OS=Homo sapiens GN=ACTR1A PE=1 SV=1 (P61163)	P61163 [2]	43 kDa	TRUE	Homo sapiens	0.0585	0.101	0.149	0.0585	0.117	0.146	0	0.101	0	0	0.0878	0.101	0	0	0.0771	0	0	0.101	0	0	0	0	0	0.0426	0	0	0	0.0426	0	0	0	0	0	0	0	0	0.0426	0	0	0	0	0	0	0
599	Cluster of C-X-C motif chemokine 5 OS=Homo sapiens GN=CXCL5 PE=1 SV=1 (P42830)	P42830	12 kDa	TRUE	Homo sapiens	0	0	0	0	0	0	0	0	0	0	0	0	0	0	0	0	0	0	0	0	0	0	0	0	0	0	0	0	0	0	0	0	0	0	0.0789	0	0	0	0	0.0789	0	0	0	0
600	Activator of 90 kDa heat shock protein ATPase homolog 1 OS=Homo sapiens GN=AHSA1 PE=1 SV=1	O95433	38 kDa		Homo sapiens	0.0651	0.0917	0	0.0651	0	0.0651	0	0.0651	0	0.0651	0.0947	0.0917	0	0.0651	0.0266	0.0651	0.0592	0.157	0.157	0	0	0	0	0.0651	0	0	0	0	0	0	0	0.0651	0	0	0	0	0.0266	0	0	0	0	0	0	0
601	Cluster of Septin-6 OS=Homo sapiens GN=SEPT6 PE=1 SV=4 (Q14141)	Q14141 [4]	50 kDa	TRUE	Homo sapiens	0.0576	0.152	0.111	0.0645	0.0599	0	0.0599	0	0	0	0	0.0853	0	0	0.136	0	0	0.0991	0.0645	0	0	0	0	0.0645	0.0645	0	0	0	0	0	0	0.0645	0	0	0	0	0.111	0	0	0	0	0	0	0
602	AP-2 complex subunit mu OS=Homo sapiens GN=AP2M1 PE=1 SV=2	Q96CW1 (+1)	50 kDa		Homo sapiens	0.0552	0.17	0.207	0	0	0	0.0161	0	0	0.0897	0.0621	0.184	0	0	0.0345	0	0	0	0	0	0	0	0	0	0	0	0	0	0	0	0	0	0	0	0	0	0	0	0	0	0	0	0	0
603	Superoxide dismutase [Cu-Zn] OS=Homo sapiens GN=SOD1 PE=1 SV=2	P00441 (+1)	16 kDa		Homo sapiens	0.136	0.0909	0.0909	0.136	0.136	0	0.136	0.0909	0.123	0.0455	0	0.0909	0.214	0	0.136	0.0909	0.136	0.0909	0.0909	0	0	0.0909	0	0	0	0.0909	0.0455	0	0	0	0	0.0909	0	0	0	0	0.0909	0.0909	0.0909	0	0	0	0	0
604	Cluster of Tyrosine-protein kinase CSK OS=Homo sapiens GN=CSK PE=1 SV=1 (P41240)	P41240	51 kDa	TRUE	Homo sapiens	0.0933	0.0311	0	0	0	0.0289	0.0244	0	0	0.0933	0	0.0311	0	0.0289	0	0.06	0.116	0.0778	0.06	0	0	0	0	0.0311	0	0	0	0	0	0	0	0.0289	0.06	0	0	0	0.0556	0.06	0	0	0	0	0	0
605	Vesicle-trafficking protein SEC22b OS=Homo sapiens GN=SEC22B PE=1 SV=4	O75396	25 kDa		Homo sapiens	0.126	0.135	0.172	0	0	0.135	0.0372	0	0	0.0372	0.0884	0.0837	0	0	0.172	0	0.0837	0	0.0884	0	0	0	0	0	0	0	0	0	0	0	0	0	0	0	0	0	0	0	0	0	0	0	0	0
606	Acetyl-CoA acetyltransferase, cytosolic OS=Homo sapiens GN=ACAT2 PE=1 SV=2	Q9BWD1	41 kDa		Homo sapiens	0.0907	0.0202	0.0277	0.0579	0.0151	0	0.0882	0	0	0	0	0.0277	0	0	0.131	0	0.128	0.106	0.0806	0	0	0	0	0	0	0	0.0151	0	0	0	0	0	0	0.0151	0	0	0	0	0	0.0277	0	0	0	0
607	Cluster of Serine/threonine-protein phosphatase 2A 55 kDa regulatory subunit B alpha isoform OS=Homo sapiens GN=PPP2R2A PE=1 SV=1 (P63151)	P63151	52 kDa	TRUE	Homo sapiens	0	0.0604	0.0559	0	0.0559	0	0.0559	0	0.0246	0	0	0.0559	0	0	0.0246	0	0	0.0559	0.0246	0	0	0	0	0	0	0	0	0	0	0	0	0	0	0	0	0	0	0	0	0	0	0	0	0
608	Heterogeneous nuclear ribonucleoprotein R OS=Homo sapiens GN=HNRNPR PE=1 SV=1	O43390	71 kDa	TRUE	Homo sapiens	0.112	0	0.0521	0	0	0.0537	0.0711	0.0205	0.0332	0.106	0.049	0.0758	0	0.0727	0.0695	0.0316	0.0253	0.0332	0	0	0	0	0	0	0	0	0.0521	0	0	0	0	0	0	0	0	0	0.0316	0	0	0	0	0	0	0
609	Leucyl-cystinyl aminopeptidase OS=Homo sapiens GN=LNPEP PE=1 SV=3	Q9UIQ6 (+2)	117 kDa		Homo sapiens	0	0.0273	0.0566	0.0273	0.0293	0	0.0166	0	0	0.00878	0.0244	0.0371	0.0146	0	0	0	0.0234	0	0	0	0	0	0	0	0	0	0.0146	0	0	0	0.0361	0.0146	0	0	0	0	0	0	0	0	0	0.0215	0	0
610	Protein-arginine deiminase type-2 OS=Homo sapiens GN=PADI2 PE=1 SV=2	Q9Y2J8	76 kDa	TRUE	Homo sapiens	0.0932	0.0211	0.0662	0.0992	0.0782	0	0	0.0195	0	0.0451	0	0	0	0	0	0.0376	0.00902	0.0842	0	0	0	0	0.0195	0	0	0.0376	0	0	0	0	0.015	0	0	0	0	0	0	0.0256	0.0376	0	0	0	0	0
611	Zinc finger protein 36, C3H1 type-like 1 OS=Homo sapiens GN=ZFP36L1 PE=1 SV=1	Q07352	36 kDa		Homo sapiens	0	0	0	0	0.0355	0	0	0	0	0	0	0	0	0	0	0	0	0	0	0	0	0	0	0	0	0	0	0	0.0355	0	0	0	0	0	0	0	0	0	0	0	0	0	0	0
612	Toll-like receptor 2 OS=Homo sapiens GN=TLR2 PE=1 SV=1	O60603	90 kDa		Homo sapiens	0	0	0	0	0	0	0	0	0	0	0	0	0	0	0	0	0	0	0	0	0	0	0	0.0306	0.037	0	0.014	0	0	0	0.0166	0.0651	0.023	0	0	0.0166	0.0242	0.023	0	0	0	0	0	0
613	Isoform 2 of Phosphatidylinositol transfer protein beta isoform OS=Homo sapiens GN=PITPNB	P48739-2	32 kDa	TRUE	unknown	0.0478	0.132	0.121	0.125	0.118	0.0478	0	0	0.0441	0.0919	0.0478	0.125	0	0.0772	0	0	0.0735	0.151	0.0772	0	0	0	0	0.0772	0	0	0	0	0	0	0	0	0	0	0	0	0	0.0772	0.0772	0	0	0	0	0.0441
614	Structural maintenance of chromosomes protein 1A OS=Homo sapiens GN=SMC1A PE=1 SV=2	Q14683	143 kDa		Homo sapiens	0.0349	0.0105	0.0284	0	0	0.0114	0	0	0	0.00568	0.0187	0	0	0	0.00649	0	0.0105	0.0122	0.0178	0	0	0	0	0	0	0	0	0	0	0	0	0	0	0	0.00649	0	0	0	0	0	0	0	0	0
615	Aspartyl aminopeptidase OS=Homo sapiens GN=DNPEP PE=1 SV=1	Q9ULA0	52 kDa		Homo sapiens	0	0.147	0.147	0	0	0	0	0	0	0.0316	0.164	0.105	0	0.0211	0	0	0.0526	0.0547	0.0589	0	0	0	0	0	0	0	0	0	0	0	0	0	0	0	0	0	0.0337	0	0	0	0	0	0	0
616	Isoform 2 of Serine/threonine-protein kinase SMG1 OS=Homo sapiens GN=SMG1	Q96Q15-2	395 kDa		unknown	0	0	0	0	0	0	0	0	0	0	0	0	0	0	0	0	0	0	0	0	0	0	0	0	0	0	0	0	0	0	0	0	0	0	0	0	0	0	0	0	0	0	0	0
617	Cluster of Heterogeneous nuclear ribonucleoprotein G OS=Homo sapiens GN=RBMX PE=1 SV=3 (P38159)	P38159	42 kDa	TRUE	Homo sapiens	0.0409	0	0.0691	0	0	0	0.0537	0.0691	0	0.0205	0.0332	0	0	0.0537	0	0	0	0.0588	0	0	0	0	0	0	0	0	0	0	0	0	0	0	0	0	0	0	0	0	0	0	0	0	0	0
618	Isocitrate dehydrogenase [NADP], mitochondrial OS=Homo sapiens GN=IDH2 PE=1 SV=2	P48735	51 kDa	TRUE	Homo sapiens	0.0199	0	0	0	0.0907	0	0.0973	0	0	0.0199	0	0	0.0442	0	0	0	0.0487	0.164	0.0133	0	0	0	0	0.0199	0	0	0.0951	0	0	0	0	0	0	0.0973	0	0	0.0863	0	0	0	0	0	0	0
619	Ganglioside GM2 activator OS=Homo sapiens GN=GM2A PE=1 SV=4	P17900	21 kDa		Homo sapiens	0.0518	0.0518	0	0	0	0	0	0	0	0.181	0.155	0.0518	0	0	0	0	0.14	0.155	0.0518	0	0	0	0	0.155	0.104	0	0	0	0	0	0.0881	0.104	0.0518	0	0	0	0.155	0.155	0	0	0	0	0	0
620	Rho guanine nucleotide exchange factor 17 OS=Homo sapiens GN=ARHGEF17 PE=1 SV=1	Q96PE2	222 kDa		Homo sapiens	0	0	0	0	0	0	0	0	0	0	0	0	0	0	0	0	0	0	0	0	0	0	0	0	0	0	0.00388	0	0	0	0	0	0	0.00388	0	0	0	0	0	0	0	0	0	0
621	Cluster of Septin-7 OS=Homo sapiens GN=SEPT7 PE=1 SV=2 (Q16181)	Q16181 [2]	51 kDa	TRUE	Homo sapiens	0.105	0.135	0.144	0.0526	0.0961	0	0.0229	0.0755	0.0732	0.0435	0.135	0	0.0732	0	0.0229	0	0	0	0	0	0	0	0	0	0	0	0	0	0	0	0	0	0	0.0732	0	0	0	0	0	0	0	0	0	0
622	Cluster of Protein PRRC1 OS=Homo sapiens GN=PRRC1 PE=1 SV=1 (Q96M27)	Q96M27	47 kDa	TRUE	Homo sapiens	0	0	0	0	0	0	0	0	0	0	0	0	0	0	0	0	0	0	0.171	0	0	0	0	0	0	0	0	0	0	0	0	0	0	0	0	0	0	0	0	0	0	0	0	0
623	Neuropilin-1 OS=Homo sapiens GN=NRP1 PE=1 SV=3	O14786	103 kDa		Homo sapiens	0	0	0	0	0	0	0	0	0	0	0	0	0.0325	0	0	0.0141	0	0	0	0	0	0.0141	0	0.0986	0.0899	0.0249	0.0152	0	0.0141	0	0	0.0769	0.0758	0	0.0303	0	0.0444	0.0444	0.026	0.0152	0	0.0152	0.0303	0
624	NAD kinase OS=Homo sapiens GN=NADK PE=1 SV=1	O95544	49 kDa		Homo sapiens	0.0179	0.0224	0	0.0381	0.0381	0.0381	0.0381	0	0.0381	0.0381	0.0381	0.0426	0.0381	0.0381	0	0.0381	0.0561	0.0807	0.0605	0	0	0	0	0.0381	0.0381	0.0381	0.0381	0	0.0381	0	0	0.0381	0.0381	0.0381	0	0	0.0381	0.0381	0.0381	0	0	0	0.0381	0
625	Protein phosphatase 1 regulatory subunit 7 OS=Homo sapiens GN=PPP1R7 PE=1 SV=1	Q15435 (+1)	42 kDa		Homo sapiens	0.133	0.05	0.0583	0.05	0.0347	0.025	0.108	0	0.0306	0.05	0.05	0.05	0	0.05	0.0778	0	0	0.05	0.05	0	0	0	0	0.05	0	0	0	0	0	0	0	0	0	0	0	0	0.05	0.05	0	0	0	0	0	0
626	Dolichyl-diphosphooligosaccharide--protein glycosyltransferase subunit 2 OS=Homo sapiens GN=RPN2 PE=1 SV=3	P04844	69 kDa		Homo sapiens	0.019	0.0491	0.0491	0	0	0	0.0491	0	0	0	0.0491	0.0872	0	0	0	0	0	0.181	0.0491	0	0	0	0.0365	0	0	0	0	0	0	0	0.019	0	0	0.0127	0	0.019	0.151	0.0856	0	0	0	0	0	0
627	Protein mago nashi homolog OS=Homo sapiens GN=MAGOH PE=1 SV=1	P61326 (+1)	17 kDa		Homo sapiens	0.0753	0.253	0.212	0	0	0	0.144	0	0.137	0.247	0.253	0.212	0	0	0.137	0	0	0.137	0.137	0	0	0	0	0	0	0	0	0	0	0	0	0	0	0	0	0	0.137	0	0	0	0	0	0	0
628	Fascin OS=Homo sapiens GN=FSCN1 PE=1 SV=3	Q16658	55 kDa		Homo sapiens	0.0243	0.0609	0.069	0.0609	0.108	0.0771	0.0325	0	0.0568	0.0872	0.0325	0.0365	0	0	0.0325	0	0.0203	0.0548	0.0365	0	0	0.0325	0	0	0	0	0.0203	0	0	0	0	0	0	0	0	0	0.0365	0.0365	0	0	0	0	0	0
629	Cluster of NAD-dependent malic enzyme, mitochondrial OS=Homo sapiens GN=ME2 PE=1 SV=1 (P23368)	P23368	65 kDa	TRUE	Homo sapiens	0.0719	0.0428	0.0257	0.0257	0.0308	0.0154	0.0171	0	0	0.0411	0.125	0.0565	0	0.0753	0.0565	0	0.0257	0.0171	0.0257	0	0	0	0	0	0	0.0257	0.0257	0	0	0	0	0.0257	0.0257	0.0137	0	0	0.0257	0.0257	0	0	0	0	0	0
630	Eukaryotic translation initiation factor 3 subunit F OS=Homo sapiens GN=EIF3F PE=1 SV=1	O00303	38 kDa		Homo sapiens	0.151	0.112	0.0784	0	0.123	0.042	0.0252	0.101	0.0476	0.0644	0.042	0.056	0	0	0.0336	0	0	0.0476	0	0	0	0	0	0	0	0	0	0	0	0	0	0	0	0	0	0	0	0	0	0	0	0	0	0
631	Isoform 2 of AP-2 complex subunit alpha-2 OS=Homo sapiens GN=AP2A2	O94973-2	104 kDa	TRUE	unknown	0.113	0.15	0.121	0.0404	0.0872	0.0574	0.0532	0	0	0.0915	0.113	0	0	0.0851	0	0	0	0.0723	0.0287	0	0	0	0	0	0	0	0	0	0	0	0	0	0	0	0	0	0	0	0	0	0	0	0	0
632	Tumor necrosis factor ligand superfamily member 15 OS=Homo sapiens GN=TNFSF15 PE=1 SV=2	O95150	28 kDa		Homo sapiens	0	0	0	0	0	0	0	0	0	0	0	0	0.0677	0	0	0	0	0	0	0	0	0	0	0	0	0	0	0	0	0	0	0.131	0.131	0	0.0677	0.0279	0.159	0.203	0.0677	0.0996	0	0	0	0
633	Replication protein A 70 kDa DNA-binding subunit OS=Homo sapiens GN=RPA1 PE=1 SV=2	P27694	68 kDa		Homo sapiens	0.0519	0.0812	0.0211	0	0.0357	0.0227	0	0	0.0227	0.0227	0.0227	0.0211	0	0	0.0503	0	0.0292	0.0211	0.086	0	0	0	0	0	0	0	0	0	0	0	0	0	0	0	0	0	0.0227	0.0227	0	0	0	0	0	0
634	Inositol monophosphatase 1 OS=Homo sapiens GN=IMPA1 PE=1 SV=1	P29218	30 kDa	TRUE	Homo sapiens	0.083	0.13	0	0.162	0.123	0.0397	0.0397	0	0.083	0.162	0.0397	0	0	0	0.144	0	0.0469	0	0.0686	0	0	0	0	0.083	0.083	0.083	0.123	0	0	0	0	0	0	0	0	0	0	0	0.083	0	0	0	0	0
635	Protein flightless-1 homolog OS=Homo sapiens GN=FLII PE=1 SV=2	Q13045	145 kDa		Homo sapiens	0.00552	0.0221	0.0142	0	0.011	0	0	0	0	0.0331	0	0.0347	0	0	0	0	0.0205	0.0276	0.0268	0	0	0	0	0	0	0	0	0	0	0	0	0	0	0	0	0	0.0331	0	0	0	0	0	0	0
636	FACT complex subunit SPT16 OS=Homo sapiens GN=SUPT16H PE=1 SV=1	Q9Y5B9	120 kDa		Homo sapiens	0	0.0334	0.0439	0.0258	0.042	0.0105	0.0191	0.0153	0.00955	0.021	0	0	0.0181	0.0115	0.0201	0	0	0	0	0	0	0	0	0	0	0	0	0	0	0	0	0	0	0	0	0	0	0	0	0	0	0	0	0
637	Cluster of Prostaglandin G/H synthase 2 OS=Homo sapiens GN=PTGS2 PE=1 SV=2 (P35354)	P35354	69 kDa	TRUE	Homo sapiens	0	0	0	0	0	0	0	0	0	0	0	0	0	0	0	0	0	0	0	0	0	0	0	0	0	0	0	0	0	0	0	0	0	0	0	0	0.238	0	0	0	0	0	0	0
638	AP-3 complex subunit beta-1 OS=Homo sapiens GN=AP3B1 PE=1 SV=3	O00203	121 kDa	TRUE	Homo sapiens	0.00914	0.0174	0.00823	0	0.0183	0	0.0256	0	0.0174	0.0256	0.00823	0	0	0	0.00823	0	0.0174	0.0375	0.0466	0	0	0	0	0	0	0	0	0	0	0	0	0	0	0	0	0	0.0174	0	0	0	0	0	0	0
639	Dolichyl-diphosphooligosaccharide--protein glycosyltransferase subunit 1 OS=Homo sapiens GN=RPN1 PE=1 SV=1	P04843	69 kDa		Homo sapiens	0.0132	0.0247	0	0.0247	0	0.0247	0.0774	0	0	0	0	0.0247	0.0198	0	0	0	0	0.084	0.0247	0	0	0	0.0181	0	0.0247	0.0247	0	0	0	0	0.028	0.0247	0	0.028	0	0.028	0.102	0.0412	0.0247	0	0.0247	0	0	0
640	Intercellular adhesion molecule 1 OS=Homo sapiens GN=ICAM1 PE=1 SV=2	P05362	58 kDa		Homo sapiens	0	0	0	0	0	0	0	0	0	0	0	0	0	0	0	0	0	0	0	0	0	0.0602	0.0771	0.0865	0.0865	0	0.0526	0	0.0263	0	0.0808	0.0602	0.0883	0	0	0.0564	0.032	0.0263	0	0.0188	0	0	0	0
641	116 kDa U5 small nuclear ribonucleoprotein component OS=Homo sapiens GN=EFTUD2 PE=1 SV=1	Q15029	109 kDa	TRUE	Homo sapiens	0.0298	0.0566	0.0648	0.0103	0.0103	0	0.0103	0	0	0.0206	0.0237	0.0576	0	0	0.0237	0	0	0.0401	0.0103	0	0	0	0	0	0	0	0	0	0	0	0	0	0	0	0	0	0.0267	0	0	0	0	0	0	0
642	Glutamine-dependent NAD(+) synthetase OS=Homo sapiens GN=NADSYN1 PE=1 SV=3	Q6IA69	79 kDa		Homo sapiens	0	0.0156	0.0354	0	0.017	0	0.0156	0	0.0156	0.0142	0.0907	0.0326	0	0.0198	0.0156	0.0156	0.146	0.0425	0.0354	0	0	0	0	0	0	0	0	0	0	0	0	0	0	0	0	0	0	0	0	0	0	0	0	0
643	Extended synaptotagmin-1 OS=Homo sapiens GN=ESYT1 PE=1 SV=1	Q9BSJ8 (+1)	123 kDa	TRUE	Homo sapiens	0.0353	0.0208	0	0	0.0208	0	0	0	0	0.0263	0.0208	0	0.0118	0.0299	0	0	0.0543	0.0924	0.0879	0	0	0	0	0	0	0	0	0	0	0	0	0	0	0	0	0	0.0417	0.0353	0	0	0	0	0	0
644	A disintegrin and metalloproteinase with thrombospondin motifs 20 OS=Homo sapiens GN=ADAMTS20 PE=2 SV=2	P59510	215 kDa		Homo sapiens	0.00419	0.00419	0.00419	0	0	0.00419	0.00419	0	0	0.00419	0.00419	0.00995	0	0	0.00419	0	0	0.00419	0.00419	0	0	0	0.00419	0	0.00419	0	0.00419	0.00419	0	0	0	0.00419	0	0.00419	0	0	0.00419	0	0	0	0	0	0	0
645	N-alpha-acetyltransferase 38, NatC auxiliary subunit OS=Homo sapiens GN=NAA38 PE=1 SV=3	O95777	10 kDa		Homo sapiens	0.104	0.104	0.271	0	0.104	0	0.104	0	0.167	0.271	0	0	0.271	0	0.271	0.271	0.271	0.104	0	0	0	0	0	0	0	0	0	0	0	0	0	0	0	0	0	0	0	0	0	0	0	0	0	0
646	Eukaryotic translation initiation factor 2 subunit 1 OS=Homo sapiens GN=EIF2S1 PE=1 SV=3	P05198	36 kDa		Homo sapiens	0.0857	0.0857	0.0222	0.152	0.137	0.0254	0.0603	0	0	0.0635	0.0857	0.0222	0	0.0222	0	0	0.0635	0	0.0857	0	0	0	0	0	0	0	0	0	0	0	0	0	0	0	0	0	0.0635	0	0	0	0	0	0	0
647	Glucosidase 2 subunit beta OS=Homo sapiens GN=PRKCSH PE=1 SV=2	P14314	59 kDa		Homo sapiens	0	0.0227	0.0227	0	0	0.0227	0.0208	0	0	0	0	0	0	0	0	0.0246	0.0227	0.0436	0	0	0	0	0	0	0	0	0.0587	0.0227	0	0	0	0	0	0	0	0	0.0227	0.0246	0	0	0.0189	0	0.0227	0
648	Myeloid cell surface antigen CD33 OS=Homo sapiens GN=CD33 PE=1 SV=2	P20138	40 kDa		Homo sapiens	0	0	0	0	0	0	0.033	0	0.033	0	0	0.033	0	0.0192	0.033	0	0.0275	0	0	0	0	0.033	0	0	0	0	0	0.033	0	0	0.0275	0	0	0	0	0.0275	0	0	0	0	0	0.033	0	0.0275
649	3-ketoacyl-CoA thiolase, mitochondrial OS=Homo sapiens GN=ACAA2 PE=1 SV=2	P42765	42 kDa		Homo sapiens	0.0227	0.106	0.073	0	0.0227	0.0227	0.0227	0	0	0.0252	0.0831	0.0907	0	0	0	0.0327	0	0.131	0	0	0	0	0	0	0	0	0	0	0	0	0.0227	0	0	0.0227	0	0	0.0504	0	0	0	0	0	0	0
650	Cluster of Histone H1.2 OS=Homo sapiens GN=HIST1H1C PE=1 SV=2 (P16403)	P16403 [2]	21 kDa	TRUE	Homo sapiens	0	0	0	0	0	0	0	0	0	0	0	0	0	0	0	0	0	0	0	0	0	0	0	0	0	0	0	0	0	0	0	0	0	0	0	0	0	0	0	0	0	0	0	0
651	Proline synthase co-transcribed bacterial homolog protein OS=Homo sapiens GN=PROSC PE=1 SV=1	O94903	30 kDa		Homo sapiens	0.135	0.142	0.08	0	0.0255	0.0764	0	0	0.0473	0.12	0.142	0.105	0	0.0473	0	0	0.0473	0.156	0.218	0	0	0	0	0	0	0	0	0	0	0	0	0	0	0	0	0	0	0	0	0	0	0	0	0
652	40S ribosomal protein S10 OS=Homo sapiens GN=RPS10 PE=1 SV=1	P46783	19 kDa		Homo sapiens	0.182	0	0	0	0.0545	0	0.182	0	0	0.0909	0	0	0.0545	0	0	0	0	0	0	0	0	0	0	0	0	0	0.0545	0	0	0	0	0	0	0.0545	0	0	0	0	0	0	0	0	0	0
653	Cluster of Isoform 2 of Cohesin subunit SA-2 OS=Homo sapiens GN=STAG2 (Q8N3U4-2)	Q8N3U4-2	146 kDa	TRUE	unknown	0.0244	0	0.0323	0.0379	0	0	0.0402	0	0	0.0244	0	0.0521	0	0	0	0	0	0.0205	0	0	0	0	0	0	0	0	0	0	0	0	0	0	0	0	0	0	0	0	0	0	0	0	0	0
654	Stress-induced-phosphoprotein 1 OS=Homo sapiens GN=STIP1 PE=1 SV=1	P31948	63 kDa		Homo sapiens	0.0166	0	0.0166	0.0368	0.0166	0	0.046	0	0	0.0147	0.0295	0	0	0	0	0	0.0239	0.0663	0.0902	0	0	0	0	0	0	0	0	0	0	0	0	0	0	0	0	0	0	0	0	0	0	0	0	0
655	Isoform 4 of Apoptosis inhibitor 5 OS=Homo sapiens GN=API5	Q9BZZ5-4	57 kDa		unknown	0.0357	0.0357	0.0258	0.0357	0.0119	0.0258	0	0.0833	0.0476	0	0.0615	0.0496	0	0	0.0476	0	0	0	0	0	0	0	0	0	0	0	0.0357	0	0	0	0	0	0	0	0	0	0.0357	0	0	0	0	0	0	0
656	Vitamin D-binding protein OS=Homo sapiens GN=GC PE=1 SV=1	P02774 (+1)	53 kDa		Homo sapiens	0	0	0	0	0	0	0	0	0	0	0	0	0	0	0.0464	0.0464	0	0	0.0464	0	0	0.0464	0	0.0464	0	0	0.0612	0	0.0464	0	0	0.0464	0	0	0	0	0	0	0	0.0148	0	0.0464	0	0
657	40S ribosomal protein S15a OS=Homo sapiens GN=RPS15A PE=1 SV=2	P62244	15 kDa		Homo sapiens	0.169	0	0.238	0	0.0615	0	0.215	0.108	0.108	0.177	0.169	0.108	0	0	0.169	0	0	0.0615	0	0	0	0	0	0	0	0	0	0	0	0	0	0	0	0	0	0	0	0	0	0	0	0	0	0
658	Protein Shroom3 OS=Homo sapiens GN=SHROOM3 PE=1 SV=2	Q8TF72	217 kDa		Homo sapiens	0	0	0	0	0	0	0	0.00501	0	0	0	0	0	0	0	0	0	0.00451	0	0	0	0	0	0.00451	0	0	0	0	0	0.00451	0	0	0	0	0	0	0	0	0	0	0.00451	0	0	0
659	Cluster of Aflatoxin B1 aldehyde reductase member 2 OS=Homo sapiens GN=AKR7A2 PE=1 SV=3 (O43488)	O43488	40 kDa	TRUE	Homo sapiens	0.134	0.0418	0.0836	0.0947	0	0.125	0.0864	0	0.0529	0.0334	0.159	0.12	0	0.0223	0	0	0	0.0529	0.0529	0	0	0	0	0	0	0	0	0	0	0	0	0	0	0	0	0	0.0529	0	0	0	0	0	0	0
660	Lymphocyte antigen 75 OS=Homo sapiens GN=LY75 PE=1 SV=3	O60449 (+2)	198 kDa		Homo sapiens	0	0	0	0	0	0	0	0	0	0.00801	0	0	0	0	0	0	0.00871	0	0	0	0	0	0.00755	0.0151	0.00715	0	0	0	0	0	0.00871	0	0	0	0	0	0	0	0	0	0	0	0	0
661	Cluster of Ig alpha-1 chain C region OS=Homo sapiens GN=IGHA1 PE=1 SV=2 (P01876)	P01876	38 kDa	TRUE	Homo sapiens	0	0	0	0	0	0	0	0	0	0	0	0	0	0	0	0	0	0	0	0	0	0	0	0.0283	0	0	0	0	0	0	0	0.0425	0.0708	0	0	0	0.0425	0	0	0	0	0	0	0
662	Apolipoprotein A-I OS=Homo sapiens GN=APOA1 PE=1 SV=1	P02647	31 kDa		Homo sapiens	0	0	0	0	0	0.0824	0	0	0	0	0	0	0	0.0412	0	0	0	0	0	0.131	0.169	0	0	0	0	0	0	0.0375	0	0	0	0	0	0	0.0674	0	0	0	0	0	0.184	0	0	0
663	4-trimethylaminobutyraldehyde dehydrogenase OS=Homo sapiens GN=ALDH9A1 PE=1 SV=3	P49189	54 kDa		Homo sapiens	0.0304	0.0567	0	0	0.0304	0.0729	0.0142	0	0	0.0142	0.0202	0	0	0	0.0202	0	0	0	0	0	0	0	0	0	0	0	0.0223	0	0	0	0	0	0	0	0	0	0.0202	0	0	0	0	0	0	0
664	Heterogeneous nuclear ribonucleoprotein U-like protein 2 OS=Homo sapiens GN=HNRNPUL2 PE=1 SV=1	Q1KMD3	85 kDa		Homo sapiens	0.0428	0.0509	0.071	0	0.00803	0.0321	0.00937	0.0295	0.0295	0	0.0522	0.0321	0	0	0.0295	0	0	0.0321	0.0321	0	0	0	0	0	0	0	0	0	0	0	0	0	0	0	0	0	0.0616	0	0	0	0	0	0	0
665	40S ribosomal protein S14 OS=Homo sapiens GN=RPS14 PE=1 SV=3	P62263	16 kDa		Homo sapiens	0.0861	0.159	0.0728	0	0	0.0728	0.159	0.159	0.159	0.159	0.0861	0.159	0	0	0.159	0	0.0728	0.0728	0	0	0	0	0	0	0	0	0	0.0728	0	0	0	0	0	0	0	0	0.0728	0	0	0	0	0	0	0
666	Cluster of Leukocyte immunoglobulin-like receptor subfamily B member 2 OS=Homo sapiens GN=LILRB2 PE=1 SV=4 (Q8N423)	Q8N423 [2]	65 kDa	TRUE	Homo sapiens	0	0	0	0	0	0	0	0	0	0	0	0	0	0	0.0518	0	0	0	0	0	0	0.109	0.0753	0.0518	0	0	0.0201	0.0518	0.0669	0	0	0	0	0	0	0	0	0	0	0	0	0.161	0	0.0719
667	Cluster of Copine-9 OS=Homo sapiens GN=CPNE9 PE=1 SV=3 (Q8IYJ1)	Q8IYJ1 [2]	62 kDa	TRUE	unknown	0	0	0	0	0.0335	0	0	0	0	0	0	0	0	0	0	0	0	0	0	0	0	0	0	0	0	0.0274	0.0466	0	0	0	0	0	0	0	0	0	0	0	0.0438	0.0335	0	0	0	0
668	Cluster of Protein-arginine deiminase type-4 OS=Homo sapiens GN=PADI4 PE=1 SV=2 (Q9UM07)	Q9UM07	74 kDa	TRUE	Homo sapiens	0.134	0.0302	0	0.107	0.134	0	0.0407	0	0.0166	0.0211	0	0	0	0	0	0	0	0	0	0	0	0	0	0	0	0.0256	0.0256	0	0	0	0	0	0	0	0	0	0	0	0.0256	0	0	0	0	0
669	Ribosyldihydronicotinamide dehydrogenase [quinone] OS=Homo sapiens GN=NQO2 PE=1 SV=5	P16083	26 kDa		Homo sapiens	0	0	0	0.242	0.216	0.0779	0	0	0.216	0	0	0	0.0909	0.0779	0	0	0.126	0	0	0	0	0	0	0	0	0.0779	0.126	0	0	0	0	0	0	0.0779	0	0	0	0	0.13	0.117	0	0	0	0
670	Transcriptional repressor NF-X1 OS=Homo sapiens GN=NFX1 PE=1 SV=2	Q12986	124 kDa		Homo sapiens	0	0	0	0	0	0	0	0	0	0	0	0	0	0	0.00714	0	0	0	0	0	0	0	0	0	0	0	0	0	0	0	0	0	0	0	0	0	0	0	0	0	0	0	0	0
671	Cluster of Isoform 3 of Paired immunoglobulin-like type 2 receptor alpha OS=Homo sapiens GN=PILRA (Q9UKJ1-3)	Q9UKJ1-3	26 kDa	TRUE	unknown	0	0	0	0	0	0	0	0	0	0	0	0	0.0652	0	0	0	0	0	0	0	0	0.0391	0	0.209	0	0.191	0.0391	0	0	0	0	0	0	0	0	0.0826	0.165	0	0	0.0391	0	0.109	0	0.109
672	Cluster of Ras-related protein Rab-2A OS=Homo sapiens GN=RAB2A PE=1 SV=1 (P61019)	P61019 [2]	24 kDa	TRUE	Homo sapiens	0.184	0	0.179	0.066	0	0.127	0.066	0	0	0.0613	0	0.066	0	0.066	0	0	0	0.066	0	0	0	0	0	0	0.066	0	0	0	0	0	0	0	0	0	0	0	0	0.066	0	0	0	0	0	0
673	Cluster of ADP/ATP translocase 2 OS=Homo sapiens GN=SLC25A5 PE=1 SV=7 (P05141)	P05141 [3]	33 kDa	TRUE	Homo sapiens	0	0	0	0	0	0	0	0	0	0.0381	0	0	0	0	0	0	0	0.174	0	0	0	0	0	0	0	0	0	0	0	0	0	0	0	0	0	0	0.201	0	0	0	0	0	0	0
674	CD82 antigen OS=Homo sapiens GN=CD82 PE=1 SV=1	P27701	30 kDa		Homo sapiens	0	0	0	0	0.0375	0	0	0	0	0	0	0	0.0899	0	0	0	0	0	0	0	0	0.0375	0.0375	0.0375	0	0	0.15	0	0.0375	0	0.0375	0	0.0375	0.112	0.0375	0.0375	0	0	0	0.112	0	0.0375	0	0.0375
675	Nck-associated protein 1-like OS=Homo sapiens GN=NCKAP1L PE=1 SV=3	P55160	128 kDa		Homo sapiens	0	0.0311	0.0169	0	0.0169	0.0169	0.0169	0	0	0	0	0.0204	0	0.0169	0	0	0	0.0169	0	0	0	0	0	0	0	0	0.0204	0	0	0	0	0	0.0142	0.0408	0	0	0.0169	0	0	0.0311	0	0	0	0
676	IST1 homolog OS=Homo sapiens GN=KIAA0174 PE=1 SV=1	P53990 (+2)	40 kDa		Homo sapiens	0	0.0275	0.0769	0	0	0.022	0.0275	0	0	0.0275	0.0522	0.0522	0	0	0.0275	0	0.0192	0.0632	0.0797	0	0	0	0	0.0522	0.0522	0	0	0	0	0	0	0.0522	0.0522	0.0247	0	0	0.0522	0.0522	0	0.0275	0	0	0	0
677	Phosphatase and actin regulator 4 OS=Homo sapiens GN=PHACTR4 PE=1 SV=1	Q8IZ21 (+2)	78 kDa		Homo sapiens	0	0	0	0	0	0	0	0	0	0	0	0	0	0	0	0	0	0	0	0	0	0	0	0	0.0128	0	0	0	0	0	0	0	0	0	0	0	0	0	0	0	0	0	0	0
678	Cluster of Semaphorin-4D OS=Homo sapiens GN=SEMA4D PE=1 SV=1 (Q92854)	Q92854	96 kDa	TRUE	Homo sapiens	0	0	0	0	0.0661	0	0	0	0	0	0	0	0	0	0	0	0	0	0	0	0	0	0	0	0	0	0.00928	0	0	0	0	0	0	0.0638	0	0	0.0592	0	0	0	0	0	0	0
679	Interleukin-1 alpha OS=Homo sapiens GN=IL1A PE=1 SV=1	P01583	31 kDa		Homo sapiens	0	0	0	0	0	0	0	0	0	0	0	0	0	0	0	0	0	0	0	0	0	0	0	0	0	0	0	0	0	0	0	0	0	0	0	0.0775	0.38	0.125	0.0554	0	0	0	0	0
680	Inhibin beta A chain OS=Homo sapiens GN=INHBA PE=1 SV=2	P08476	47 kDa		Homo sapiens	0	0	0	0	0	0	0	0	0	0	0	0	0	0	0	0	0	0	0	0	0	0	0	0.0188	0.0235	0	0	0	0	0	0	0.108	0.113	0	0	0	0.0915	0	0	0	0	0	0	0
681	40S ribosomal protein S13 OS=Homo sapiens GN=RPS13 PE=1 SV=2	P62277	17 kDa		Homo sapiens	0.0464	0	0	0	0	0	0.126	0	0	0.291	0	0	0	0	0	0	0	0	0	0	0	0	0	0	0	0	0.146	0	0	0	0	0	0	0	0	0	0	0	0	0	0	0	0	0
682	Di-N-acetylchitobiase OS=Homo sapiens GN=CTBS PE=1 SV=1	Q01459	44 kDa		Homo sapiens	0	0.039	0.0208	0.0519	0.0208	0	0	0	0	0	0.039	0.039	0.039	0	0	0	0.0597	0.0597	0.0909	0	0	0	0	0.039	0.039	0	0	0	0	0	0	0.132	0.039	0	0	0	0.039	0.039	0.0519	0.039	0	0	0	0.0208
683	Acyl-CoA-binding protein OS=Homo sapiens GN=DBI PE=1 SV=2	P07108 (+2)	10 kDa		Homo sapiens	0	0.184	0.414	0.184	0	0	0.506	0	0.414	0.184	0	0.23	0	0.414	0.23	0	0	0.414	0.414	0	0	0	0	0	0	0	0	0	0	0	0	0	0	0	0	0	0	0	0	0	0.184	0	0	0
684	Eukaryotic initiation factor 4A-III OS=Homo sapiens GN=EIF4A3 PE=1 SV=4	P38919	47 kDa	TRUE	Homo sapiens	0.0341	0.0633	0.102	0	0.0268	0	0.0925	0	0	0.0706	0.109	0.124	0	0	0	0	0.0243	0	0.109	0	0	0	0	0	0	0	0	0	0	0	0	0	0	0	0	0	0.0608	0	0	0	0	0	0	0
685	40S ribosomal protein S8 OS=Homo sapiens GN=RPS8 PE=1 SV=2	P62241	24 kDa		Homo sapiens	0.293	0.0529	0.0962	0.0625	0	0.0529	0.221	0.0529	0.135	0.0433	0.0529	0.0529	0	0.0529	0.0337	0	0	0.106	0	0	0	0	0	0	0	0	0	0.0529	0	0	0	0	0	0	0	0	0.188	0.0625	0	0	0	0	0	0
686	Procollagen-lysine,2-oxoglutarate 5-dioxygenase 3 OS=Homo sapiens GN=PLOD3 PE=1 SV=1	O60568	85 kDa		Homo sapiens	0	0	0	0	0	0	0	0	0	0	0	0	0	0	0	0	0	0.019	0	0	0	0.019	0.0325	0.0352	0.019	0	0	0.019	0.019	0	0.0461	0.0325	0.0407	0	0.019	0	0.019	0.019	0	0	0	0.019	0	0.0325
687	DnaJ homolog subfamily C member 3 OS=Homo sapiens GN=DNAJC3 PE=1 SV=1	Q13217	58 kDa		Homo sapiens	0	0	0	0	0	0	0	0	0	0	0	0	0	0	0	0	0	0.0595	0	0	0	0	0	0.121	0.113	0	0	0	0	0	0.0417	0.143	0.101	0	0	0	0.113	0	0	0	0	0	0	0.0198
688	Dynactin subunit 1 OS=Homo sapiens GN=DCTN1 PE=1 SV=3	Q14203	142 kDa	TRUE	Homo sapiens	0.00939	0.036	0.00939	0	0	0.0133	0.0196	0	0	0.00704	0.0227	0.0227	0	0.0203	0.0203	0	0.0164	0	0.0454	0	0	0	0	0	0	0	0	0	0	0	0	0	0	0	0	0	0	0	0	0	0	0	0	0
689	High mobility group protein B2 OS=Homo sapiens GN=HMGB2 PE=1 SV=2	P26583	24 kDa	TRUE	Homo sapiens	0.0622	0	0.0957	0	0	0	0.158	0	0.1	0.129	0	0	0	0	0.0622	0	0	0.0622	0	0	0	0	0	0	0	0	0	0	0	0	0	0	0	0	0	0	0	0	0	0	0	0	0	0
690	N(4)-(beta-N-acetylglucosaminyl)-L-asparaginase OS=Homo sapiens GN=AGA PE=1 SV=2	P20933	37 kDa		Homo sapiens	0	0.0347	0	0.0347	0.0347	0	0	0	0	0	0.0347	0.0347	0.0347	0.0347	0	0.0347	0.0347	0.0347	0.0347	0	0	0.0347	0	0.0347	0.0347	0.0347	0	0	0	0	0	0.0347	0.0347	0	0	0	0.0347	0.0347	0.0347	0	0	0	0.0347	0
691	Target of Myb protein 1 OS=Homo sapiens GN=TOM1 PE=1 SV=2	O60784 (+2)	54 kDa		Homo sapiens	0.0264	0.061	0	0.0264	0.0264	0	0	0	0.0264	0.0264	0.0264	0.0264	0	0.0264	0	0.0264	0.061	0.0264	0.0264	0	0	0	0	0.0264	0	0	0.0264	0	0	0	0	0	0	0	0	0	0	0.0264	0	0	0	0	0	0
692	Annexin A7 OS=Homo sapiens GN=ANXA7 PE=1 SV=3	P20073 (+1)	53 kDa		Homo sapiens	0	0.0328	0.0328	0.0225	0.0348	0.0553	0	0	0	0	0	0.0676	0	0	0	0	0	0.0717	0	0	0	0	0	0	0	0.0328	0.0512	0	0	0	0	0	0	0.0328	0	0	0.0779	0.0328	0.0328	0.0225	0	0	0	0
693	Protein transport protein Sec23A OS=Homo sapiens GN=SEC23A PE=1 SV=2	Q15436	86 kDa	TRUE	Homo sapiens	0.081	0.0562	0.0667	0	0.0562	0.0222	0.0562	0	0	0.0314	0	0.0379	0	0.0301	0	0	0	0	0	0	0	0	0	0	0	0	0	0	0	0	0	0	0	0	0	0	0	0	0	0	0	0	0	0
694	Cluster of Eukaryotic translation initiation factor 2 subunit 3 OS=Homo sapiens GN=EIF2S3 PE=1 SV=3 (P41091)	P41091	51 kDa	TRUE	Homo sapiens	0	0.176	0.176	0.0297	0.0826	0	0.15	0	0	0	0.159	0.0826	0	0	0.0297	0	0	0.0826	0	0	0	0	0	0	0	0	0	0	0	0	0	0	0	0	0	0	0	0	0	0	0	0	0	0
695	Cluster of Isoform Epsilon of Apoptosis regulator BAX OS=Homo sapiens GN=BAX (Q07812-5)	Q07812-5 [4]	18 kDa	TRUE	unknown	0	0	0	0	0	0	0	0	0	0	0	0	0.134	0	0	0	0.177	0	0.439	0	0	0	0	0	0	0	0	0	0	0	0	0	0	0	0	0	0	0	0	0	0	0	0	0
696	Cleavage stimulation factor subunit 3 OS=Homo sapiens GN=CSTF3 PE=1 SV=1	Q12996	83 kDa		Homo sapiens	0.0181	0.0139	0.0809	0	0.0321	0.0404	0	0	0.0181	0.0391	0.0572	0.0572	0	0.046	0.0139	0	0.0223	0.0167	0.0181	0	0	0	0	0	0	0	0	0	0	0	0	0	0	0	0	0	0.0404	0	0.0167	0	0	0	0	0
697	Endoplasmic reticulum resident protein 29 OS=Homo sapiens GN=ERP29 PE=1 SV=4	P30040	29 kDa		Homo sapiens	0.046	0	0.0575	0	0	0	0.0766	0	0	0.046	0.0575	0.0575	0	0	0	0	0	0.0766	0.0575	0	0	0	0	0.0575	0.0575	0	0.046	0	0	0	0	0	0	0.046	0	0	0.0843	0.0575	0	0	0	0	0	0
698	Hsp90 co-chaperone Cdc37 OS=Homo sapiens GN=CDC37 PE=1 SV=1	Q16543	44 kDa		Homo sapiens	0.0556	0.0423	0.0556	0	0	0	0	0	0	0	0	0.0794	0	0	0	0	0	0	0	0	0	0	0	0	0	0	0	0	0	0	0	0	0	0	0	0	0.045	0	0	0	0	0	0	0
699	Regulator of nonsense transcripts 1 OS=Homo sapiens GN=UPF1 PE=1 SV=2	Q92900 (+1)	124 kDa		Homo sapiens	0.0168	0.0124	0	0	0	0	0.00886	0	0	0.0505	0.0319	0.0124	0	0	0.00974	0	0.0983	0.025	0.0124	0	0	0	0	0	0.0124	0	0	0	0	0	0	0	0	0	0	0	0.0186	0	0	0	0	0	0	0
700	40S ribosomal protein S25 OS=Homo sapiens GN=RPS25 PE=1 SV=1	P62851	14 kDa		Homo sapiens	0.08	0.08	0.08	0	0.08	0	0.08	0	0.08	0.08	0	0.08	0	0	0.08	0	0	0	0	0	0	0	0	0	0	0	0.08	0	0	0	0	0	0	0.072	0	0	0.08	0	0	0.072	0	0	0	0
701	Cluster of Isoform 1 of Arf-GAP with Rho-GAP domain, ANK repeat and PH domain-containing protein 1 OS=Homo sapiens GN=ARAP1 (Q96P48-1)	Q96P48-1 [2]	136 kDa	TRUE	unknown	0	0	0	0	0	0	0	0	0	0	0	0	0	0	0	0	0.0702	0	0.0388	0	0	0	0	0	0	0	0	0	0	0	0	0	0	0	0	0	0	0	0	0	0	0	0	0
702	Perilipin-3 OS=Homo sapiens GN=PLIN3 PE=1 SV=3	O60664	47 kDa		Homo sapiens	0.0645	0.173	0.0645	0	0.0622	0	0.0622	0	0	0	0.0645	0.0415	0	0	0.0622	0	0.0622	0.134	0.0645	0	0	0	0	0	0	0	0	0	0	0	0	0	0	0	0	0	0	0.0645	0	0	0	0	0	0
703	Cytochrome b-245 light chain OS=Homo sapiens GN=CYBA PE=1 SV=3	P13498	21 kDa		Homo sapiens	0	0	0	0	0	0	0.113	0	0	0	0	0	0	0	0	0	0	0.174	0	0	0	0	0	0.236	0.159	0	0.0872	0	0	0	0	0.159	0.159	0.0872	0	0	0.272	0.159	0	0	0	0	0	0
704	CD63 antigen OS=Homo sapiens GN=CD63 PE=1 SV=2	P08962	26 kDa		Homo sapiens	0	0	0	0	0.084	0	0	0	0	0	0	0	0.0756	0	0	0	0.0756	0.0504	0	0	0	0	0	0	0	0	0.0756	0	0.042	0	0.0756	0	0	0.101	0	0.0756	0	0.042	0	0	0	0	0.042	0
705	Glutaminyl-tRNA synthetase OS=Homo sapiens GN=QARS PE=1 SV=1	P47897	88 kDa		Homo sapiens	0.0142	0.0142	0.04	0	0.0194	0	0.0335	0	0	0.0219	0	0.0245	0	0	0	0	0.0413	0.071	0.0413	0	0	0	0	0	0	0	0	0	0	0	0	0	0	0	0	0	0.0129	0	0	0	0	0	0	0
706	Procollagen galactosyltransferase 1 OS=Homo sapiens GN=GLT25D1 PE=1 SV=1	Q8NBJ5	72 kDa		Homo sapiens	0	0	0	0	0	0	0	0	0	0	0	0	0	0	0	0	0	0	0	0	0	0	0.0289	0	0	0	0	0	0	0	0.0643	0	0	0.0466	0	0	0	0	0	0	0	0	0	0
707	Cluster of Interferon-induced guanylate-binding protein 1 OS=Homo sapiens GN=GBP1 PE=1 SV=2 (P32455)	P32455 [2]	68 kDa	TRUE	Homo sapiens	0	0.0287	0	0	0	0	0	0	0	0	0	0.0287	0	0	0	0	0	0	0.076	0	0	0	0	0	0	0	0	0	0	0	0	0	0	0	0	0	0	0	0	0	0	0	0	0
708	Cluster of Septin-9 OS=Homo sapiens GN=SEPT9 PE=1 SV=2 (Q9UHD8)	Q9UHD8 [4]	65 kDa	TRUE	Homo sapiens	0	0	0	0	0	0	0	0	0	0.0785	0	0	0	0	0	0	0	0	0	0	0	0	0	0	0	0	0	0	0	0	0	0	0	0	0	0	0	0	0	0	0	0	0	0
709	Cluster of Importin subunit alpha-4 OS=Homo sapiens GN=KPNA4 PE=1 SV=1 (O00629)	O00629	58 kDa	TRUE	Homo sapiens	0	0	0	0	0.0825	0	0.0326	0	0	0.0326	0	0	0	0	0	0	0	0	0	0	0	0	0	0	0	0	0	0	0	0	0	0	0	0	0	0	0	0	0	0	0	0	0	0
710	Arginase-1 OS=Homo sapiens GN=ARG1 PE=1 SV=2	P05089 (+1)	35 kDa		Homo sapiens	0	0	0	0.248	0.0807	0	0	0	0	0	0	0	0.143	0	0	0	0	0	0	0	0	0	0	0	0	0.176	0.155	0	0	0	0	0	0	0.059	0	0	0	0	0.407	0.0242	0	0	0	0
711	Importin-9 OS=Homo sapiens GN=IPO9 PE=1 SV=3	Q96P70	116 kDa		Homo sapiens	0.0442	0.0154	0.0653	0	0.0269	0.0269	0	0.0269	0	0.0173	0.0375	0	0	0.0269	0	0	0.0394	0.0106	0.0106	0	0	0	0	0	0	0	0	0	0	0	0	0	0	0	0	0	0.0173	0	0	0	0	0	0	0
712	Myotrophin OS=Homo sapiens GN=MTPN PE=1 SV=2	P58546	13 kDa		Homo sapiens	0.144	0.144	0.144	0.144	0.144	0.144	0.144	0	0.0763	0.144	0.144	0.144	0	0.144	0.144	0	0	0.144	0	0	0	0	0	0	0.144	0.144	0	0	0	0	0	0	0	0	0	0	0.144	0	0	0	0	0	0	0
713	Cluster of Drebrin-like protein OS=Homo sapiens GN=DBNL PE=1 SV=1 (Q9UJU6)	Q9UJU6	48 kDa	TRUE	Homo sapiens	0	0	0.0465	0	0	0	0	0	0	0	0.0628	0	0	0	0.0628	0	0	0	0.0628	0	0	0	0	0.0628	0	0	0	0	0	0	0	0	0	0	0	0	0	0	0	0	0	0	0	0
714	Cluster of Echinoderm microtubule-associated protein-like 2 OS=Homo sapiens GN=EML2 PE=2 SV=1 (O95834)	O95834	71 kDa	TRUE	Homo sapiens	0.0324	0	0.0216	0	0.037	0	0	0	0.0293	0.0216	0.0539	0.0216	0	0	0	0.0478	0.0616	0.0216	0	0	0	0	0	0	0	0	0	0	0	0	0	0	0	0	0	0	0	0	0	0	0	0	0	0
715	Isoform 2 of Formin-like protein 1 OS=Homo sapiens GN=FMNL1	O95466-2	122 kDa	TRUE	unknown	0	0	0	0	0	0	0	0	0	0	0	0	0.0245	0	0	0	0	0	0.0163	0	0	0	0.0118	0.0299	0.0163	0.0181	0.00725	0	0.00725	0	0	0.0181	0	0.00725	0	0	0.0507	0.0163	0.0181	0.0317	0	0	0	0
716	Low-density lipoprotein receptor OS=Homo sapiens GN=LDLR PE=1 SV=1	P01130	95 kDa		Homo sapiens	0	0	0	0	0	0	0	0	0	0	0	0	0	0	0	0	0	0	0	0	0	0	0	0	0	0	0	0	0	0	0.0151	0.0337	0	0	0	0.0279	0.0186	0.0186	0.0337	0	0	0	0	0.0279
717	26S protease regulatory subunit 6A OS=Homo sapiens GN=PSMC3 PE=1 SV=3	P17980	49 kDa		Homo sapiens	0.0228	0.116	0.0342	0	0.0228	0	0	0	0	0	0.0342	0.0797	0	0	0	0	0	0.153	0.0342	0	0	0	0	0	0	0	0.0342	0	0	0	0	0	0	0	0	0	0.0456	0	0	0	0	0	0	0
718	Eukaryotic translation initiation factor 6 OS=Homo sapiens GN=EIF6 PE=1 SV=1	P56537	27 kDa		Homo sapiens	0.0735	0.139	0.0408	0.139	0.171	0	0.212	0	0.0408	0.139	0.139	0.0408	0	0	0.0735	0	0.0408	0	0	0	0	0	0	0	0	0	0.139	0	0	0	0	0	0	0	0	0	0.098	0	0	0	0	0	0	0
719	Eukaryotic translation initiation factor 5A-1 OS=Homo sapiens GN=EIF5A PE=1 SV=2	P63241 (+1)	17 kDa		Homo sapiens	0.227	0	0	0	0.0779	0	0.0779	0	0.0779	0.13	0	0	0.0779	0	0	0	0.0779	0	0	0	0	0	0.0779	0	0	0	0.0779	0	0	0	0	0	0	0.0779	0	0	0	0	0	0	0	0	0	0
720	Aconitate hydratase, mitochondrial OS=Homo sapiens GN=ACO2 PE=1 SV=2	Q99798	85 kDa		Homo sapiens	0	0	0.0192	0	0.0359	0.0192	0.0359	0	0	0.0397	0.0372	0.0372	0	0.0192	0	0	0	0.0564	0	0	0	0	0	0.0167	0	0	0.0192	0	0	0	0	0	0	0	0	0	0.0372	0.0359	0	0	0	0	0	0
721	Ubiquitin-fold modifier-conjugating enzyme 1 OS=Homo sapiens GN=UFC1 PE=1 SV=3	Q9Y3C8	19 kDa		Homo sapiens	0	0	0.15	0	0.0539	0	0.162	0	0	0	0	0	0	0	0	0.0599	0.0599	0.263	0.114	0	0	0	0	0	0	0	0	0	0	0	0	0	0	0	0	0	0	0	0	0	0	0	0	0
722	Adenosine deaminase OS=Homo sapiens GN=ADA PE=1 SV=3	P00813	41 kDa		Homo sapiens	0	0.0826	0.0826	0	0	0	0	0	0	0	0	0.0579	0	0	0.0386	0	0	0.113	0.0826	0	0	0	0	0	0	0	0.0854	0	0	0	0	0	0	0	0	0	0.152	0	0	0	0	0	0	0
723	Na(+)/H(+) exchange regulatory cofactor NHE-RF1 OS=Homo sapiens GN=SLC9A3R1 PE=1 SV=4	O14745	39 kDa		Homo sapiens	0.0391	0.0391	0.0391	0.0391	0.0391	0.0391	0.0391	0	0.0391	0.0391	0	0.0615	0	0	0.0391	0	0.0391	0	0	0	0	0	0	0.0782	0.0391	0.0391	0	0	0	0	0	0.0391	0.0782	0.0391	0	0	0.0391	0	0.0391	0	0	0	0	0
724	Centrosomal protein of 290 kDa OS=Homo sapiens GN=CEP290 PE=1 SV=2	O15078	290 kDa		Homo sapiens	0	0	0	0	0	0	0	0	0	0	0	0	0	0	0	0	0	0	0	0	0	0	0	0	0	0	0	0	0	0	0	0	0	0	0	0	0	0	0	0	0	0	0	0
725	Eukaryotic translation initiation factor 3 subunit D OS=Homo sapiens GN=EIF3D PE=1 SV=1	O15371	64 kDa		Homo sapiens	0.0657	0.0566	0.0766	0.0456	0.0438	0.0146	0.0109	0	0.0438	0.0128	0.0547	0.0547	0	0	0.0255	0	0	0	0	0	0	0	0	0	0	0	0	0	0	0	0	0	0	0	0	0	0	0	0	0	0	0	0	0
726	Protein kinase C and casein kinase substrate in neurons protein 2 OS=Homo sapiens GN=PACSIN2 PE=1 SV=2	Q9UNF0	56 kDa		Homo sapiens	0.0617	0.0638	0	0	0.109	0.0226	0.0638	0	0.0226	0.0391	0	0	0	0	0.0185	0	0	0	0	0	0	0	0	0	0	0	0.0638	0	0	0	0	0	0	0	0	0	0	0	0	0	0	0	0	0
727	Small nuclear ribonucleoprotein G-like protein OS=Homo sapiens PE=3 SV=2	A8MWD9 (+1)	9 kDa		Homo sapiens	0.171	0	0	0	0	0.263	0	0	0	0	0	0	0	0.171	0	0	0.0921	0.171	0.171	0	0	0	0	0	0	0	0	0	0	0	0	0	0	0	0	0	0	0	0	0	0	0	0	0
728	RNA-binding protein EWS OS=Homo sapiens GN=EWSR1 PE=1 SV=1	Q01844	68 kDa		Homo sapiens	0.0229	0.0213	0.0213	0	0	0.0213	0	0	0.0213	0	0.0213	0.0213	0	0.0213	0.0351	0	0.0213	0.0442	0.0213	0	0	0	0	0	0	0	0	0	0	0	0	0	0	0	0	0	0.0213	0	0	0	0	0	0	0
729	3'(2'),5'-bisphosphate nucleotidase 1 OS=Homo sapiens GN=BPNT1 PE=1 SV=1	O95861	33 kDa		Homo sapiens	0.0357	0	0	0.0747	0.0487	0	0	0	0	0.0747	0	0	0	0	0	0.0747	0.0519	0	0.13	0	0	0	0	0	0	0	0	0	0	0	0	0	0	0	0	0	0	0	0	0	0	0	0	0
730	Cluster of Hepatoma-derived growth factor OS=Homo sapiens GN=HDGF PE=1 SV=1 (P51858)	P51858	27 kDa	TRUE	Homo sapiens	0.179	0	0.179	0	0.108	0	0	0	0	0.0708	0	0.108	0	0.0708	0	0	0	0	0	0	0	0	0	0	0	0	0	0	0	0	0	0	0	0	0	0	0	0	0	0	0	0	0	0
731	Cluster of Isoform 3 of Ectonucleotide pyrophosphatase/phosphodiesterase family member 2 OS=Homo sapiens GN=ENPP2 (Q13822-3)	Q13822-3	102 kDa	TRUE	unknown	0	0	0	0	0	0	0	0	0	0	0	0	0.036	0	0	0	0	0	0	0	0	0	0.036	0	0	0	0	0	0	0	0.0484	0	0	0	0	0.0935	0	0	0	0	0	0.0721	0	0.0743
732	Desmoplakin OS=Homo sapiens GN=DSP PE=1 SV=3	P15924	332 kDa	TRUE	Homo sapiens	0	0	0	0	0	0	0	0	0	0	0	0	0.00279	0	0	0	0	0	0	0	0	0	0	0	0	0	0.0519	0	0	0	0	0	0	0	0	0	0	0	0.0104	0	0	0	0	0
733	Intercellular adhesion molecule 3 OS=Homo sapiens GN=ICAM3 PE=1 SV=2	P32942	60 kDa		Homo sapiens	0.0347	0	0	0	0	0	0.0165	0	0	0.0165	0	0	0	0	0.0329	0	0.0165	0	0	0	0	0.0512	0.0494	0	0	0	0.0165	0	0.0165	0	0.0183	0	0	0	0	0.0183	0	0	0	0	0	0.0329	0	0
734	Protein transport protein Sec23B OS=Homo sapiens GN=SEC23B PE=1 SV=2	Q15437	86 kDa	TRUE	Homo sapiens	0.0313	0.0965	0	0	0.0183	0	0.0209	0	0.0482	0.0978	0.0522	0	0	0.03	0	0.0222	0	0	0	0	0	0	0	0	0	0	0	0	0	0	0	0	0	0	0	0	0	0	0	0	0	0	0	0
735	ELAV-like protein 1 OS=Homo sapiens GN=ELAVL1 PE=1 SV=2	Q15717	36 kDa		Homo sapiens	0.0337	0	0.11	0	0	0.0337	0.0337	0.0337	0.0337	0.0736	0	0	0	0	0	0	0.0399	0.101	0.156	0	0	0	0	0	0	0	0	0	0	0	0	0	0	0	0	0	0	0	0	0	0	0	0	0
736	Dipeptidyl peptidase 1 OS=Homo sapiens GN=CTSC PE=1 SV=2	P53634	52 kDa		Homo sapiens	0	0	0	0	0	0	0	0	0	0	0	0	0	0	0	0	0.0302	0	0	0	0	0	0	0	0	0	0	0	0	0	0.013	0	0	0	0	0	0	0	0	0	0	0	0	0
737	Complement C4-A OS=Homo sapiens GN=C4A PE=1 SV=1	P0C0L4 (+1)	193 kDa		Homo sapiens	0	0.0086	0.0149	0	0	0	0	0	0	0	0.0086	0	0	0	0	0	0	0	0.0086	0	0	0	0	0.00631	0.0235	0	0	0	0	0	0	0.0298	0.0086	0	0	0	0.0235	0.0086	0	0	0	0	0	0
738	Very long-chain specific acyl-CoA dehydrogenase, mitochondrial OS=Homo sapiens GN=ACADVL PE=1 SV=1	P49748 (+1)	70 kDa		Homo sapiens	0.0153	0.0198	0.0198	0	0	0.0183	0.0122	0	0	0	0	0	0	0	0	0	0	0.0504	0	0	0	0	0	0	0	0	0	0	0	0	0	0	0	0	0	0	0.0641	0	0	0	0	0	0	0
739	Inorganic pyrophosphatase OS=Homo sapiens GN=PPA1 PE=1 SV=2	Q15181	33 kDa		Homo sapiens	0	0	0	0	0.107	0.131	0.0761	0	0.0761	0.0761	0.0554	0	0	0.0554	0.131	0	0	0.0554	0	0	0	0	0	0	0	0	0	0	0	0	0	0	0	0	0	0	0	0	0	0	0	0	0	0
740	Isoform 2 of ATP-dependent RNA helicase DDX42 OS=Homo sapiens GN=DDX42	Q86XP3-2	90 kDa		unknown	0.0696	0.0317	0.0317	0	0	0	0	0	0	0.0232	0.0122	0.0317	0	0	0.0317	0	0.0317	0.0574	0.0256	0	0	0	0	0	0	0	0	0	0	0	0	0	0	0	0	0	0.0317	0	0	0	0	0	0	0
741	Apolipoprotein A-I-binding protein OS=Homo sapiens GN=APOA1BP PE=1 SV=2	Q8NCW5	32 kDa		Homo sapiens	0.066	0.066	0.066	0.066	0	0.108	0	0	0	0	0.066	0.066	0	0	0.066	0	0.128	0.0417	0.066	0	0	0	0	0	0.066	0	0	0	0	0	0	0	0.066	0	0	0	0.066	0	0	0	0	0	0	0
742	Isoform 2 of Elongation factor 1-delta OS=Homo sapiens GN=EEF1D	P29692-2	71 kDa		unknown	0.0185	0.0386	0.0556	0	0	0.0139	0	0	0.0757	0.0526	0.0185	0.0556	0	0	0.051	0	0	0.051	0.0139	0	0	0	0	0	0	0	0	0	0	0	0	0	0	0	0	0	0.0371	0	0	0	0	0	0	0
743	Sialic acid synthase OS=Homo sapiens GN=NANS PE=1 SV=2	Q9NR45	40 kDa		Homo sapiens	0.0167	0.0891	0.117	0.039	0.117	0.078	0.039	0	0.039	0.0501	0.039	0	0	0	0.039	0	0	0	0	0	0	0	0	0	0	0	0	0	0	0	0	0	0	0	0	0	0.039	0	0	0	0	0	0	0
744	Protogenin OS=Homo sapiens GN=PRTG PE=2 SV=1	Q2VWP7	127 kDa		Homo sapiens	0	0	0	0.0139	0	0	0	0	0	0	0	0	0	0	0	0	0	0	0	0	0	0	0	0	0.0139	0	0	0	0	0.0139	0	0	0.0139	0	0	0	0	0.0139	0	0	0	0	0	0
745	Cluster of Hydroxyacyl-coenzyme A dehydrogenase, mitochondrial OS=Homo sapiens GN=HADH PE=1 SV=3 (Q16836)	Q16836	34 kDa	TRUE	Homo sapiens	0	0	0	0	0	0	0	0	0	0	0	0	0	0	0	0	0	0.194	0	0	0	0	0	0	0	0	0	0	0	0	0	0	0	0	0	0	0	0	0	0	0	0	0	0
746	Cluster of NEDD9-interacting protein with calponin homology and LIM domains OS=Homo sapiens GN=MICAL1 PE=1 SV=2 (Q8TDZ2)	Q8TDZ2	118 kDa	TRUE	Homo sapiens	0.0244	0	0	0.0272	0.0178	0.0253	0.0112	0	0	0.0131	0.0253	0	0	0	0.0384	0	0.0131	0	0	0	0	0	0	0	0	0	0	0	0	0	0	0	0	0	0	0	0	0	0	0	0	0	0	0
747	Cluster of Titin OS=Homo sapiens GN=TTN PE=1 SV=2 (Q8WZ42)	Q8WZ42 [2]	3816 kDa	TRUE	Homo sapiens	0	0	0	0	0	0	0	0	0	0	0	0	0	0	0	0	0	0	0	0	0	0	0	0	0	0	0	0	0	0	0	0	0	0	0	0	0	0	0	0	0	0	0	0
748	cAMP-dependent protein kinase type I-alpha regulatory subunit OS=Homo sapiens GN=PRKAR1A PE=1 SV=1	P10644	43 kDa		Homo sapiens	0.0472	0	0	0	0.123	0	0.063	0	0	0.0315	0.0446	0	0	0	0.0945	0	0	0	0	0	0	0	0	0	0	0	0	0	0	0	0	0	0	0	0	0	0.0315	0	0	0	0	0	0	0
749	Peroxiredoxin-5, mitochondrial OS=Homo sapiens GN=PRDX5 PE=1 SV=4	P30044 (+1)	22 kDa		Homo sapiens	0.173	0.0841	0.136	0.0794	0	0	0.136	0	0	0.121	0	0	0	0	0	0	0	0.0794	0	0	0	0	0	0	0	0	0.0374	0	0	0	0	0	0	0	0	0	0	0.0794	0	0	0	0	0	0
750	Keratin, type II cytoskeletal 1b OS=Homo sapiens GN=KRT77 PE=1 SV=3	Q7Z794	62 kDa	TRUE	Homo sapiens	0	0	0	0	0	0	0	0	0	0	0	0	0	0	0	0	0	0	0	0	0	0	0	0	0	0	0.126	0	0	0	0	0	0	0.083	0	0	0	0	0	0.0865	0	0	0.242	0
751	AP-1 complex subunit gamma-like 2 OS=Homo sapiens GN=AP1G2 PE=1 SV=1	O75843	87 kDa		Homo sapiens	0.0115	0.0344	0	0	0.0408	0	0	0	0	0.0522	0.0293	0.042	0	0	0	0	0.0229	0.0535	0.042	0	0	0	0	0	0	0	0	0	0	0	0	0	0	0	0	0	0	0	0	0	0	0	0	0
752	Nuclear mitotic apparatus protein 1 OS=Homo sapiens GN=NUMA1 PE=1 SV=2	Q14980 (+1)	238 kDa		Homo sapiens	0	0	0	0	0	0	0	0	0	0	0	0.0142	0	0.00993	0.00993	0	0	0.00567	0	0	0	0	0	0	0	0	0	0	0	0	0	0	0	0	0	0	0	0	0	0	0	0	0	0
753	Thioredoxin domain-containing protein 17 OS=Homo sapiens GN=TXNDC17 PE=1 SV=1	Q9BRA2	14 kDa		Homo sapiens	0.0813	0.195	0.268	0	0.154	0	0	0	0	0.187	0	0.268	0	0	0	0	0.187	0.0813	0.195	0	0	0	0	0	0	0	0.0813	0	0	0	0	0	0	0	0	0	0	0	0	0	0	0	0	0
754	Coatomer subunit gamma-2 OS=Homo sapiens GN=COPG2 PE=1 SV=1	Q9UBF2	98 kDa	TRUE	Homo sapiens	0	0.0195	0	0	0	0	0	0	0	0.0321	0.0448	0.0528	0	0	0	0	0	0.0299	0.085	0	0	0	0	0	0	0	0	0	0	0	0	0	0	0	0	0	0	0	0	0	0	0	0	0
755	Ragulator complex protein LAMTOR3 OS=Homo sapiens GN=LAMTOR3 PE=1 SV=1	Q9UHA4	14 kDa		Homo sapiens	0.0806	0	0.306	0	0.0806	0.0806	0.0806	0	0.0806	0.21	0	0	0	0	0	0.0806	0.0806	0.0806	0.0806	0	0	0	0	0	0	0	0	0	0	0	0	0	0	0	0	0	0	0	0	0	0	0	0	0
756	Phosphoribosylformylglycinamidine synthase OS=Homo sapiens GN=PFAS PE=1 SV=4	O15067	145 kDa	TRUE	Homo sapiens	0.0142	0.0508	0.0164	0	0.00598	0	0	0	0	0.0142	0.0321	0.0135	0	0	0.0142	0	0.0164	0	0	0	0	0	0	0	0	0	0	0	0	0	0	0	0	0	0	0	0	0	0	0	0	0	0	0
757	Coproporphyrinogen-III oxidase, mitochondrial OS=Homo sapiens GN=CPOX PE=1 SV=3	P36551	50 kDa		Homo sapiens	0.022	0.0683	0	0	0.0441	0.0419	0	0	0	0.0441	0	0	0.0198	0.0661	0	0	0.0198	0	0	0	0	0	0	0	0	0	0.0198	0	0	0	0	0	0	0.0198	0	0	0	0	0	0	0	0	0	0
758	10 kDa heat shock protein, mitochondrial OS=Homo sapiens GN=HSPE1 PE=1 SV=2	P61604	11 kDa		Homo sapiens	0.216	0.137	0.137	0	0	0.137	0.196	0	0.137	0.196	0.137	0.137	0	0.137	0.098	0.137	0.137	0.235	0.137	0	0	0	0	0	0	0	0	0	0	0	0	0	0	0	0	0	0.137	0	0	0	0	0	0.137	0
759	Putative phospholipase B-like 2 OS=Homo sapiens GN=PLBD2 PE=1 SV=2	Q8NHP8	65 kDa		Homo sapiens	0	0.0289	0.0289	0.0204	0	0	0	0	0	0.0204	0.0492	0.0492	0	0	0	0	0.0357	0.0289	0.0289	0	0	0	0	0.0289	0.0289	0	0	0	0	0	0	0	0.0289	0	0	0	0.0289	0.0289	0	0	0	0	0	0
760	Isochorismatase domain-containing protein 1 OS=Homo sapiens GN=ISOC1 PE=1 SV=3	Q96CN7	32 kDa		Homo sapiens	0	0.047	0.0369	0	0	0	0	0	0	0.111	0.0503	0.111	0	0	0	0	0.148	0.161	0.151	0	0	0	0	0	0	0	0	0	0	0	0	0	0	0	0	0	0	0	0	0	0	0	0	0
761	SWI/SNF complex subunit SMARCC2 OS=Homo sapiens GN=SMARCC2 PE=1 SV=1	Q8TAQ2 (+1)	133 kDa		Homo sapiens	0.0124	0.0124	0.0198	0.0124	0.0124	0.0124	0	0	0	0.00741	0.0124	0.0206	0	0.0198	0	0	0.0181	0.0198	0.0124	0	0	0	0	0	0	0	0	0	0	0	0	0	0	0	0	0	0	0	0	0	0	0	0	0
762	Cluster of Hsc70-interacting protein OS=Homo sapiens GN=ST13 PE=1 SV=2 (P50502)	P50502	41 kDa	TRUE	Homo sapiens	0	0	0	0	0	0.0352	0	0	0	0	0	0	0	0.0732	0	0	0	0	0	0	0	0	0	0	0	0	0	0	0	0	0	0	0	0	0	0	0	0	0	0	0	0	0	0
763	Cluster of Ig kappa chain V-III region NG9 (Fragment) OS=Homo sapiens PE=1 SV=1 (P01621)	P01621 [4]	11 kDa	TRUE	Homo sapiens	0	0	0	0.312	0	0	0	0	0	0	0.376	0	0	0	0	0	0	0	0	0	0	0	0	0.312	0	0	0.147	0	0	0	0	0.312	0.312	0	0	0	0.312	0	0	0	0	0	0	0
764	Receptor-type tyrosine-protein phosphatase epsilon OS=Homo sapiens GN=PTPRE PE=1 SV=1	P23469 (+2)	81 kDa	TRUE	Homo sapiens	0.0129	0.0343	0	0	0.0129	0	0	0	0	0.0129	0.0343	0	0.0129	0	0	0	0.0157	0	0	0	0	0	0	0	0	0	0.0129	0.0157	0	0	0	0	0	0.0129	0	0	0.0229	0	0	0	0	0	0	0
765	Dynamin-2 OS=Homo sapiens GN=DNM2 PE=1 SV=2	P50570	98 kDa		Homo sapiens	0.0138	0.0138	0	0	0	0	0	0	0.0138	0.0126	0.0138	0.0126	0.0138	0.0138	0.0138	0.0138	0.0368	0.0138	0.0264	0	0	0	0	0	0	0	0	0	0	0	0	0	0	0.0138	0	0	0.0138	0	0	0	0	0	0	0
766	Copine-1 OS=Homo sapiens GN=CPNE1 PE=1 SV=1	Q99829	59 kDa		Homo sapiens	0	0.0372	0.0372	0.0372	0	0	0	0	0	0	0.0372	0.0372	0	0	0	0	0.0372	0.0372	0.0372	0	0	0	0	0	0.0372	0	0	0	0	0	0	0.0372	0	0	0	0	0.0372	0.0372	0	0	0	0	0	0
767	Peptidyl-prolyl cis-trans isomerase FKBP4 OS=Homo sapiens GN=FKBP4 PE=1 SV=3	Q02790	52 kDa		Homo sapiens	0.0675	0.037	0.037	0	0.0305	0	0.0305	0	0.0305	0.037	0.037	0.0675	0	0	0.0305	0.0458	0.0327	0.0741	0.037	0	0	0	0	0	0	0	0	0	0	0	0	0	0	0	0	0	0	0	0	0	0	0	0	0
768	Proteasome activator complex subunit 3 OS=Homo sapiens GN=PSME3 PE=1 SV=1	P61289	30 kDa		Homo sapiens	0.063	0	0.0748	0	0	0	0.0433	0	0	0.0433	0.0433	0.0433	0	0	0.0433	0.0433	0	0.177	0.0709	0	0	0	0	0	0	0	0	0	0	0	0	0	0	0	0	0	0	0	0	0	0	0	0	0
769	GDP-L-fucose synthase OS=Homo sapiens GN=TSTA3 PE=1 SV=1	Q13630	36 kDa		Homo sapiens	0.0717	0.081	0.0374	0.0592	0.081	0.0343	0.0717	0	0	0.0343	0	0.0467	0	0	0.0717	0	0.0343	0	0	0	0	0	0	0	0	0	0.0343	0	0	0	0	0	0	0	0	0	0	0	0	0	0	0	0	0
770	PITH domain-containing protein 1 OS=Homo sapiens GN=PITHD1 PE=1 SV=1	Q9GZP4	24 kDa		unknown	0	0.0995	0.104	0	0.0758	0.133	0	0	0	0.0948	0.204	0.0995	0	0	0	0	0.09	0.284	0.123	0	0	0	0	0	0	0	0	0	0	0	0	0	0	0	0	0	0	0.0995	0	0	0	0	0	0
771	Probable aminopeptidase NPEPL1 OS=Homo sapiens GN=NPEPL1 PE=1 SV=3	Q8NDH3	56 kDa		Homo sapiens	0	0.0229	0.0229	0	0	0	0	0	0.0229	0	0	0.0669	0	0.0229	0.0229	0	0.0746	0.109	0.0229	0	0	0	0	0	0	0	0	0	0	0	0	0	0	0	0	0	0	0	0	0	0	0.0229	0.0229	0
772	C-C motif chemokine 24 OS=Homo sapiens GN=CCL24 PE=1 SV=2	O00175	13 kDa		Homo sapiens	0	0.0756	0	0	0.0756	0	0	0	0	0.0756	0.143	0.0756	0	0	0.0756	0.0504	0.0672	0.193	0.0756	0	0	0.0756	0.0756	0.0672	0.0756	0	0.0756	0.0756	0	0	0.0756	0	0	0	0.126	0	0	0	0	0	0	0	0.126	0
773	Isoform 2 of BH3-interacting domain death agonist OS=Homo sapiens GN=BID	P55957-2	27 kDa		unknown	0	0	0	0	0	0	0	0	0	0	0	0	0	0	0	0	0	0.0539	0.116	0	0	0	0	0	0	0	0	0	0	0	0	0	0	0	0	0	0.116	0	0	0	0	0	0	0
774	Cluster of Protein unc-13 homolog D OS=Homo sapiens GN=UNC13D PE=1 SV=1 (Q70J99)	Q70J99	123 kDa	TRUE	Homo sapiens	0	0	0	0	0	0	0	0	0	0	0	0	0	0	0	0	0.0294	0.0596	0.0514	0	0	0	0	0	0	0	0	0	0	0	0	0	0	0	0	0	0	0	0	0	0	0	0	0
775	Cluster of Chromobox protein homolog 3 OS=Homo sapiens GN=CBX3 PE=1 SV=4 (Q13185)	Q13185 [2]	21 kDa	TRUE	Homo sapiens	0	0.0765	0.164	0	0.0765	0	0.0765	0	0.071	0.0765	0.071	0	0	0	0.0765	0	0	0.0765	0	0	0	0	0	0	0	0	0	0	0	0	0	0	0	0	0	0	0	0	0	0	0	0	0	0
776	Cluster of Stromelysin-2 OS=Homo sapiens GN=MMP10 PE=1 SV=1 (P09238)	P09238	54 kDa	TRUE	Homo sapiens	0	0	0	0	0	0	0	0	0	0	0	0	0.021	0	0	0	0	0	0	0	0	0	0	0.0756	0.0252	0	0	0	0	0	0	0.0462	0.0252	0	0	0	0.0945	0.0546	0	0	0	0	0	0
777	Cluster of High mobility group protein B1 OS=Homo sapiens GN=HMGB1 PE=1 SV=3 (P09429)	P09429	25 kDa	TRUE	Homo sapiens	0.13	0	0	0	0	0	0.284	0	0.135	0	0	0	0	0	0	0	0	0.177	0	0	0	0	0	0	0	0	0	0	0	0	0	0	0	0	0	0	0.158	0	0	0	0	0	0	0
778	Dermcidin OS=Homo sapiens GN=DCD PE=1 SV=2	P81605	11 kDa		Homo sapiens	0	0	0	0	0.1	0	0	0	0.1	0	0	0	0.3	0	0	0	0	0	0	0	0	0.1	0.1	0	0	0	0.127	0	0	0	0.227	0	0	0.2	0.2	0	0	0	0	0	0	0.1	0.1	0.2
779	Hornerin OS=Homo sapiens GN=HRNR PE=1 SV=2	Q86YZ3	282 kDa		Homo sapiens	0	0	0	0	0.00491	0	0	0	0	0	0	0	0	0	0	0	0	0	0	0	0	0	0.00561	0	0	0	0.013	0	0	0	0.00807	0	0	0.013	0	0	0	0	0.0196	0.0221	0	0	0	0
780	Arrestin domain-containing protein 1 OS=Homo sapiens GN=ARRDC1 PE=2 SV=1	Q8N5I2	46 kDa		unknown	0	0	0	0	0	0	0	0	0	0	0	0.0693	0	0	0	0	0	0	0	0	0	0.0323	0.0577	0	0	0.102	0	0.0323	0.03	0	0.0901	0	0	0	0	0.0323	0	0	0.0323	0	0.0323	0.0323	0	0.0624
781	Pericentriolar material 1 protein OS=Homo sapiens GN=PCM1 PE=1 SV=4	Q15154 (+1)	229 kDa		Homo sapiens	0	0	0	0	0	0.00445	0	0	0	0	0	0	0	0	0	0	0	0	0	0	0	0	0	0	0	0	0	0.00445	0	0	0	0	0	0	0	0	0	0	0	0	0	0	0	0
782	Cluster of Cullin-4B OS=Homo sapiens GN=CUL4B PE=1 SV=4 (Q13620)	Q13620 [2]	104 kDa	TRUE	Homo sapiens	0	0.0131	0.0131	0	0	0	0	0	0	0.0208	0.0329	0.0131	0	0	0	0	0	0	0	0	0	0	0	0	0	0	0	0	0	0	0	0	0	0	0	0	0	0	0	0	0	0	0	0
783	Histone H1.5 OS=Homo sapiens GN=HIST1H1B PE=1 SV=3	P16401	23 kDa	TRUE	Homo sapiens	0.0531	0.102	0.102	0	0	0.0531	0.0841	0	0.102	0.133	0	0.102	0	0.0531	0	0	0	0.0841	0	0	0	0	0.0487	0	0	0	0	0	0	0	0	0	0	0	0	0	0.102	0	0	0	0	0	0	0
784	Platelet glycoprotein V OS=Homo sapiens GN=GP5 PE=1 SV=1	P40197	61 kDa		Homo sapiens	0	0	0	0	0.0946	0.0554	0	0	0	0	0.0393	0	0	0.0393	0	0	0	0	0	0	0	0	0	0	0	0	0.0821	0.0554	0	0	0	0	0	0.0268	0	0	0	0	0	0.0554	0.0357	0	0	0
785	Isoleucyl-tRNA synthetase, cytoplasmic OS=Homo sapiens GN=IARS PE=1 SV=2	P41252	145 kDa		Homo sapiens	0.0214	0.00792	0.0246	0	0	0.00872	0.00792	0	0	0.0206	0.0325	0	0	0.00872	0	0	0	0	0	0	0	0	0	0	0	0	0	0	0	0	0	0	0	0	0	0	0	0	0	0	0	0	0	0
786	Serine/threonine-protein phosphatase 2A catalytic subunit beta isoform OS=Homo sapiens GN=PPP2CB PE=1 SV=1	P62714 (+1)	36 kDa		Homo sapiens	0.0259	0	0.0485	0	0.0615	0	0.0615	0	0	0.0259	0.0356	0.0841	0	0	0.0615	0	0	0	0	0	0	0	0.0259	0	0	0	0	0	0	0	0	0	0	0	0	0	0	0	0	0	0	0	0	0
787	Isoform B of Eukaryotic translation initiation factor 4 gamma 1 OS=Homo sapiens GN=EIF4G1	Q04637-3	172 kDa		unknown	0	0.00577	0.0212	0	0	0.0115	0.0115	0.00962	0.0154	0.00577	0	0.00962	0	0	0.0154	0	0	0.00577	0.0154	0	0	0	0	0	0	0	0	0	0	0	0	0	0	0	0	0	0	0	0	0	0	0	0	0
788	Chitinase domain-containing protein 1 OS=Homo sapiens GN=CHID1 PE=1 SV=1	Q9BWS9 (+1)	45 kDa		Homo sapiens	0	0	0	0	0.0305	0	0	0	0	0	0	0	0	0	0	0	0	0	0	0	0	0	0	0	0	0	0.0287	0	0	0	0	0.0916	0.0305	0.0622	0	0	0.0611	0	0.0305	0.0305	0	0	0	0
789	5'(3')-deoxyribonucleotidase, cytosolic type OS=Homo sapiens GN=NT5C PE=1 SV=2	Q8TCD5	23 kDa		Homo sapiens	0	0.124	0.214	0.214	0	0	0.0896	0	0	0.0896	0.214	0.214	0	0	0.0896	0	0	0.214	0.0896	0	0	0	0	0	0	0	0	0	0	0	0	0	0	0	0	0	0.0896	0	0	0	0	0	0	0
790	Eukaryotic translation initiation factor 3 subunit K OS=Homo sapiens GN=EIF3K PE=1 SV=1	Q9UBQ5	25 kDa		Homo sapiens	0	0.138	0.0505	0	0.0505	0	0.0505	0.0505	0.0505	0.124	0.0734	0.0734	0	0	0.0505	0	0.0505	0.124	0.115	0	0	0.0505	0	0	0	0	0	0	0	0	0	0	0	0	0	0	0	0	0	0	0	0	0	0
791	C5a anaphylatoxin chemotactic receptor OS=Homo sapiens GN=C5AR1 PE=1 SV=2	P21730	39 kDa		Homo sapiens	0	0	0	0	0.0286	0	0	0	0	0	0	0	0.0286	0	0	0	0.0286	0	0	0	0	0.0286	0	0	0	0	0.0286	0	0	0	0.0286	0	0	0.0486	0	0.0286	0	0	0	0.0286	0	0	0	0
792	ATP-binding cassette sub-family F member 1 OS=Homo sapiens GN=ABCF1 PE=1 SV=2	Q8NE71 (+1)	96 kDa		Homo sapiens	0	0	0	0	0	0	0	0	0	0	0	0	0	0	0	0	0	0	0	0	0	0	0	0.00947	0	0	0	0	0	0	0	0	0	0	0	0	0.0438	0	0	0	0	0	0	0
793	Integrin alpha-5 OS=Homo sapiens GN=ITGA5 PE=1 SV=2	P08648	115 kDa		Homo sapiens	0	0	0	0	0	0	0	0	0	0	0	0.0133	0.0248	0	0	0	0	0.0133	0	0	0	0.0133	0	0.0133	0.0305	0	0.0133	0.0133	0	0	0	0.0562	0.0305	0.0133	0	0	0.0305	0	0	0	0	0	0	0
794	Glycyl-tRNA synthetase OS=Homo sapiens GN=GARS PE=1 SV=3	P41250	83 kDa		Homo sapiens	0.0541	0	0	0	0.0176	0.0176	0	0	0	0.0257	0	0	0	0	0	0	0	0	0	0	0	0	0	0	0	0	0.0284	0	0	0	0	0	0	0	0	0	0	0	0	0	0	0	0	0
795	Glyceraldehyde-3-phosphate dehydrogenase, testis-specific OS=Homo sapiens GN=GAPDHS PE=1 SV=2	O14556	45 kDa	TRUE	Homo sapiens	0	0	0	0	0	0.0172	0.0392	0.0392	0	0	0	0	0	0.0392	0	0	0	0	0	0	0	0	0	0	0.0392	0	0	0	0	0	0	0	0	0	0.0392	0	0	0	0	0	0	0	0.0392	0
796	Cluster of Neutrophil cytosol factor 2 OS=Homo sapiens GN=NCF2 PE=1 SV=2 (P19878)	P19878	60 kDa	TRUE	Homo sapiens	0	0.0285	0	0	0.0285	0	0	0	0	0.0285	0.0285	0	0	0.0285	0	0	0.0285	0.0837	0.0722	0	0	0	0	0	0	0	0	0	0	0	0	0	0	0	0	0	0.108	0	0	0	0	0	0	0
797	Inositol monophosphatase 2 OS=Homo sapiens GN=IMPA2 PE=1 SV=1	O14732 (+1)	31 kDa		Homo sapiens	0	0.17	0	0.0799	0	0.0347	0	0	0	0	0.0764	0	0	0	0.0938	0	0.0347	0.104	0	0	0	0	0	0	0	0	0	0.0799	0	0	0	0	0	0.0799	0	0	0	0	0	0	0	0	0	0
798	Cytochrome c oxidase subunit 2 OS=Homo sapiens GN=MT-CO2 PE=1 SV=1	P00403	26 kDa		Homo sapiens	0	0	0	0	0	0	0	0	0	0	0	0	0	0	0	0.0441	0.0441	0.119	0	0	0	0	0.0441	0	0	0	0	0	0	0	0.0441	0	0	0	0	0	0.0441	0	0	0	0	0	0	0
799	Prelamin-A/C OS=Homo sapiens GN=LMNA PE=1 SV=1	P02545 (+1)	74 kDa	TRUE	Homo sapiens	0.0245	0.0919	0.0211	0.0211	0	0	0	0	0	0.0211	0.0542	0.0377	0	0	0.0166	0.0331	0.0211	0.0858	0.0407	0	0	0	0	0	0	0	0	0	0	0	0	0	0	0	0	0	0	0	0	0	0	0	0	0
800	Dihydropteridine reductase OS=Homo sapiens GN=QDPR PE=1 SV=2	P09417	26 kDa		Homo sapiens	0.0451	0.0656	0.139	0.139	0.0451	0	0.0451	0	0	0.0451	0	0.0738	0	0.0697	0	0.0697	0.0697	0.135	0.201	0	0	0	0	0	0	0	0.0861	0	0	0	0	0	0	0	0	0	0.0615	0	0	0	0	0	0.0697	0
801	Oncostatin-M OS=Homo sapiens GN=OSM PE=1 SV=2	P13725	28 kDa		Homo sapiens	0	0	0	0	0	0	0	0	0	0	0	0	0	0	0	0	0	0	0	0	0	0	0	0	0	0	0	0	0	0	0	0	0	0.0595	0	0	0	0	0	0.0278	0	0	0	0
802	Arginyl-tRNA synthetase, cytoplasmic OS=Homo sapiens GN=RARS PE=1 SV=2	P54136	75 kDa	TRUE	Homo sapiens	0.0424	0.0939	0.0242	0	0.0121	0.0182	0.0136	0	0	0.053	0	0.0242	0	0	0.0242	0	0	0	0	0	0	0	0	0	0	0	0.0273	0	0	0	0	0	0	0	0	0	0	0	0	0	0	0	0	0
803	Adenosine kinase OS=Homo sapiens GN=ADK PE=1 SV=2	P55263 (+1)	41 kDa		Homo sapiens	0	0.0691	0.0442	0.0442	0.0387	0	0.0387	0	0	0	0.0442	0	0	0	0.108	0	0	0	0	0	0	0	0	0	0	0	0	0	0	0	0	0	0	0	0	0	0	0	0	0	0	0	0	0
804	Ig kappa chain V-II region Cum OS=Homo sapiens PE=1 SV=1	P01614 (+2)	13 kDa		Homo sapiens	0	0	0	0	0	0.113	0	0	0	0	0	0	0	0	0	0	0	0	0	0.113	0.113	0.113	0	0.113	0	0	0	0.113	0.113	0	0	0	0	0	0.113	0	0	0	0	0	0.113	0.113	0.113	0
805	C-1-tetrahydrofolate synthase, cytoplasmic OS=Homo sapiens GN=MTHFD1 PE=1 SV=3	P11586	102 kDa		Homo sapiens	0.0118	0.0139	0	0.0214	0.0374	0.0118	0.0225	0	0	0.0257	0	0	0	0	0	0	0	0	0	0	0	0	0	0	0	0	0.0471	0	0	0	0	0	0	0	0	0	0.0631	0	0	0	0	0	0	0
806	Selenide, water dikinase 1 OS=Homo sapiens GN=SEPHS1 PE=1 SV=2	P49903	43 kDa		Homo sapiens	0.0383	0.0587	0	0.0638	0.0204	0.0587	0	0	0	0.0383	0.0689	0	0.0383	0	0	0	0.0383	0.0255	0.107	0	0	0	0	0	0	0	0	0	0	0	0	0	0	0	0	0	0	0	0	0	0	0	0	0
807	Coatomer subunit zeta-1 OS=Homo sapiens GN=COPZ1 PE=1 SV=1	P61923	20 kDa		Homo sapiens	0	0.147	0.147	0	0	0	0	0	0.0565	0	0.0904	0	0	0	0	0.0565	0.0565	0.0565	0.147	0	0	0	0	0	0	0	0	0	0	0	0	0	0	0	0	0	0	0	0	0	0	0	0	0
808	Diphosphoinositol polyphosphate phosphohydrolase 1 OS=Homo sapiens GN=NUDT3 PE=1 SV=1	O95989	19 kDa		Homo sapiens	0.0581	0.18	0	0	0	0	0	0	0.0581	0.0814	0.18	0.18	0	0	0	0	0.0581	0.18	0.18	0	0	0	0	0	0	0	0	0	0	0	0	0	0	0	0	0	0.0814	0	0	0	0	0	0	0
809	26S proteasome non-ATPase regulatory subunit 6 OS=Homo sapiens GN=PSMD6 PE=1 SV=1	Q15008	46 kDa		Homo sapiens	0.0231	0.1	0.072	0	0	0	0	0	0	0.0386	0.0283	0.0668	0	0	0	0	0.0617	0.0977	0.103	0	0	0	0	0	0	0	0	0	0	0	0	0	0	0	0	0	0	0	0	0	0	0	0	0
810	SUMO-activating enzyme subunit 2 OS=Homo sapiens GN=UBA2 PE=1 SV=2	Q9UBT2	71 kDa		Homo sapiens	0.0578	0.0562	0.0375	0	0.0531	0	0	0	0.0234	0.0234	0	0.0406	0	0	0.0375	0	0	0	0	0	0	0	0	0	0	0	0	0	0	0	0	0	0	0	0	0	0	0	0	0	0	0	0	0
811	Protein S100-A12 OS=Homo sapiens GN=S100A12 PE=1 SV=2	P80511	11 kDa		Homo sapiens	0	0	0	0	0.217	0	0.217	0	0.217	0.217	0	0	0	0	0.38	0	0	0	0	0	0	0	0	0	0	0	0.217	0	0	0	0	0	0	0.0761	0	0	0	0	0.217	0	0	0	0	0
812	Retinoid-binding protein 7 OS=Homo sapiens GN=RBP7 PE=1 SV=1	Q96R05	16 kDa	TRUE	Homo sapiens	0.157	0.0746	0.0746	0	0	0	0	0	0	0.209	0	0.0746	0.0746	0	0.0746	0.0746	0.179	0.112	0.142	0	0	0	0	0	0	0	0	0	0	0	0	0	0	0	0	0	0	0	0	0	0	0	0	0
813	Epidermal growth factor receptor kinase substrate 8-like protein 1 OS=Homo sapiens GN=EPS8L1 PE=1 SV=3	Q8TE68	80 kDa		Homo sapiens	0	0	0	0	0	0	0	0	0	0	0	0	0	0	0	0	0	0	0	0	0	0	0	0	0	0	0	0	0	0	0	0	0	0	0	0	0	0	0	0	0	0	0	0
814	Cluster of Ras-related protein Rap-2b OS=Homo sapiens GN=RAP2B PE=1 SV=1 (P61225)	P61225	21 kDa	TRUE	Homo sapiens	0	0	0	0	0.0656	0	0	0	0	0	0	0	0.104	0	0	0	0	0	0	0	0	0	0.126	0	0	0	0.0656	0	0	0	0	0	0	0	0	0	0	0	0	0.0656	0	0	0	0
815	Aspartyl-tRNA synthetase, cytoplasmic OS=Homo sapiens GN=DARS PE=1 SV=2	P14868	57 kDa		Homo sapiens	0.0359	0.0599	0.0659	0	0	0	0.0399	0	0	0.022	0.0679	0.0659	0	0	0	0	0.022	0	0	0	0	0	0	0	0	0	0	0	0	0	0	0	0	0	0	0	0	0	0	0	0	0	0	0
816	Cytoplasmic aconitate hydratase OS=Homo sapiens GN=ACO1 PE=1 SV=3	P21399	98 kDa		Homo sapiens	0	0.0225	0.0191	0.0405	0.0214	0	0	0	0	0.009	0.0382	0.0191	0	0	0	0	0.0394	0.063	0.0225	0	0	0	0	0	0	0	0	0	0	0	0	0	0	0	0	0	0	0	0	0	0	0	0	0
817	Trifunctional enzyme subunit alpha, mitochondrial OS=Homo sapiens GN=HADHA PE=1 SV=2	P40939	83 kDa		Homo sapiens	0	0	0	0	0	0	0.0183	0	0	0	0	0	0	0	0	0	0	0.139	0	0	0	0	0	0	0	0	0	0	0	0	0	0	0	0	0	0	0.111	0.0341	0	0	0	0	0	0
818	Cysteinyl-tRNA synthetase, cytoplasmic OS=Homo sapiens GN=CARS PE=1 SV=3	P49589 (+1)	85 kDa		Homo sapiens	0	0	0	0	0.0134	0	0.0147	0	0	0.0134	0	0	0	0	0.016	0	0	0	0	0	0	0	0	0	0	0	0	0	0	0	0	0	0	0	0	0	0	0	0	0	0	0	0	0
819	Ubiquitin carboxyl-terminal hydrolase 14 OS=Homo sapiens GN=USP14 PE=1 SV=3	P54578	56 kDa		Homo sapiens	0	0.0709	0.0223	0	0.0324	0	0.0223	0	0	0	0	0.0931	0	0	0	0	0.0263	0.0263	0.0526	0	0	0	0	0	0	0	0	0	0	0	0	0	0	0	0	0	0	0	0	0	0	0	0	0
820	40S ribosomal protein S3a OS=Homo sapiens GN=RPS3A PE=1 SV=2	P61247	30 kDa		Homo sapiens	0.0947	0.0644	0	0	0.0341	0	0.0644	0	0.0303	0.0947	0	0	0	0	0.0341	0	0	0	0	0	0	0	0	0	0	0	0.0341	0	0	0	0	0	0	0	0	0	0	0	0	0	0	0	0	0
821	Leukocyte immunoglobulin-like receptor subfamily A member 2 OS=Homo sapiens GN=LILRA2 PE=1 SV=2	Q8N149 (+1)	53 kDa	TRUE	Homo sapiens	0	0	0	0	0	0	0	0	0	0	0	0	0	0	0	0	0	0	0	0	0	0	0.087	0	0	0	0	0.0331	0	0	0	0	0	0	0	0.029	0	0	0	0	0	0	0	0
822	Protein NipSnap homolog 3A OS=Homo sapiens GN=NIPSNAP3A PE=1 SV=2	Q9UFN0	28 kDa		Homo sapiens	0.0405	0.0567	0	0.15	0.0283	0	0	0	0	0.0567	0	0.0567	0	0.0567	0	0	0.0567	0.0567	0	0	0	0	0.0567	0.0567	0	0	0	0	0	0	0.0567	0	0.0567	0	0	0	0	0.0567	0	0	0	0	0	0
823	Protein S100-P OS=Homo sapiens GN=S100P PE=1 SV=2	P25815	10 kDa		Homo sapiens	0	0	0.137	0.105	0.105	0	0.105	0	0.105	0.137	0	0	0.105	0	0.105	0	0.137	0	0	0	0	0	0	0	0	0.105	0	0.242	0	0	0	0	0	0.105	0	0	0	0	0.242	0	0	0	0	0
824	Isoform 3 of Collagen type IV alpha-3-binding protein OS=Homo sapiens GN=COL4A3BP	Q9Y5P4-3	84 kDa		unknown	0.012	0.0372	0	0	0.012	0	0.012	0	0	0.012	0	0.0372	0	0	0	0	0	0	0.0253	0	0	0	0	0	0	0	0	0	0	0	0	0	0	0	0	0	0	0	0	0	0	0	0	0
825	U1 small nuclear ribonucleoprotein A OS=Homo sapiens GN=SNRPA PE=1 SV=3	P09012	31 kDa	TRUE	Homo sapiens	0.0567	0	0.0355	0	0	0.0638	0.0922	0	0.0567	0.0638	0	0	0	0.0355	0.0496	0	0.0355	0.0816	0	0	0	0	0	0	0	0	0	0	0	0	0	0	0	0	0	0	0	0	0	0	0	0	0	0
826	Cluster of V-type proton ATPase subunit E 1 OS=Homo sapiens GN=ATP6V1E1 PE=1 SV=1 (P36543)	P36543	26 kDa	TRUE	Homo sapiens	0	0	0	0	0	0	0	0	0	0.0619	0	0	0	0	0	0	0	0	0	0	0	0	0	0	0	0	0.0619	0	0	0	0	0	0	0	0	0	0	0	0	0	0	0	0	0
827	Actin-like protein 6A OS=Homo sapiens GN=ACTL6A PE=1 SV=1	O96019	47 kDa		Homo sapiens	0.0233	0.0932	0.0699	0	0.042	0	0.0233	0	0.0513	0.0466	0.042	0	0	0	0.0233	0	0	0	0	0	0	0	0	0	0	0	0	0	0	0	0	0	0	0	0	0	0	0	0	0	0	0	0	0
828	Signal-regulatory protein beta-1 OS=Homo sapiens GN=SIRPB1 PE=1 SV=5	O00241	43 kDa	TRUE	Homo sapiens	0	0	0.0854	0	0	0	0	0	0.0251	0	0	0	0	0	0	0	0	0.0779	0	0	0	0.0704	0.0754	0	0	0	0.0176	0	0.0251	0	0.106	0	0	0.0452	0	0.0477	0	0	0	0	0	0.0176	0	0.0729
829	Lupus La protein OS=Homo sapiens GN=SSB PE=1 SV=2	P05455	47 kDa		Homo sapiens	0.0539	0	0	0	0	0	0.0417	0	0	0.0539	0	0	0	0	0	0	0	0.027	0	0	0	0	0	0	0	0	0	0	0	0	0	0	0	0	0	0	0.0613	0	0	0	0	0	0	0
830	Cathelicidin antimicrobial peptide OS=Homo sapiens GN=CAMP PE=1 SV=1	P49913	19 kDa		Homo sapiens	0	0	0	0.147	0.147	0.0471	0	0	0	0	0	0	0.129	0	0	0	0	0	0	0	0	0	0	0	0	0.1	0.1	0	0	0	0	0	0	0.0529	0	0	0	0	0.147	0.1	0	0	0	0
831	U6 snRNA-associated Sm-like protein LSm2 OS=Homo sapiens GN=LSM2 PE=1 SV=1	Q9Y333	11 kDa		Homo sapiens	0.389	0.2	0.0737	0.2	0	0.2	0.116	0	0	0	0.2	0.2	0	0	0.116	0	0	0.2	0.2	0	0	0	0	0	0	0.2	0	0	0	0	0	0	0	0	0	0	0.2	0	0	0	0	0	0	0
832	40S ribosomal protein S12 OS=Homo sapiens GN=RPS12 PE=1 SV=3	P25398	15 kDa		Homo sapiens	0.0758	0	0	0	0.0758	0	0.136	0	0	0.0758	0	0.0758	0	0	0.0758	0	0	0	0	0	0	0	0	0	0	0	0	0	0	0	0	0	0	0	0	0	0	0	0	0	0	0	0	0
833	Cluster of 6-phosphofructokinase, liver type OS=Homo sapiens GN=PFKL PE=1 SV=6 (P17858)	P17858	85 kDa	TRUE	Homo sapiens	0	0	0	0	0	0	0	0	0	0	0	0	0	0	0	0	0	0.0308	0	0	0	0	0	0	0	0	0	0	0	0	0	0	0	0	0	0	0.0577	0	0	0	0	0	0	0
834	Programmed cell death protein 10 OS=Homo sapiens GN=PDCD10 PE=1 SV=1	Q9BUL8	25 kDa		Homo sapiens	0.0472	0	0.0943	0	0.108	0	0.0613	0	0	0.108	0	0.0472	0	0	0.0613	0	0.108	0	0	0	0	0	0	0	0	0	0.0943	0	0	0	0	0	0	0	0	0	0	0	0	0	0	0	0	0
835	tRNA-splicing ligase RtcB homolog OS=Homo sapiens GN=C22orf28 PE=1 SV=1	Q9Y3I0	55 kDa		Homo sapiens	0	0.0396	0	0	0.0218	0	0.0218	0	0.0218	0	0.0475	0	0	0	0	0	0	0	0	0	0	0	0	0	0	0	0	0	0	0	0	0	0	0	0	0	0	0	0	0	0	0	0	0
836	Glycogenin-1 OS=Homo sapiens GN=GYG1 PE=1 SV=4	P46976 (+1)	39 kDa		Homo sapiens	0.04	0.04	0.0714	0.0686	0	0	0	0	0	0	0.0286	0.04	0	0	0	0	0	0.0286	0.04	0	0	0	0	0	0	0	0	0	0	0	0	0	0	0	0	0	0	0	0.0943	0	0	0	0	0
837	Vesicle-associated membrane protein 7 OS=Homo sapiens GN=VAMP7 PE=1 SV=3	P51809 (+1)	25 kDa		Homo sapiens	0.0409	0	0.0545	0	0.0409	0	0.0545	0	0	0.0818	0	0.0545	0	0	0	0	0.0409	0.0545	0	0	0	0	0	0	0	0	0	0	0	0	0	0	0	0	0	0	0	0	0	0	0	0	0	0
838	40S ribosomal protein S20 OS=Homo sapiens GN=RPS20 PE=1 SV=1	P60866	13 kDa		Homo sapiens	0	0.193	0.193	0	0.101	0.0924	0.16	0	0	0.193	0	0	0	0	0.101	0	0	0	0	0	0	0	0	0	0	0	0	0	0	0	0	0	0	0	0	0	0	0	0	0	0	0	0	0
839	Adenylosuccinate lyase OS=Homo sapiens GN=ADSL PE=1 SV=2	P30566	55 kDa		Homo sapiens	0.0227	0.0764	0.0992	0	0.0537	0.0537	0	0	0	0.0227	0.0227	0.0537	0	0	0	0	0	0	0	0	0	0	0	0	0	0	0	0	0	0	0	0	0	0	0	0	0	0	0	0	0	0	0	0
840	Alpha-adducin OS=Homo sapiens GN=ADD1 PE=1 SV=2	P35611 (+2)	81 kDa		Homo sapiens	0	0.0611	0.0421	0	0.0136	0	0	0	0	0.0136	0.038	0.0543	0	0	0	0	0	0.0421	0.0244	0	0	0	0	0	0	0	0	0	0	0	0	0	0	0	0	0	0	0	0	0	0	0	0	0
841	Tetraspanin-14 OS=Homo sapiens GN=TSPAN14 PE=2 SV=1	Q8NG11	31 kDa		Homo sapiens	0	0	0	0	0.063	0	0	0	0	0	0	0	0	0	0	0	0	0	0	0	0	0	0.0667	0	0	0	0.0889	0	0	0	0.0667	0	0	0	0	0	0	0	0	0	0	0	0	0
842	Sorting nexin-27 OS=Homo sapiens GN=SNX27 PE=1 SV=2	Q96L92 (+1)	61 kDa		Homo sapiens	0	0	0.0259	0	0.0425	0.0222	0	0	0	0.0222	0.0481	0	0	0	0.0425	0	0.0407	0.0227	0.0481	0	0	0	0	0	0	0	0	0.0166	0	0	0	0	0	0	0	0	0.0227	0	0	0	0	0	0	0
843	COP9 signalosome complex subunit 4 OS=Homo sapiens GN=COPS4 PE=1 SV=1	Q9BT78	46 kDa		Homo sapiens	0	0.032	0.0493	0	0	0	0.0246	0.0296	0.0296	0	0	0	0	0	0.0542	0	0	0	0.0591	0	0	0	0	0	0	0	0	0	0	0	0	0	0	0	0	0	0	0	0	0	0	0	0	0
844	26S proteasome non-ATPase regulatory subunit 13 OS=Homo sapiens GN=PSMD13 PE=1 SV=2	Q9UNM6	43 kDa		Homo sapiens	0.0399	0	0	0	0.0399	0.0399	0	0	0	0	0	0	0	0.0399	0	0	0	0	0	0	0	0.0399	0	0	0	0	0	0	0	0	0	0	0	0.0399	0	0	0	0	0	0	0	0	0	0
845	Ubiquitin carboxyl-terminal hydrolase 15 OS=Homo sapiens GN=USP15 PE=1 SV=3	Q9Y4E8	112 kDa	TRUE	Homo sapiens	0.0306	0.0163	0.0163	0.0163	0.0194	0.0163	0	0	0	0	0	0.0163	0	0	0	0	0.00917	0.0163	0	0	0	0	0	0	0	0	0	0	0	0	0	0	0	0	0	0	0	0	0	0	0	0	0	0
846	V-type proton ATPase subunit C 1 OS=Homo sapiens GN=ATP6V1C1 PE=1 SV=4	P21283	44 kDa	TRUE	Homo sapiens	0.0419	0	0	0	0	0	0.0419	0	0	0.0419	0	0	0	0	0.0419	0	0.0864	0.0419	0.0419	0	0	0	0	0.0419	0	0	0.0209	0	0	0	0	0	0	0	0	0	0.0419	0	0	0	0	0	0	0
847	AP-2 complex subunit sigma OS=Homo sapiens GN=AP2S1 PE=1 SV=2	P53680	17 kDa		Homo sapiens	0.106	0	0.0563	0	0	0	0	0	0	0	0.0493	0	0	0	0	0	0	0	0	0	0	0	0	0	0	0	0	0	0	0	0	0	0	0	0	0	0	0	0	0	0	0	0	0
848	V-type proton ATPase subunit H OS=Homo sapiens GN=ATP6V1H PE=1 SV=1	Q9UI12	56 kDa		Homo sapiens	0	0.0476	0.0476	0	0.0476	0	0.0331	0	0.0476	0	0.0228	0.0476	0	0	0.0476	0	0	0.0476	0	0	0	0	0	0	0	0	0.0476	0	0	0	0	0	0	0	0	0	0.0704	0.0476	0	0	0	0	0	0
849	Ester hydrolase C11orf54 OS=Homo sapiens GN=C11orf54 PE=1 SV=1	Q9H0W9 (+2)	35 kDa		Homo sapiens	0	0.054	0.054	0.054	0	0	0	0	0	0	0.054	0.054	0	0.0952	0	0	0.054	0.054	0.054	0	0	0	0	0	0	0.054	0	0	0	0	0	0	0	0	0	0	0	0	0.054	0	0	0	0	0
850	Small nuclear ribonucleoprotein F OS=Homo sapiens GN=SNRPF PE=1 SV=1	P62306	10 kDa		Homo sapiens	0	0.151	0.151	0	0	0	0	0	0	0	0.151	0.151	0	0	0	0	0.151	0.151	0.151	0	0	0	0	0	0	0	0	0	0	0	0	0	0	0	0	0	0.151	0	0	0	0	0	0	0
851	Folate receptor gamma OS=Homo sapiens GN=FOLR3 PE=1 SV=1	P41439	28 kDa		Homo sapiens	0	0.0535	0.0535	0.0535	0	0	0	0	0	0	0.0535	0.0535	0	0	0	0	0	0.0535	0.0535	0	0	0	0	0.0535	0.0535	0.0535	0	0	0	0	0	0.0535	0.0535	0	0	0	0.0535	0.0535	0.0535	0	0	0	0	0
852	Cytokine-dependent hematopoietic cell linker OS=Homo sapiens GN=CLNK PE=2 SV=2	Q7Z7G1 (+1)	50 kDa		Homo sapiens	0	0	0	0	0	0	0	0	0	0	0	0	0	0	0	0	0	0	0	0	0	0	0	0	0	0	0.028	0.028	0	0	0	0	0	0.028	0	0	0	0	0	0	0	0	0	0
853	Histone acetyltransferase type B catalytic subunit OS=Homo sapiens GN=HAT1 PE=1 SV=1	O14929	50 kDa		Homo sapiens	0	0.074	0.031	0.031	0	0.031	0	0	0	0.031	0.074	0.031	0	0	0	0	0	0.031	0.074	0	0	0	0	0	0	0	0	0	0	0	0	0	0	0	0	0	0	0	0	0	0	0	0	0
854	Calsyntenin-1 OS=Homo sapiens GN=CLSTN1 PE=1 SV=1	O94985 (+1)	110 kDa		Homo sapiens	0	0	0	0	0	0	0	0	0	0	0	0	0.00618	0	0	0	0	0	0	0	0	0	0	0.0387	0.0367	0	0	0	0	0	0.0112	0.0387	0	0	0.0112	0.0245	0	0	0	0.0173	0	0.0245	0	0.0296
855	Alpha-1-acid glycoprotein 1 OS=Homo sapiens GN=ORM1 PE=1 SV=1	P02763	24 kDa		Homo sapiens	0	0	0	0	0.119	0	0	0	0	0	0	0	0	0	0	0	0	0	0	0	0	0	0.0746	0	0	0	0.119	0	0	0	0	0	0	0	0	0	0	0	0	0.159	0	0	0	0
856	26S proteasome non-ATPase regulatory subunit 7 OS=Homo sapiens GN=PSMD7 PE=1 SV=2	P51665	37 kDa		Homo sapiens	0.0525	0.0741	0	0	0.0525	0	0	0	0	0.0525	0.0741	0.0741	0	0	0	0	0.0525	0.0741	0.0741	0	0	0	0	0	0	0	0	0	0	0	0	0	0	0	0	0	0.0741	0	0	0	0	0	0	0
857	N-sulphoglucosamine sulphohydrolase OS=Homo sapiens GN=SGSH PE=1 SV=1	P51688	57 kDa		Homo sapiens	0	0	0	0.0538	0	0	0	0	0	0	0.0239	0.0239	0.0239	0	0	0	0.0538	0.0458	0.0697	0	0	0	0	0	0	0	0	0	0	0	0	0	0	0	0	0.0239	0	0	0	0	0	0	0	0
858	Coronin-7 OS=Homo sapiens GN=CORO7 PE=1 SV=2	P57737 (+1)	101 kDa		Homo sapiens	0	0	0	0	0.0281	0	0.0443	0	0	0.0195	0	0	0	0	0	0	0	0.0249	0	0	0	0	0	0	0	0	0.0195	0	0	0	0	0	0	0	0	0	0.067	0.0249	0	0	0	0	0	0
859	1,4-alpha-glucan-branching enzyme OS=Homo sapiens GN=GBE1 PE=1 SV=2	Q04446	80 kDa		Homo sapiens	0	0.0214	0	0	0.0342	0	0	0	0	0	0	0.0199	0	0	0	0	0	0	0	0	0	0	0	0	0	0	0	0	0	0	0	0	0	0.0157	0	0	0	0	0	0	0	0	0	0
860	Pseudouridine-5'-monophosphatase OS=Homo sapiens GN=HDHD1 PE=1 SV=3	Q08623	25 kDa		Homo sapiens	0	0	0.0965	0	0	0	0	0	0.0439	0	0	0.175	0	0	0	0	0	0	0.0965	0	0	0	0	0	0	0	0	0	0	0	0	0	0	0	0	0	0	0	0	0	0	0	0	0
861	N-myc-interactor OS=Homo sapiens GN=NMI PE=1 SV=2	Q13287	35 kDa		Homo sapiens	0	0	0	0	0.0391	0	0	0	0	0	0.0684	0	0	0	0.0358	0	0	0	0	0	0	0	0	0	0	0	0	0	0	0	0	0	0	0	0	0	0	0	0	0	0	0	0	0
862	Early endosome antigen 1 OS=Homo sapiens GN=EEA1 PE=1 SV=2	Q15075	162 kDa		Homo sapiens	0.0078	0.0135	0.0163	0	0	0	0.0078	0	0	0.0156	0.0135	0.0276	0	0	0	0	0	0.00709	0.0078	0	0	0	0	0	0	0	0	0	0	0	0	0	0	0	0	0	0	0	0	0	0	0	0	0
863	Golgi apparatus protein 1 OS=Homo sapiens GN=GLG1 PE=1 SV=2	Q92896 (+1)	135 kDa		Homo sapiens	0	0	0	0	0	0	0	0	0	0	0	0	0.00848	0	0	0	0.011	0	0	0	0	0	0	0	0	0	0.011	0	0	0	0.011	0	0	0.011	0	0.011	0	0	0	0.0195	0	0	0	0.011
864	Tissue alpha-L-fucosidase OS=Homo sapiens GN=FUCA1 PE=1 SV=4	P04066	54 kDa		Homo sapiens	0.0236	0	0	0	0	0	0	0	0	0.0365	0.0472	0.0236	0	0	0	0	0.0365	0	0	0	0	0	0.0236	0	0	0	0	0	0	0	0	0	0	0	0	0	0	0	0	0	0	0	0	0.0236
865	Programmed cell death protein 6 OS=Homo sapiens GN=PDCD6 PE=1 SV=1	O75340	22 kDa		Homo sapiens	0.089	0	0	0	0.0995	0.0524	0	0	0	0	0	0	0.0576	0	0	0	0.089	0	0	0	0	0	0	0	0	0	0	0	0	0	0	0	0	0.0314	0	0	0	0	0	0	0	0	0	0
866	U8 snoRNA-decapping enzyme OS=Homo sapiens GN=NUDT16 PE=1 SV=2	Q96DE0	21 kDa		Homo sapiens	0.179	0.0667	0	0.0974	0	0	0.0667	0	0	0.0821	0.133	0.0667	0	0	0.0667	0	0.0821	0.21	0.0974	0	0	0	0	0	0	0	0	0	0	0	0	0	0	0	0	0	0.0974	0	0	0	0	0	0	0
867	Isoform 3 of Gamma-parvin OS=Homo sapiens GN=PARVG	Q9HBI0-3	21 kDa		unknown	0	0	0	0	0	0	0	0	0	0	0	0.0642	0	0	0	0	0	0	0	0	0	0	0	0	0	0	0	0	0	0	0	0	0	0	0	0	0	0	0	0	0	0	0	0
868	Fibroleukin OS=Homo sapiens GN=FGL2 PE=1 SV=1	Q14314	50 kDa	TRUE	Homo sapiens	0	0	0	0	0	0	0	0	0	0	0	0	0	0	0	0	0	0	0	0	0	0	0	0	0	0	0	0	0	0	0	0	0	0	0	0	0	0	0	0	0	0	0	0
869	Argininosuccinate lyase OS=Homo sapiens GN=ASL PE=1 SV=4	P04424	52 kDa		Homo sapiens	0	0.0668	0	0.0431	0	0	0.0431	0	0	0	0.0668	0.0668	0	0	0.0237	0	0.0668	0.0841	0.108	0	0	0	0	0	0	0	0	0	0	0	0	0	0	0	0	0	0	0	0	0	0	0	0	0
870	Thimet oligopeptidase OS=Homo sapiens GN=THOP1 PE=1 SV=2	P52888	79 kDa		Homo sapiens	0	0.0276	0.0276	0	0	0	0	0	0.0276	0	0	0.0421	0	0	0	0	0.0334	0.0145	0.0276	0	0	0	0	0	0	0	0	0	0	0	0	0	0	0	0	0	0.0276	0	0	0	0	0	0	0
871	Nascent polypeptide-associated complex subunit alpha OS=Homo sapiens GN=NACA PE=1 SV=1	Q13765	23 kDa		Homo sapiens	0.0605	0.126	0	0	0	0	0.0651	0	0.0651	0	0.0651	0	0	0	0.0651	0	0	0.135	0	0	0	0	0	0	0	0	0	0	0	0	0	0	0	0	0	0	0.135	0.0698	0	0	0	0	0	0
872	Integrin beta-3 OS=Homo sapiens GN=ITGB3 PE=1 SV=2	P05106	87 kDa		Homo sapiens	0	0.019	0.019	0	0.0102	0	0	0	0	0	0.033	0	0	0	0	0	0	0	0	0	0	0	0	0	0.019	0	0.033	0.0393	0	0	0	0	0	0.0279	0	0	0.019	0	0	0.0178	0.0317	0	0	0
873	Clathrin interactor 1 OS=Homo sapiens GN=CLINT1 PE=1 SV=1	Q14677	68 kDa		Homo sapiens	0.0272	0	0	0	0	0	0.0176	0	0.0176	0.016	0	0	0	0	0.0176	0	0.016	0	0	0	0	0	0	0	0	0	0	0	0	0	0	0	0	0	0	0	0	0	0	0	0	0	0	0
874	High affinity immunoglobulin epsilon receptor subunit gamma OS=Homo sapiens GN=FCER1G PE=1 SV=1	P30273	10 kDa		Homo sapiens	0	0	0	0	0	0	0	0	0	0	0	0.128	0	0	0	0	0	0	0	0	0	0.233	0	0	0	0	0	0	0.233	0	0.128	0	0	0.093	0	0.221	0	0	0	0	0	0.233	0	0
875	Cytokine receptor-like factor 3 OS=Homo sapiens GN=CRLF3 PE=1 SV=2	Q8IUI8	50 kDa		Homo sapiens	0.0271	0.0271	0.0271	0	0	0	0	0	0	0.0271	0.0271	0.0271	0	0	0	0.0271	0.0271	0.0271	0	0	0	0	0	0	0	0	0	0	0	0	0	0	0	0	0	0	0	0	0	0	0	0	0	0
876	Mitochondrial peptide methionine sulfoxide reductase OS=Homo sapiens GN=MSRA PE=1 SV=1	Q9UJ68	26 kDa		Homo sapiens	0.0638	0.0851	0	0	0.0638	0	0	0	0	0.102	0	0	0	0	0	0	0.0383	0	0.0638	0	0	0	0	0	0	0.0766	0	0	0	0	0	0	0	0	0	0	0	0	0.0766	0	0	0	0	0
877	Gamma-aminobutyric acid receptor-associated protein OS=Homo sapiens GN=GABARAP PE=1 SV=1	O95166	14 kDa	TRUE	Homo sapiens	0.0598	0.145	0.0598	0.145	0	0	0	0	0	0.205	0.094	0.145	0	0.145	0	0	0	0.299	0.094	0	0	0	0	0	0	0.145	0	0	0	0	0	0	0	0	0	0	0.145	0	0.145	0	0	0	0	0
878	Isoform 4 of Double-stranded RNA-specific adenosine deaminase OS=Homo sapiens GN=ADAR	P55265-4	141 kDa		unknown	0	0	0	0	0	0	0	0	0	0	0	0	0	0	0	0	0.00788	0	0	0	0	0	0	0	0	0	0	0	0	0	0	0	0	0	0	0	0	0	0	0	0	0	0	0
879	General vesicular transport factor p115 OS=Homo sapiens GN=USO1 PE=1 SV=2	O60763 (+1)	108 kDa		Homo sapiens	0.026	0	0	0	0	0.0104	0.0104	0	0.0104	0.0198	0.0104	0	0	0	0.0104	0	0	0.0187	0	0	0	0	0	0	0	0	0	0	0	0	0	0	0	0	0	0	0	0	0	0	0	0	0	0
880	Probable ATP-dependent RNA helicase DDX6 OS=Homo sapiens GN=DDX6 PE=1 SV=2	P26196	54 kDa		Homo sapiens	0	0.0248	0.0393	0	0.0373	0.0248	0	0	0	0	0	0.0642	0	0.0476	0	0	0.0538	0.0248	0.0559	0	0	0	0	0	0	0	0	0	0	0	0	0	0	0	0	0	0.0248	0	0	0	0	0	0	0
881	Protein phosphatase 1F OS=Homo sapiens GN=PPM1F PE=1 SV=3	P49593	50 kDa		Homo sapiens	0.0573	0.0793	0.123	0	0	0	0	0	0	0	0.0573	0.022	0	0	0	0	0	0	0	0	0	0	0	0	0	0	0	0	0	0	0	0	0	0	0	0	0	0	0	0	0	0	0	0
882	Peroxisomal multifunctional enzyme type 2 OS=Homo sapiens GN=HSD17B4 PE=1 SV=3	P51659	80 kDa		Homo sapiens	0.0177	0.0177	0.0177	0	0	0	0.0177	0	0	0	0	0.0177	0	0	0	0	0.038	0.0611	0	0	0	0	0	0	0	0	0	0	0	0	0	0	0	0	0	0	0.038	0	0	0	0	0	0	0
883	Heterogeneous nuclear ribonucleoprotein A3 OS=Homo sapiens GN=HNRNPA3 PE=1 SV=2	P51991 (+1)	40 kDa	TRUE	Homo sapiens	0.0185	0	0	0	0	0	0.0423	0	0	0	0	0	0	0	0	0	0	0.045	0	0	0	0	0	0	0	0	0.0185	0	0	0	0	0	0	0.0185	0	0	0.161	0	0	0	0	0	0	0
884	UV excision repair protein RAD23 homolog B OS=Homo sapiens GN=RAD23B PE=1 SV=1	P54727	43 kDa	TRUE	Homo sapiens	0.0196	0	0	0	0.0244	0	0	0	0	0.0196	0.0513	0	0	0	0.0465	0	0.0709	0.066	0.0709	0	0	0	0	0	0	0	0	0	0	0	0	0	0	0	0	0	0	0	0	0	0	0	0	0
885	Isoform 2 of Tyrosine-protein phosphatase non-receptor type 11 OS=Homo sapiens GN=PTPN11	Q06124-2	68 kDa	TRUE	unknown	0.0438	0.0438	0.0253	0	0.0101	0	0	0	0	0	0.0438	0.0185	0	0	0.0253	0	0	0.0253	0	0	0	0	0	0	0	0	0	0	0	0	0	0	0	0	0	0	0	0	0	0	0	0	0	0
886	WD40 repeat-containing protein SMU1 OS=Homo sapiens GN=SMU1 PE=1 SV=2	Q2TAY7	58 kDa		Homo sapiens	0	0.0546	0	0	0.0253	0	0	0.0468	0	0.0468	0.0507	0.0799	0	0	0	0	0.0546	0.0253	0	0	0	0	0	0	0	0	0	0	0	0	0	0	0	0	0	0	0.0546	0	0	0	0	0	0	0
887	GTPase IMAP family member 4 OS=Homo sapiens GN=GIMAP4 PE=1 SV=1	Q9NUV9	38 kDa		Homo sapiens	0	0	0	0	0.0729	0.0304	0	0	0	0.0304	0	0	0.0304	0.0578	0	0	0.0304	0	0	0	0	0	0	0	0	0	0.0304	0.0274	0	0	0	0	0	0.0729	0	0	0	0	0	0	0	0	0	0
888	CD166 antigen OS=Homo sapiens GN=ALCAM PE=1 SV=2	Q13740 (+1)	65 kDa		Homo sapiens	0	0	0	0	0	0	0	0	0	0	0	0.0189	0	0	0	0.0189	0	0.0189	0	0	0	0.0189	0	0.0189	0	0	0.0429	0.0189	0	0	0	0.0617	0.0617	0.0412	0	0.0189	0	0	0	0.024	0	0.0189	0	0
889	Cluster of Phosphatidylinositol 3-kinase regulatory subunit alpha OS=Homo sapiens GN=PIK3R1 PE=1 SV=2 (P27986)	P27986 [2]	84 kDa	TRUE	Homo sapiens	0	0	0.0193	0	0	0.0276	0	0	0	0.0304	0.0787	0	0	0	0	0	0	0	0	0	0	0	0	0	0	0	0	0	0	0	0	0	0	0	0	0	0	0	0	0	0	0	0	0
890	Leucine-rich alpha-2-glycoprotein OS=Homo sapiens GN=LRG1 PE=1 SV=2	P02750	38 kDa		Homo sapiens	0	0	0	0	0	0	0	0	0	0	0	0	0.0288	0	0	0	0	0	0	0	0	0	0	0	0	0	0.0202	0	0	0	0.0749	0	0	0	0	0.0951	0	0	0	0	0	0	0	0.0893
891	60S ribosomal protein L22 OS=Homo sapiens GN=RPL22 PE=1 SV=2	P35268	15 kDa		Homo sapiens	0.0859	0	0	0	0	0	0.188	0	0	0.0859	0	0	0	0	0.0859	0	0	0.188	0	0	0	0	0	0	0	0	0.0859	0	0	0	0	0	0	0	0	0	0	0	0	0	0	0	0	0
892	U4/U6.U5 tri-snRNP-associated protein 2 OS=Homo sapiens GN=USP39 PE=1 SV=2	Q53GS9	65 kDa		Homo sapiens	0	0.0283	0.0779	0.0283	0	0	0	0	0	0	0.0549	0.0283	0	0	0	0	0	0	0	0	0	0	0	0	0	0	0	0	0	0	0	0	0	0	0	0	0	0	0	0	0	0	0	0
893	Immunoglobulin superfamily member 2 OS=Homo sapiens GN=CD101 PE=1 SV=2	Q93033	115 kDa		Homo sapiens	0	0	0	0	0	0	0	0	0	0	0	0	0	0	0	0	0	0	0	0	0	0	0.0382	0.0127	0.0245	0	0	0	0	0	0	0.0127	0.0127	0	0	0.00686	0	0	0	0	0	0	0	0
894	Ran-binding protein 3 OS=Homo sapiens GN=RANBP3 PE=1 SV=1	Q9H6Z4 (+2)	60 kDa		Homo sapiens	0	0.0476	0.037	0	0	0	0	0	0	0.037	0.0476	0.0265	0	0	0	0	0	0.0265	0.0159	0	0	0	0	0	0	0	0	0	0	0	0	0	0	0	0	0	0	0	0	0	0	0	0	0
895	C-C motif chemokine 2 OS=Homo sapiens GN=CCL2 PE=1 SV=1	P13500	11 kDa		Homo sapiens	0	0	0	0	0	0	0	0	0	0	0	0	0	0	0	0	0.172	0.0606	0.172	0	0	0	0	0	0	0	0	0	0	0	0	0	0	0	0	0	0	0	0	0	0	0	0	0
896	Protein TFG OS=Homo sapiens GN=TFG PE=1 SV=2	Q92734	43 kDa		Homo sapiens	0	0	0	0	0	0	0.015	0	0	0	0	0	0	0	0	0	0	0	0	0	0	0	0	0	0	0	0	0	0	0	0	0	0	0	0	0	0	0	0	0	0	0	0	0
897	Uncharacterized protein C10orf18 OS=Homo sapiens GN=C10orf18 PE=1 SV=1	Q5VWN6	269 kDa		unknown	0	0	0.00412	0	0	0	0.00412	0	0	0	0	0	0	0	0	0	0	0	0	0	0	0	0	0	0	0	0	0	0	0	0	0	0	0	0	0	0	0	0	0	0	0	0	0
898	Gamma-aminobutyric acid receptor subunit theta OS=Homo sapiens GN=GABRQ PE=2 SV=2	Q9UN88	72 kDa		Homo sapiens	0	0	0	0	0	0	0	0	0	0	0	0	0	0	0	0	0	0	0	0	0	0	0	0	0	0	0	0	0	0	0	0	0	0	0	0	0	0	0	0	0	0	0	0
899	Cluster of Ras-related protein Rab-27A OS=Homo sapiens GN=RAB27A PE=1 SV=3 (P51159)	P51159 [2]	25 kDa	TRUE	Homo sapiens	0.0529	0	0	0	0	0	0	0	0	0	0	0	0.131	0	0	0	0	0.0588	0	0	0	0	0	0	0	0	0.0498	0	0	0	0	0	0	0	0	0	0.109	0	0	0	0	0	0	0
900	Cluster of Protein transport protein Sec31A OS=Homo sapiens GN=SEC31A PE=1 SV=3 (O94979)	O94979 [4]	133 kDa	TRUE	Homo sapiens	0	0	0	0	0.0164	0	0	0	0	0	0	0	0	0	0	0	0	0	0	0	0	0	0	0	0	0	0	0	0	0	0	0	0	0	0	0	0	0	0	0	0	0	0	0
901	Isoform 15 of Dysferlin OS=Homo sapiens GN=DYSF	O75923-15	222 kDa	TRUE	unknown	0	0	0	0.0102	0.00665	0	0	0	0	0	0	0.0102	0.0087	0	0	0	0.00768	0.02	0.0184	0	0	0.00665	0	0	0	0.0128	0.00665	0	0	0	0	0	0	0	0	0	0	0	0	0	0	0	0	0
902	Ubiquitin-like modifier-activating enzyme ATG7 OS=Homo sapiens GN=ATG7 PE=1 SV=1	O95352	78 kDa		Homo sapiens	0.0213	0	0.0526	0.0213	0	0	0	0	0	0.0313	0	0	0	0	0	0	0	0	0	0	0	0	0	0	0	0	0	0	0	0	0	0	0	0	0	0	0	0	0	0	0	0	0	0
903	Porphobilinogen deaminase OS=Homo sapiens GN=HMBS PE=1 SV=2	P08397 (+1)	39 kDa		Homo sapiens	0	0	0	0	0	0	0	0	0	0	0.0582	0	0	0	0	0	0.191	0	0.0554	0	0	0	0	0	0	0	0	0	0	0	0	0	0	0	0	0	0	0	0	0	0	0	0	0
904	NADPH--cytochrome P450 reductase OS=Homo sapiens GN=POR PE=1 SV=2	P16435	77 kDa		Homo sapiens	0	0.034	0.0547	0	0	0	0	0	0	0.0162	0	0.0162	0	0	0	0	0.0162	0.0591	0	0	0	0	0	0	0	0	0	0	0	0	0	0	0	0	0	0	0	0	0	0	0	0	0	0
905	Cytoskeleton-associated protein 4 OS=Homo sapiens GN=CKAP4 PE=1 SV=2	Q07065	66 kDa	TRUE	Homo sapiens	0	0	0	0	0	0	0.0233	0	0	0	0	0	0	0	0	0	0	0.101	0	0	0	0	0	0	0	0	0	0	0	0	0	0	0	0	0	0	0.154	0	0	0	0	0	0	0
906	Quinone oxidoreductase OS=Homo sapiens GN=CRYZ PE=1 SV=1	Q08257	35 kDa		Homo sapiens	0.0243	0.0821	0.0821	0	0	0	0.0365	0	0	0.0243	0.0365	0.106	0	0.0821	0	0	0.079	0.112	0.155	0	0	0	0	0	0	0	0	0	0	0	0	0	0	0	0	0	0	0	0	0	0	0	0	0
907	Leukocyte immunoglobulin-like receptor subfamily A member 5 OS=Homo sapiens GN=LILRA5 PE=1 SV=1	A6NI73 (+1)	33 kDa		Homo sapiens	0	0	0	0	0	0	0	0	0	0	0	0	0	0	0	0	0	0	0	0	0	0	0	0	0.0435	0	0	0	0	0	0	0	0	0	0	0.1	0	0.14	0	0	0.0435	0.0334	0	0.0234
908	Reticulon-3 OS=Homo sapiens GN=RTN3 PE=1 SV=2	O95197 (+1)	113 kDa		Homo sapiens	0.0107	0	0.0107	0	0	0	0.0107	0	0	0.0107	0	0	0	0	0	0	0	0.0107	0	0	0	0	0	0	0	0	0	0	0	0	0	0	0	0	0	0	0.0107	0	0	0	0	0	0	0
909	Metalloproteinase inhibitor 2 OS=Homo sapiens GN=TIMP2 PE=1 SV=2	P16035	24 kDa		Homo sapiens	0	0.0682	0.0682	0	0	0	0	0	0	0.0682	0	0.0682	0	0	0.0636	0.0682	0	0.159	0	0	0	0.0682	0	0	0	0	0	0	0	0	0	0	0	0	0	0	0	0	0	0	0	0	0	0
910	C-X-C motif chemokine 3 OS=Homo sapiens GN=CXCL3 PE=1 SV=1	P19876	11 kDa		Homo sapiens	0	0	0	0	0	0	0	0	0	0	0	0	0	0	0	0	0	0	0	0	0	0	0	0	0	0	0	0	0	0	0	0	0	0	0	0	0	0	0	0	0	0.0748	0	0
911	Membrane-spanning 4-domains subfamily A member 10 OS=Homo sapiens GN=MS4A10 PE=2 SV=3	Q96PG2	30 kDa		Homo sapiens	0	0	0	0	0	0	0	0	0	0	0	0	0	0	0	0	0	0	0	0	0	0	0	0	0	0	0	0	0	0	0	0	0	0	0	0	0	0	0	0	0	0	0	0
912	Transforming growth factor beta-1 OS=Homo sapiens GN=TGFB1 PE=1 SV=2	P01137	44 kDa		Homo sapiens	0	0	0	0.0513	0.0513	0	0	0	0	0	0	0	0	0	0	0	0	0.0513	0	0	0	0	0	0.0513	0.0513	0	0.0487	0	0	0	0	0	0.0513	0	0	0	0	0	0.0513	0.0769	0	0	0	0
913	Transcobalamin-1 OS=Homo sapiens GN=TCN1 PE=1 SV=2	P20061	48 kDa		Homo sapiens	0	0	0	0	0.111	0	0	0	0	0	0	0	0.0508	0	0	0	0	0	0	0	0	0	0	0	0	0.0785	0.157	0	0	0	0	0	0	0.0785	0	0	0	0	0.0508	0.0878	0	0	0	0
914	Glutaredoxin-1 OS=Homo sapiens GN=GLRX PE=1 SV=2	P35754	12 kDa		Homo sapiens	0	0.377	0	0	0.274	0	0.387	0	0	0.104	0	0	0	0	0.387	0	0	0.274	0	0	0	0	0	0	0	0	0	0	0	0	0	0	0	0	0	0	0	0	0	0	0	0	0	0
915	40S ribosomal protein S6 OS=Homo sapiens GN=RPS6 PE=1 SV=1	P62753	29 kDa		Homo sapiens	0.0321	0	0	0	0.0321	0.0803	0.0803	0	0.141	0.112	0	0	0	0	0.0482	0	0	0	0	0	0	0	0	0	0	0	0	0	0	0	0	0	0	0	0	0	0.0602	0	0	0	0	0	0	0
916	Hexokinase-2 OS=Homo sapiens GN=HK2 PE=1 SV=2	P52789	102 kDa	TRUE	Homo sapiens	0.024	0	0	0	0	0	0	0	0	0.0567	0.0447	0	0.00763	0	0	0	0.0567	0.0556	0	0	0	0	0	0	0	0	0	0	0	0	0	0	0	0	0	0	0.0523	0	0	0	0	0	0	0
917	Lysosome-associated membrane glycoprotein 1 OS=Homo sapiens GN=LAMP1 PE=1 SV=3	P11279	45 kDa		Homo sapiens	0.0384	0.0384	0	0.0384	0	0	0	0	0	0	0	0.0384	0.0647	0	0	0	0.0384	0.0552	0.0384	0	0	0	0	0	0.0695	0	0.0384	0	0	0	0	0.0384	0	0	0	0	0.0384	0.0384	0	0	0	0	0	0
918	Matrix metalloproteinase-23 OS=Homo sapiens GN=MMP23A PE=1 SV=2	O75900 (+2)	44 kDa		Homo sapiens	0	0	0	0	0	0	0.0205	0	0	0	0.0205	0.0205	0	0	0	0	0	0	0	0	0	0	0	0	0	0	0	0.0205	0	0	0	0	0	0	0	0	0	0	0	0	0	0	0	0
919	Protein AHNAK2 OS=Homo sapiens GN=AHNAK2 PE=1 SV=2	Q8IVF2 (+1)	617 kDa		Homo sapiens	0	0	0	0	0	0	0	0	0	0	0	0	0	0	0	0	0	0	0	0	0	0	0	0	0	0	0	0	0	0	0	0	0	0	0	0	0	0	0	0	0	0	0	0
920	Cluster of Integrin beta-1 OS=Homo sapiens GN=ITGB1 PE=1 SV=2 (P05556)	P05556	88 kDa	TRUE	Homo sapiens	0	0	0	0	0	0	0	0	0	0	0	0	0	0	0	0	0	0	0	0	0	0	0	0	0	0	0.0213	0	0	0	0	0	0	0	0	0.0125	0	0	0	0	0	0	0	0
921	Poly(ADP-ribose) glycohydrolase ARH3 OS=Homo sapiens GN=ADPRHL2 PE=1 SV=1	Q9NX46	39 kDa		Homo sapiens	0	0.0771	0.0441	0	0.0331	0	0	0	0	0	0.0441	0	0	0.0386	0	0	0	0	0.0992	0	0	0	0	0	0	0	0	0	0	0	0	0	0	0	0	0	0	0	0	0	0	0	0	0
922	Arf-GAP with coiled-coil, ANK repeat and PH domain-containing protein 2 OS=Homo sapiens GN=ACAP2 PE=1 SV=3	Q15057	88 kDa		Homo sapiens	0.0231	0.0141	0.0141	0	0	0	0.0141	0	0	0.0257	0.0141	0	0	0.0141	0.0219	0	0.0141	0	0	0	0	0	0	0	0	0	0	0	0	0	0	0	0	0	0	0	0	0	0	0	0	0	0	0
923	Lymphocyte-specific protein 1 OS=Homo sapiens GN=LSP1 PE=1 SV=1	P33241	37 kDa		Homo sapiens	0	0.118	0.0796	0	0	0	0.0796	0	0	0.0796	0.0796	0.0796	0	0	0.0796	0	0	0.118	0.0796	0	0	0.0796	0	0.0796	0	0	0	0	0	0	0	0.0796	0	0	0	0	0.0796	0.0796	0	0	0	0	0	0
924	Protein farnesyltransferase/geranylgeranyltransferase type-1 subunit alpha OS=Homo sapiens GN=FNTA PE=1 SV=1	P49354	44 kDa		Homo sapiens	0	0.0369	0.0369	0	0.0475	0	0	0	0	0.0475	0.0475	0.0844	0	0	0	0	0.0475	0.0844	0.0475	0	0	0	0	0	0	0	0	0	0	0	0	0	0	0	0	0	0	0	0	0	0	0	0	0
925	Ragulator complex protein LAMTOR2 OS=Homo sapiens GN=LAMTOR2 PE=1 SV=1	Q9Y2Q5	14 kDa		Homo sapiens	0.144	0.144	0.144	0	0	0.12	0	0	0	0	0.144	0.144	0	0.144	0	0	0	0.144	0.144	0	0	0	0	0	0	0	0	0	0	0	0	0	0	0	0	0	0	0	0	0	0	0	0	0
926	Proteolipid protein 2 OS=Homo sapiens GN=PLP2 PE=1 SV=1	Q04941	17 kDa		Homo sapiens	0	0	0	0	0	0	0.0855	0	0	0.0855	0	0	0	0	0	0	0	0	0	0	0	0.0855	0	0	0	0	0	0	0	0	0.0855	0	0	0	0	0	0	0	0	0	0	0	0	0
927	Histone-lysine N-methyltransferase MLL OS=Homo sapiens GN=MLL PE=1 SV=5	Q03164 (+1)	432 kDa		Homo sapiens	0	0	0	0	0	0	0	0	0	0	0	0	0	0	0	0	0	0	0	0	0	0	0.00277	0	0.00277	0	0	0	0	0	0	0	0	0	0	0	0	0	0	0	0	0	0	0
928	Roundabout homolog 1 OS=Homo sapiens GN=ROBO1 PE=1 SV=1	Q9Y6N7 (+3)	181 kDa		Homo sapiens	0.00485	0	0	0	0	0	0	0	0	0.00485	0	0	0	0.00485	0.00485	0.00485	0.00485	0.00495	0	0	0	0	0	0	0	0	0	0	0	0	0	0	0	0	0	0	0	0	0	0	0	0	0	0
929	Cluster of Host cell factor 1 OS=Homo sapiens GN=HCFC1 PE=1 SV=2 (P51610)	P51610	209 kDa	TRUE	Homo sapiens	0	0	0.0059	0	0.00491	0	0	0	0	0	0.0059	0.0133	0	0.0059	0	0	0.00541	0.0133	0	0	0	0	0	0	0	0	0	0	0	0	0	0	0	0	0	0	0	0	0	0	0	0	0	0
930	Cluster of Isoform 2 of Putative RNA-binding protein Luc7-like 2 OS=Homo sapiens GN=LUC7L2 (Q9Y383-2)	Q9Y383-2	46 kDa	TRUE	unknown	0.087	0.0384	0	0	0	0	0.0384	0	0	0	0.0384	0.0384	0	0	0.0384	0	0	0	0	0	0	0	0	0	0	0	0	0	0	0	0	0	0	0	0	0	0.0384	0	0	0	0	0	0	0
931	von Willebrand factor OS=Homo sapiens GN=VWF PE=1 SV=4	P04275	309 kDa		Homo sapiens	0	0	0	0	0.0171	0	0	0	0	0	0	0	0.00818	0	0	0	0	0	0	0	0	0	0	0	0	0	0.016	0	0	0	0	0	0	0.0199	0	0	0	0	0	0.00462	0	0	0	0
932	Arylsulfatase A OS=Homo sapiens GN=ARSA PE=1 SV=3	P15289	54 kDa	TRUE	Homo sapiens	0	0	0	0	0.0335	0	0	0	0	0	0.0335	0	0.0335	0	0	0	0	0.0335	0.0335	0	0	0	0	0.0335	0.0335	0	0.0335	0	0	0	0	0.0335	0.0335	0	0	0	0	0.0335	0	0.0335	0	0	0	0
933	Acid sphingomyelinase-like phosphodiesterase 3a OS=Homo sapiens GN=SMPDL3A PE=1 SV=2	Q92484	51 kDa		Homo sapiens	0	0	0	0	0	0	0	0	0	0	0	0	0.0177	0	0	0	0	0	0	0	0	0	0	0	0	0	0	0	0	0	0.0177	0	0	0	0	0.0883	0.0486	0	0.0486	0.0993	0	0	0	0.0706
934	DAZ-associated protein 1 OS=Homo sapiens GN=DAZAP1 PE=1 SV=1	Q96EP5 (+1)	43 kDa		Homo sapiens	0.0369	0.0393	0.0397	0	0	0	0.0369	0	0	0	0.113	0.0762	0	0	0	0	0	0.0762	0.0369	0	0	0	0	0	0	0	0	0	0	0	0	0	0.0393	0	0	0	0.0393	0.0393	0	0	0	0	0	0
935	40S ribosomal protein S2 OS=Homo sapiens GN=RPS2 PE=1 SV=2	P15880	31 kDa		Homo sapiens	0.0683	0.0375	0	0	0	0	0.0375	0	0	0.0614	0	0	0	0	0	0	0	0.0819	0	0	0	0	0	0	0	0	0	0	0	0	0	0	0	0	0	0	0.0819	0	0	0	0	0	0	0
936	U2 snRNP-associated SURP motif-containing protein OS=Homo sapiens GN=U2SURP PE=1 SV=2	O15042 (+1)	118 kDa		Homo sapiens	0	0	0	0	0	0	0	0	0	0	0	0	0	0	0.0146	0	0	0.0224	0	0	0	0	0	0	0	0	0	0	0	0	0	0	0	0	0	0	0	0	0	0	0	0	0	0
937	Amyloid beta A4 precursor protein-binding family B member 1-interacting protein OS=Homo sapiens GN=APBB1IP PE=1 SV=1	Q7Z5R6	73 kDa		Homo sapiens	0.015	0	0.015	0.015	0.048	0.027	0	0	0	0.015	0	0	0.0255	0	0	0	0	0	0	0	0	0	0	0	0	0	0.039	0	0	0	0	0	0	0	0	0	0	0	0	0	0	0	0	0
938	Caspase-3 OS=Homo sapiens GN=CASP3 PE=1 SV=2	P42574	32 kDa		Homo sapiens	0	0.0397	0.0397	0.0758	0	0	0	0	0	0.0397	0	0.0397	0	0	0	0	0.0505	0.0397	0.116	0	0	0	0	0	0	0	0	0	0	0	0	0	0	0	0	0	0	0	0	0	0	0	0	0
939	40S ribosomal protein S24 OS=Homo sapiens GN=RPS24 PE=1 SV=1	P62847 (+2)	15 kDa		Homo sapiens	0.0923	0.113	0	0	0.0902	0.203	0.113	0	0	0.203	0	0	0	0	0	0	0	0	0	0	0	0	0	0	0	0	0	0.0902	0	0	0	0	0	0	0	0	0.113	0	0	0	0	0	0	0
940	Sorbitol dehydrogenase OS=Homo sapiens GN=SORD PE=1 SV=4	Q00796	38 kDa		Homo sapiens	0.0224	0.0476	0.0784	0	0.0252	0	0	0	0	0	0.0252	0.0448	0	0	0	0	0	0	0	0	0	0	0	0	0	0	0	0	0	0	0	0	0	0	0	0	0	0	0	0	0	0	0	0
941	Isoform 2 of GMP reductase 2 OS=Homo sapiens GN=GMPR2	Q9P2T1-2	40 kDa	TRUE	unknown	0.0246	0	0.0984	0	0	0	0	0	0	0	0	0	0	0	0	0	0	0	0	0	0	0	0	0	0	0	0	0	0	0	0	0	0	0	0	0	0	0	0	0	0	0	0	0
942	Nuclear transport factor 2 OS=Homo sapiens GN=NUTF2 PE=1 SV=1	P61970	14 kDa		Homo sapiens	0	0	0	0	0	0	0.063	0	0	0	0	0.063	0	0	0.063	0	0	0	0	0	0	0	0	0	0	0	0	0	0	0	0	0	0	0	0	0	0	0	0	0	0	0	0	0
943	Non-POU domain-containing octamer-binding protein OS=Homo sapiens GN=NONO PE=1 SV=4	Q15233	54 kDa	TRUE	Homo sapiens	0.0361	0	0	0	0.0488	0	0	0	0	0	0	0	0	0	0	0	0	0.0849	0	0	0	0	0	0	0	0	0	0	0	0	0	0	0	0	0	0	0.0658	0.0297	0	0	0	0	0	0
944	DNA-directed RNA polymerase III subunit RPC1 OS=Homo sapiens GN=POLR3A PE=1 SV=2	O14802	156 kDa	TRUE	Homo sapiens	0.00576	0	0	0	0.0101	0	0	0	0	0.00576	0	0	0	0	0	0	0	0	0	0	0	0	0	0	0	0	0.00576	0	0	0	0	0	0	0	0	0	0	0	0	0	0	0	0	0
945	Retinoblastoma-like protein 1 OS=Homo sapiens GN=RBL1 PE=1 SV=3	P28749 (+1)	121 kDa		Homo sapiens	0	0	0	0	0.0103	0	0	0	0	0	0	0	0	0	0	0	0	0	0	0	0	0	0	0	0	0	0.0103	0	0	0	0	0	0	0	0	0	0	0	0	0	0	0	0	0
946	Cluster of DNA topoisomerase 1 OS=Homo sapiens GN=TOP1 PE=1 SV=2 (P11387)	P11387	91 kDa	TRUE	Homo sapiens	0	0.0209	0.0157	0	0.0131	0	0.0157	0	0	0.0601	0.0209	0	0	0	0.0314	0	0	0	0	0	0	0	0	0	0	0	0	0	0	0	0	0	0	0	0	0	0	0	0	0	0	0	0	0
947	GDH/6PGL endoplasmic bifunctional protein OS=Homo sapiens GN=H6PD PE=1 SV=2	O95479	89 kDa		Homo sapiens	0	0	0	0	0.0455	0	0	0	0	0	0	0	0	0	0	0	0	0.0202	0	0	0	0	0	0	0	0	0.0202	0	0	0	0	0	0	0	0	0	0	0	0.0202	0	0	0	0	0
948	Osteopontin OS=Homo sapiens GN=SPP1 PE=1 SV=1	P10451 (+2)	35 kDa		Homo sapiens	0	0	0	0.0541	0	0	0	0	0	0	0	0	0	0	0	0	0.0414	0.0414	0	0	0	0	0	0.217	0.0414	0.0541	0	0	0	0	0	0.0414	0	0	0	0	0	0	0	0	0	0	0	0
949	Trifunctional purine biosynthetic protein adenosine-3 OS=Homo sapiens GN=GART PE=1 SV=1	P22102	108 kDa		Homo sapiens	0.0218	0	0	0	0	0	0	0	0	0	0.0248	0	0	0	0	0	0	0	0	0	0	0	0	0	0	0	0	0	0	0	0	0	0	0	0	0	0.0248	0	0	0	0	0	0	0
950	Valyl-tRNA synthetase OS=Homo sapiens GN=VARS PE=1 SV=4	P26640	140 kDa		Homo sapiens	0.0332	0	0	0	0	0.015	0.015	0	0	0	0.0277	0.0111	0	0	0	0	0	0	0	0	0	0	0	0	0	0	0	0	0	0	0	0	0	0	0	0	0	0	0	0	0	0	0	0
951	EH domain-containing protein 4 OS=Homo sapiens GN=EHD4 PE=1 SV=1	Q9H223	61 kDa	TRUE	Homo sapiens	0	0.0277	0	0	0	0	0	0	0	0	0	0	0.037	0	0	0	0	0.0277	0	0	0	0	0	0.0444	0.0462	0	0.0444	0	0	0	0	0.0277	0	0	0	0	0.024	0	0	0	0	0	0	0
952	Ubiquitin fusion degradation protein 1 homolog OS=Homo sapiens GN=UFD1L PE=1 SV=3	Q92890 (+1)	35 kDa		Homo sapiens	0	0.0489	0.0912	0.0489	0.0489	0	0	0	0	0.0814	0.0489	0.0912	0	0	0	0	0	0.0489	0.0423	0	0	0	0	0	0	0	0	0	0	0	0	0.0489	0	0	0	0	0	0.0489	0	0	0	0	0	0
953	Cluster of Nucleolysin TIAR OS=Homo sapiens GN=TIAL1 PE=1 SV=1 (Q01085)	Q01085	42 kDa	TRUE	Homo sapiens	0.0347	0	0	0	0	0.0347	0	0	0	0	0	0	0	0	0	0	0	0	0	0	0	0	0	0	0	0	0	0	0	0	0	0	0	0	0	0	0	0	0	0	0	0	0	0
954	Cluster of Protein argonaute-1 OS=Homo sapiens GN=EIF2C1 PE=1 SV=3 (Q9UL18)	Q9UL18 [3]	97 kDa	TRUE	Homo sapiens	0	0	0	0	0	0	0	0	0	0	0	0	0	0	0.014	0	0	0	0	0	0	0	0	0	0	0	0	0	0	0	0	0	0	0	0	0	0	0	0	0	0	0	0	0
955	26S proteasome non-ATPase regulatory subunit 3 OS=Homo sapiens GN=PSMD3 PE=1 SV=2	O43242	61 kDa		Homo sapiens	0	0.0243	0	0	0	0	0.0187	0	0	0.0712	0	0	0	0	0	0	0.0524	0.0861	0	0	0	0	0	0	0	0	0	0	0	0	0	0	0	0	0	0	0	0	0	0	0	0	0	0
956	Bifunctional aminoacyl-tRNA synthetase OS=Homo sapiens GN=EPRS PE=1 SV=5	P07814	171 kDa	TRUE	Homo sapiens	0	0.0212	0.0126	0	0	0	0	0	0	0	0.00926	0	0	0	0	0	0	0	0.0112	0	0	0	0	0	0	0	0	0	0	0	0	0	0	0	0	0	0	0	0	0	0	0	0	0
957	Arylsulfatase B OS=Homo sapiens GN=ARSB PE=1 SV=1	P15848	60 kDa		Homo sapiens	0	0	0	0	0.0188	0	0	0	0	0	0	0	0	0	0	0	0.0844	0	0	0	0	0	0	0	0	0	0	0	0	0	0.0188	0	0	0	0	0.0188	0	0	0	0	0	0	0	0
958	N-acetylgalactosamine-6-sulfatase OS=Homo sapiens GN=GALNS PE=1 SV=1	P34059	58 kDa	TRUE	Homo sapiens	0	0	0	0	0.0785	0	0	0	0	0	0.0287	0	0.0287	0	0	0	0.0287	0.0287	0	0	0	0	0	0	0	0	0.0287	0	0	0	0	0.0287	0	0	0	0	0	0	0.0766	0	0	0	0	0
959	60S ribosomal protein L6 OS=Homo sapiens GN=RPL6 PE=1 SV=3	Q02878	33 kDa		Homo sapiens	0.0799	0	0	0	0	0	0.0799	0	0	0.0521	0	0	0	0	0	0	0	0.0799	0	0	0	0	0	0	0	0	0.0521	0	0	0	0	0	0	0	0	0	0.0521	0	0	0	0	0	0	0
960	Toll-interacting protein OS=Homo sapiens GN=TOLLIP PE=1 SV=1	Q9H0E2	30 kDa		Homo sapiens	0	0	0	0	0.0474	0	0	0	0	0	0	0	0.0803	0	0	0	0.0584	0	0	0	0	0	0.0474	0	0	0	0.0474	0	0	0	0	0	0	0	0	0	0	0	0	0	0	0	0	0
961	Transportin-3 OS=Homo sapiens GN=TNPO3 PE=1 SV=3	Q9Y5L0 (+1)	104 kDa		Homo sapiens	0	0	0.0184	0	0.0293	0.0217	0	0	0	0.0217	0.0184	0	0	0.0217	0	0	0	0	0	0	0	0	0	0	0	0	0	0	0	0	0	0	0	0	0	0	0	0	0	0	0	0	0	0
962	Amyloid-like protein 2 OS=Homo sapiens GN=APLP2 PE=1 SV=2	Q06481 (+4)	87 kDa	TRUE	Homo sapiens	0	0	0	0	0	0	0	0	0	0	0	0	0	0	0	0	0.0118	0	0	0	0	0	0	0	0.0118	0	0	0	0	0	0	0	0	0	0	0	0	0	0	0	0	0	0	0
963	RNA-binding protein 8A OS=Homo sapiens GN=RBM8A PE=1 SV=1	Q9Y5S9	20 kDa		Homo sapiens	0.0632	0.172	0.109	0	0	0.109	0.109	0.0632	0	0	0.109	0.109	0	0	0	0	0	0.172	0.172	0	0	0	0	0	0	0	0	0	0	0	0	0	0	0	0	0	0	0	0	0	0	0	0	0
964	Nardilysin OS=Homo sapiens GN=NRD1 PE=1 SV=2	O43847 (+1)	132 kDa		Homo sapiens	0.0148	0	0	0	0	0	0	0	0	0.0165	0	0	0	0	0	0	0	0	0	0	0	0	0	0	0	0	0	0	0	0	0	0	0	0	0	0	0	0	0	0	0	0	0	0
965	ATP-dependent RNA helicase DDX1 OS=Homo sapiens GN=DDX1 PE=1 SV=2	Q92499	82 kDa		Homo sapiens	0.0257	0	0	0	0	0	0	0	0	0.0257	0	0	0	0	0	0	0.0243	0	0	0	0	0	0	0	0	0	0	0	0	0	0	0	0	0	0	0	0	0	0	0	0	0	0	0
966	Probable methylthioribulose-1-phosphate dehydratase OS=Homo sapiens GN=APIP PE=1 SV=1	Q96GX9	27 kDa		Homo sapiens	0.0496	0.0579	0.0496	0	0.0496	0	0	0	0	0	0	0	0	0	0.0496	0.0496	0.0496	0	0	0	0	0	0	0	0	0	0	0	0	0	0	0	0	0	0	0	0	0	0	0	0	0	0	0
967	UPF0587 protein C1orf123 OS=Homo sapiens GN=C1orf123 PE=1 SV=1	Q9NWV4	18 kDa		Homo sapiens	0	0	0.25	0	0	0	0	0	0	0	0.106	0	0	0	0	0	0	0	0	0	0	0	0	0	0	0	0	0	0	0	0	0	0	0	0	0	0	0	0	0	0	0	0	0
968	Malignant T cell-amplified sequence 1 OS=Homo sapiens GN=MCTS1 PE=1 SV=1	Q9ULC4 (+2)	21 kDa		Homo sapiens	0	0	0	0	0.0497	0	0	0	0	0	0.101	0	0	0	0	0	0	0	0	0	0	0	0	0	0	0	0	0	0	0	0	0	0	0	0	0	0	0	0	0	0	0	0	0
969	Junctional adhesion molecule A OS=Homo sapiens GN=F11R PE=1 SV=1	Q9Y624	33 kDa		Homo sapiens	0	0	0	0	0.0769	0	0	0	0	0	0	0	0.0268	0	0	0	0	0	0	0	0	0	0	0	0	0	0.0268	0	0	0	0.0368	0	0	0.0368	0	0	0	0	0	0.0368	0	0	0	0
970	Plastin-1 OS=Homo sapiens GN=PLS1 PE=1 SV=2	Q14651	70 kDa	TRUE	Homo sapiens	0.0207	0	0	0	0	0.0207	0	0.0143	0	0	0	0	0	0.0207	0	0.035	0	0	0	0	0	0	0	0	0	0	0	0	0	0	0	0	0	0	0	0	0	0	0	0	0	0	0	0
971	60S acidic ribosomal protein P1 OS=Homo sapiens GN=RPLP1 PE=1 SV=1	P05386	12 kDa		Homo sapiens	0.14	0	0.14	0	0	0.14	0	0	0	0.14	0	0	0	0.14	0	0	0	0.14	0.14	0	0	0	0	0	0	0	0	0	0	0	0	0	0	0	0	0	0.14	0.14	0	0	0	0	0	0
972	Interferon-induced transmembrane protein 1 OS=Homo sapiens GN=IFITM1 PE=1 SV=3	P13164	14 kDa		Homo sapiens	0	0.128	0.128	0.128	0	0	0.128	0	0	0	0	0.128	0	0	0	0	0	0	0	0	0	0	0	0.128	0	0.128	0	0.128	0	0	0	0	0	0.128	0	0	0.128	0	0.128	0	0	0	0	0
973	Cluster of F-box-like/WD repeat-containing protein TBL1XR1 OS=Homo sapiens GN=TBL1XR1 PE=1 SV=1 (Q9BZK7)	Q9BZK7	56 kDa	TRUE	Homo sapiens	0.0409	0	0	0	0	0	0.0233	0	0	0.0409	0	0	0	0	0.0233	0	0.0778	0.0973	0.0739	0	0	0	0	0	0	0	0	0	0	0	0	0	0	0	0	0	0	0	0	0	0	0	0	0
974	Prohibitin-2 OS=Homo sapiens GN=PHB2 PE=1 SV=2	Q99623	33 kDa		Homo sapiens	0	0	0	0.0435	0	0	0.0569	0	0	0	0	0	0	0	0	0	0.0401	0.0702	0	0	0	0	0	0	0	0	0	0.0401	0	0	0	0	0	0	0	0	0.137	0.0435	0	0	0	0	0	0
975	Vascular non-inflammatory molecule 2 OS=Homo sapiens GN=VNN2 PE=1 SV=3	O95498	59 kDa		Homo sapiens	0	0	0	0.0942	0	0	0	0	0	0	0.05	0	0	0	0.0692	0	0	0	0	0	0	0	0	0	0	0.0942	0.05	0	0	0	0	0	0	0	0	0	0.119	0	0.025	0	0	0	0	0
976	Leukocyte immunoglobulin-like receptor subfamily B member 4 OS=Homo sapiens GN=LILRB4 PE=1 SV=3	Q8NHJ6 (+2)	49 kDa		Homo sapiens	0	0	0	0	0	0	0	0	0	0	0	0	0	0	0	0	0	0	0	0	0	0.029	0	0	0	0	0	0	0.029	0	0	0	0	0	0	0	0	0	0	0	0	0.0558	0	0
977	NIF3-like protein 1 OS=Homo sapiens GN=NIF3L1 PE=1 SV=2	Q9GZT8	42 kDa		Homo sapiens	0	0.103	0.0637	0.0424	0.0186	0	0	0	0	0	0.0345	0.0345	0	0	0	0	0.0424	0.0769	0	0	0	0	0	0	0	0.0345	0	0	0	0	0	0	0	0	0	0	0	0	0	0	0	0	0	0
978	Inorganic pyrophosphatase 2, mitochondrial OS=Homo sapiens GN=PPA2 PE=1 SV=2	Q9H2U2 (+2)	38 kDa		Homo sapiens	0	0.0479	0.0479	0.0458	0	0	0	0	0	0.0479	0.0479	0.0479	0	0	0	0	0	0.0479	0	0	0	0	0	0	0	0	0	0	0	0	0	0	0	0	0	0	0.0479	0	0	0	0	0	0	0
979	Ig kappa chain V-I region AG OS=Homo sapiens PE=1 SV=1	P01593 (+8)	12 kDa		Homo sapiens	0	0.167	0	0.167	0	0	0	0	0	0	0.167	0	0	0	0	0	0	0	0	0	0	0	0	0.167	0.167	0.167	0	0	0	0	0	0.167	0.167	0.167	0	0	0	0.167	0.167	0	0	0	0	0
980	Patched domain-containing protein 3 OS=Homo sapiens GN=PTCHD3 PE=1 SV=2	Q3KNS1	87 kDa		Homo sapiens	0	0	0	0	0	0	0	0	0	0	0	0	0	0	0	0	0	0	0	0	0	0	0	0	0	0	0	0.013	0	0	0	0	0	0	0	0	0	0	0	0	0	0	0.013	0
981	Galectin-9 OS=Homo sapiens GN=LGALS9 PE=1 SV=2	O00182 (+1)	40 kDa	TRUE	Homo sapiens	0	0.0366	0	0	0	0	0	0	0	0	0.0366	0	0	0	0	0	0.0394	0.0592	0.0225	0	0	0	0	0	0	0	0	0	0	0	0	0	0	0	0	0	0	0	0	0	0	0	0	0
982	Splicing factor 3B subunit 1 OS=Homo sapiens GN=SF3B1 PE=1 SV=3	O75533	146 kDa		Homo sapiens	0	0	0.0146	0	0	0	0	0	0	0.0123	0.0146	0.0146	0	0	0	0	0	0.0146	0	0	0	0	0	0	0	0	0	0	0	0	0	0	0	0	0	0	0.0337	0	0	0	0	0	0	0
983	Heterogeneous nuclear ribonucleoprotein M OS=Homo sapiens GN=HNRNPM PE=1 SV=3	P52272 (+1)	78 kDa		Homo sapiens	0	0	0	0	0	0	0.0616	0	0	0	0.0178	0	0	0	0	0	0	0.0288	0.0329	0	0	0	0	0	0	0	0	0	0	0	0	0	0	0	0	0	0.0521	0	0	0	0	0	0	0
984	Serine/threonine-protein phosphatase 5 OS=Homo sapiens GN=PPP5C PE=1 SV=1	P53041	57 kDa		Homo sapiens	0.0401	0.0261	0.0261	0.0261	0.022	0.0401	0	0	0	0.0621	0	0	0	0.0401	0	0	0.0842	0.0261	0.0261	0	0	0	0	0	0	0	0.022	0	0	0	0	0	0	0	0	0	0	0	0	0	0	0	0	0
985	60S ribosomal protein L18 OS=Homo sapiens GN=RPL18 PE=1 SV=2	Q07020	22 kDa		Homo sapiens	0.16	0	0	0	0	0.138	0.197	0.0691	0.0691	0.122	0	0	0	0.0691	0	0	0	0.0691	0	0	0	0	0	0	0	0	0	0.0691	0	0	0	0	0	0	0	0	0	0	0	0	0	0	0	0
986	Adaptin ear-binding coat-associated protein 2 OS=Homo sapiens GN=NECAP2 PE=1 SV=1	Q9NVZ3 (+2)	28 kDa		Homo sapiens	0	0	0.0532	0.0532	0	0	0	0	0	0.103	0.0532	0.0532	0	0	0	0	0.141	0	0.103	0	0	0	0	0	0	0	0	0	0	0	0	0	0	0	0	0	0.103	0	0	0	0	0	0	0
987	Peptidoglycan recognition protein 1 OS=Homo sapiens GN=PGLYRP1 PE=1 SV=1	O75594	22 kDa		Homo sapiens	0	0	0	0	0.0969	0	0	0	0	0	0	0	0.138	0	0	0	0	0	0	0	0	0	0	0	0	0.0969	0.168	0	0	0	0	0	0	0.138	0	0	0	0	0.0969	0	0	0	0	0
988	Phosphoglycolate phosphatase OS=Homo sapiens GN=PGP PE=1 SV=1	A6NDG6	34 kDa		Homo sapiens	0.0405	0	0	0	0	0.0405	0	0	0	0.0405	0	0	0	0.0779	0	0.0405	0.0312	0	0	0	0	0	0	0	0	0	0	0	0	0	0	0	0	0	0	0	0	0	0	0	0	0	0	0
989	Legumain OS=Homo sapiens GN=LGMN PE=1 SV=1	Q99538	49 kDa		Homo sapiens	0	0	0	0	0	0	0	0	0	0.0462	0	0	0	0	0	0	0	0	0	0	0	0	0	0	0	0	0	0	0	0	0	0.0393	0	0	0	0	0.0393	0.0393	0	0	0	0	0	0
990	Activated RNA polymerase II transcriptional coactivator p15 OS=Homo sapiens GN=SUB1 PE=1 SV=3	P53999	14 kDa		Homo sapiens	0.0472	0	0.0866	0	0	0	0.0472	0	0.0866	0	0	0	0	0	0.0866	0	0	0	0	0	0	0	0	0	0	0	0	0	0	0	0	0	0	0	0	0	0	0	0	0	0	0	0	0
991	Inosine-5'-monophosphate dehydrogenase 2 OS=Homo sapiens GN=IMPDH2 PE=1 SV=2	P12268	56 kDa		Homo sapiens	0.0214	0	0	0	0	0	0	0	0	0.037	0	0	0	0	0	0	0.0584	0	0	0	0	0	0	0	0	0	0.0214	0	0	0	0	0	0	0	0	0	0	0	0	0	0	0	0	0
992	7,8-dihydro-8-oxoguanine triphosphatase OS=Homo sapiens GN=NUDT1 PE=1 SV=3	P36639	23 kDa		Homo sapiens	0	0	0	0	0	0	0	0	0	0	0	0	0.0609	0	0	0	0.0609	0.0609	0	0	0	0	0	0	0	0	0	0	0	0	0	0	0	0	0	0	0	0	0	0	0	0	0	0
993	CD97 antigen OS=Homo sapiens GN=CD97 PE=1 SV=4	P48960 (+2)	92 kDa		Homo sapiens	0	0	0	0	0	0	0	0	0	0	0	0	0.0192	0	0	0	0	0	0	0	0	0	0	0.0156	0	0	0.0347	0	0	0	0	0	0	0.0192	0	0	0	0	0	0	0	0	0	0
994	Transformer-2 protein homolog beta OS=Homo sapiens GN=TRA2B PE=1 SV=1	P62995	34 kDa	TRUE	Homo sapiens	0.0799	0.0486	0.0486	0	0	0.0486	0	0.0486	0.0486	0	0.0486	0.0486	0	0.0486	0	0	0	0	0	0	0	0	0	0	0	0	0	0	0	0	0	0	0	0	0	0	0.0486	0	0	0	0	0	0	0
995	Splicing factor 3A subunit 1 OS=Homo sapiens GN=SF3A1 PE=1 SV=1	Q15459	89 kDa		Homo sapiens	0	0	0.0252	0.0252	0	0	0.0113	0	0	0	0	0	0	0	0	0	0	0.0416	0.0416	0	0	0	0	0	0	0	0	0	0	0	0	0	0	0	0	0	0	0	0	0	0	0	0	0
996	FK506-binding protein 15 OS=Homo sapiens GN=FKBP15 PE=1 SV=2	Q5T1M5	134 kDa		Homo sapiens	0	0	0	0	0	0	0	0	0	0	0.0123	0	0	0	0	0	0.0123	0.023	0.0295	0	0	0	0	0	0	0	0	0	0	0	0	0	0	0	0	0	0.0238	0.0123	0	0	0	0	0	0
997	Thioredoxin domain-containing protein 5 OS=Homo sapiens GN=TXNDC5 PE=1 SV=2	Q8NBS9	48 kDa		Homo sapiens	0.0463	0	0	0	0	0.0463	0.0231	0	0	0	0	0	0	0	0	0	0	0	0	0	0	0	0	0	0	0	0	0.0208	0	0	0	0	0	0	0	0	0	0	0	0	0	0	0.0208	0
998	Sodium/potassium-transporting ATPase subunit beta-3 OS=Homo sapiens GN=ATP1B3 PE=1 SV=1	P54709	32 kDa		Homo sapiens	0	0	0	0	0	0.0502	0	0	0	0.0394	0	0	0	0	0	0	0	0.0502	0	0	0	0	0.0538	0.0502	0.0502	0	0.0502	0.0502	0	0	0	0.0502	0.0502	0.0502	0	0	0.0502	0.0502	0	0	0	0	0	0
999	Paired box protein Pax-7 OS=Homo sapiens GN=PAX7 PE=2 SV=3	P23759 (+4)	57 kDa		Homo sapiens	0	0	0.0232	0	0	0	0.0231	0	0	0	0	0	0	0	0	0	0	0	0	0	0	0	0	0	0	0	0	0	0	0	0	0	0	0	0	0	0	0	0	0	0	0	0	0
1000	Cluster of Isoform 3 of Putative oxidoreductase GLYR1 OS=Homo sapiens GN=GLYR1 (Q49A26-3)	Q49A26-3	60 kDa	TRUE	unknown	0	0	0	0	0	0	0	0	0	0	0	0	0	0	0	0	0	0	0	0	0	0	0	0	0	0	0	0	0	0	0	0	0	0	0	0	0	0	0	0	0	0	0	0
1001	Phosphate carrier protein, mitochondrial OS=Homo sapiens GN=SLC25A3 PE=1 SV=2	Q00325 (+1)	40 kDa		Homo sapiens	0.0331	0.0331	0	0	0	0.0331	0.0331	0	0	0	0	0	0	0	0	0	0.0331	0.0663	0	0	0	0	0	0.0331	0	0	0	0	0	0	0	0	0	0	0	0	0.0332	0.0331	0	0	0	0	0	0
1002	Isoform 2 of 5'-3' exoribonuclease 2 OS=Homo sapiens GN=XRN2	Q9H0D6-2	100 kDa		unknown	0.0195	0.0172	0	0	0	0	0	0	0	0.00915	0.0172	0.0172	0	0	0	0	0	0	0	0	0	0	0	0	0	0	0	0	0	0	0	0	0	0	0	0	0	0	0	0	0	0	0	0
1003	Signal recognition particle 14 kDa protein OS=Homo sapiens GN=SRP14 PE=1 SV=2	P37108	15 kDa		Homo sapiens	0.176	0.103	0.103	0	0	0	0.0956	0	0	0	0.103	0.103	0	0.103	0	0	0	0.103	0.103	0	0	0	0	0	0	0	0	0	0	0	0	0	0	0	0	0	0.103	0.103	0	0	0	0	0	0
1004	Allograft inflammatory factor 1 OS=Homo sapiens GN=AIF1 PE=1 SV=1	P55008	17 kDa		Homo sapiens	0.0408	0.136	0	0.136	0	0.136	0.068	0	0	0	0.136	0	0	0.136	0	0	0	0	0	0	0	0	0	0	0	0	0	0	0	0	0	0	0	0	0	0	0	0	0	0	0	0	0	0
1005	Aldose 1-epimerase OS=Homo sapiens GN=GALM PE=1 SV=1	Q96C23	38 kDa		Homo sapiens	0	0.0175	0.0409	0	0	0	0.0409	0	0	0	0.0409	0.0409	0	0	0	0	0.0409	0.0673	0.0409	0	0	0	0	0	0	0	0	0	0	0	0	0	0	0	0	0	0.0409	0.0409	0	0	0	0	0	0
1006	Protein BEX2 OS=Homo sapiens GN=BEX2 PE=1 SV=1	Q9BXY8 (+1)	15 kDa		Homo sapiens	0	0	0	0	0	0	0	0	0	0.0703	0	0	0	0	0	0	0	0	0	0	0	0	0.0703	0	0	0	0.0703	0	0.0703	0	0	0	0	0	0.0703	0	0	0	0	0	0	0	0.0703	0
1007	Abl interactor 1 OS=Homo sapiens GN=ABI1 PE=1 SV=4	Q8IZP0 (+6)	55 kDa		Homo sapiens	0	0	0.0217	0	0.0217	0	0.0217	0	0	0.0217	0.0217	0	0	0	0.0217	0	0	0	0	0	0	0.0217	0	0.0217	0	0	0.0217	0	0	0	0	0	0	0.0217	0	0	0	0	0	0	0	0	0	0
1008	Vacuolar protein sorting-associated protein 13D OS=Homo sapiens GN=VPS13D PE=1 SV=1	Q5THJ4 (+1)	492 kDa		unknown	0	0	0	0	0	0	0	0	0	0	0	0	0.00182	0	0	0	0	0	0	0	0	0	0	0	0	0	0	0	0	0	0	0	0	0	0	0	0	0	0	0	0	0	0	0
1009	Tight junction protein ZO-2 OS=Homo sapiens GN=TJP2 PE=1 SV=2	Q9UDY2 (+4)	134 kDa		Homo sapiens	0	0	0	0	0	0	0	0	0.0176	0	0	0	0	0	0	0	0	0	0	0	0	0	0	0	0	0	0	0	0	0	0	0	0	0	0	0	0	0	0	0	0	0	0	0
1010	Cluster of Synaptobrevin homolog YKT6 OS=Homo sapiens GN=YKT6 PE=1 SV=1 (O15498)	O15498	22 kDa	TRUE	Homo sapiens	0	0.0859	0	0	0	0	0	0	0	0.0909	0	0	0	0	0	0	0	0.131	0	0	0	0	0	0	0	0	0	0	0	0	0	0	0	0	0	0	0	0	0	0	0	0	0	0
1011	ADAM DEC1 OS=Homo sapiens GN=ADAMDEC1 PE=1 SV=2	O15204	53 kDa		Homo sapiens	0	0	0	0	0	0	0	0	0	0	0	0	0	0	0	0	0	0	0	0	0	0	0.0489	0.0298	0.0298	0	0	0	0	0	0.0191	0.0298	0.0298	0	0	0	0	0	0	0	0	0	0	0
1012	Eukaryotic translation initiation factor 3 subunit H OS=Homo sapiens GN=EIF3H PE=1 SV=1	O15372	40 kDa		Homo sapiens	0.0938	0	0.071	0	0	0	0	0	0	0	0	0	0	0	0	0	0	0	0	0	0	0	0	0	0	0	0	0	0	0	0	0	0	0	0	0	0	0	0	0	0	0	0	0
1013	Hepatocyte growth factor receptor OS=Homo sapiens GN=MET PE=1 SV=4	P08581 (+1)	156 kDa		Homo sapiens	0	0	0	0	0	0	0	0	0	0	0	0	0	0	0	0	0	0	0	0	0	0	0	0.0101	0	0	0	0	0	0	0.0165	0.0237	0.0144	0	0	0	0	0	0	0	0	0	0	0.0101
1014	Alcohol dehydrogenase class-3 OS=Homo sapiens GN=ADH5 PE=1 SV=4	P11766	40 kDa		Homo sapiens	0.0829	0.0588	0.0588	0	0.152	0	0	0	0	0.0214	0	0.0588	0	0	0.0241	0	0	0	0	0	0	0	0	0	0	0	0	0	0	0	0	0	0	0	0	0	0	0	0	0	0	0	0	0
1015	Translationally-controlled tumor protein OS=Homo sapiens GN=TPT1 PE=1 SV=1	P13693	20 kDa		Homo sapiens	0	0.0814	0.157	0	0	0	0	0	0	0	0	0.355	0	0	0	0	0	0	0	0	0	0	0	0	0	0	0	0	0	0	0	0	0	0	0	0	0	0	0	0	0	0	0	0
1016	Junction plakoglobin OS=Homo sapiens GN=JUP PE=1 SV=3	P14923	82 kDa	TRUE	Homo sapiens	0	0	0	0	0	0	0	0	0	0	0	0	0.0349	0	0	0	0	0	0	0	0	0	0	0	0	0	0.0228	0	0	0	0	0	0	0	0	0	0	0	0	0.0268	0	0	0	0
1017	Tryptase beta-2 OS=Homo sapiens GN=TPSB2 PE=1 SV=2	P20231 (+1)	31 kDa		Homo sapiens	0	0	0	0	0	0	0	0	0	0	0	0	0	0	0	0	0	0	0	0	0	0	0	0	0	0	0	0	0	0	0	0	0	0	0	0	0	0	0	0	0	0	0	0
1018	Trifunctional enzyme subunit beta, mitochondrial OS=Homo sapiens GN=HADHB PE=1 SV=3	P55084	51 kDa		Homo sapiens	0	0	0	0	0	0	0	0	0	0	0	0	0	0	0	0	0.038	0.203	0	0	0	0	0.019	0	0	0	0	0	0	0	0	0	0	0	0	0	0.057	0	0	0	0	0	0	0
1019	Cullin-3 OS=Homo sapiens GN=CUL3 PE=1 SV=2	Q13618 (+1)	89 kDa		Homo sapiens	0.0299	0.0247	0	0	0	0	0.0299	0	0	0.0286	0.0247	0	0	0	0	0	0	0	0	0	0	0	0	0	0	0	0	0	0	0	0	0	0	0	0	0	0	0	0	0	0	0	0	0
1020	Bifunctional ATP-dependent dihydroxyacetone kinase/FAD-AMP lyase (cyclizing) OS=Homo sapiens GN=DAK PE=1 SV=2	Q3LXA3	59 kDa		Homo sapiens	0	0	0	0	0	0	0	0	0	0.0209	0	0	0	0	0	0	0.08	0.0974	0.0626	0	0	0	0	0	0	0	0	0	0	0	0	0	0	0	0	0	0.0365	0.0365	0	0	0	0	0	0
1021	Afamin OS=Homo sapiens GN=AFM PE=1 SV=1	P43652	69 kDa		Homo sapiens	0	0	0	0.0267	0	0	0	0	0	0	0	0	0	0	0	0	0	0	0	0	0	0	0	0	0	0.0267	0	0	0	0	0	0	0	0	0	0	0	0	0.0267	0	0	0	0	0
1022	RNA-binding protein 39 OS=Homo sapiens GN=RBM39 PE=1 SV=2	Q14498 (+1)	59 kDa		Homo sapiens	0.0283	0.0283	0	0	0	0	0	0	0	0	0.0283	0	0	0	0.0283	0	0.034	0	0.0566	0	0	0	0	0	0	0	0	0	0	0	0	0	0	0	0	0	0	0	0	0	0	0	0	0
1023	L-asparaginase OS=Homo sapiens GN=ASRGL1 PE=1 SV=2	Q7L266 (+1)	32 kDa		Homo sapiens	0	0.101	0.101	0	0	0	0	0	0	0	0.0519	0.0519	0	0	0	0	0	0.0519	0.0519	0	0	0	0	0	0	0	0	0	0	0	0	0	0	0	0	0	0	0	0	0	0	0	0	0
1024	Myotubularin-related protein 10 OS=Homo sapiens GN=MTMR10 PE=1 SV=3	Q9NXD2 (+1)	88 kDa		Homo sapiens	0	0	0	0	0	0	0	0	0	0	0	0	0	0	0	0	0	0	0	0	0	0.0476	0	0	0	0	0	0	0	0	0	0	0	0	0	0	0	0	0	0	0	0	0	0
1025	Cluster of Granulocyte-macrophage colony-stimulating factor receptor subunit alpha OS=Homo sapiens GN=CSF2RA PE=1 SV=1 (P15509)	P15509 [4]	46 kDa	TRUE	Homo sapiens	0	0	0	0	0	0	0	0	0	0	0	0	0	0	0	0	0	0	0	0	0	0	0.085	0	0	0	0	0	0	0	0	0	0	0	0	0	0	0	0	0	0	0	0	0
1026	cAMP-dependent protein kinase type II-alpha regulatory subunit OS=Homo sapiens GN=PRKAR2A PE=1 SV=2	P13861	46 kDa		Homo sapiens	0.0767	0.0495	0.0495	0.0495	0	0	0.0495	0	0	0.0272	0	0	0	0	0.0495	0	0	0	0	0	0	0	0	0	0	0	0	0	0	0	0	0	0	0	0	0	0	0	0	0	0	0	0	0
1027	Prohibitin OS=Homo sapiens GN=PHB PE=1 SV=1	P35232	30 kDa		Homo sapiens	0	0.0441	0	0	0	0	0	0	0	0	0	0	0	0	0	0	0.0404	0.0772	0	0	0	0	0	0	0	0	0	0	0	0	0	0	0	0	0	0	0.232	0	0	0	0	0	0	0
1028	Xaa-Pro aminopeptidase 1 OS=Homo sapiens GN=XPNPEP1 PE=1 SV=3	Q9NQW7	70 kDa	TRUE	Homo sapiens	0	0	0	0	0	0	0.0144	0	0	0	0	0.0225	0	0	0	0	0	0	0	0	0	0	0	0	0	0	0	0	0	0	0	0	0	0	0	0	0	0	0	0	0	0	0	0
1029	Interleukin-19 OS=Homo sapiens GN=IL19 PE=1 SV=2	Q9UHD0	20 kDa		Homo sapiens	0	0	0	0	0	0	0	0	0	0	0	0	0	0	0	0	0	0	0	0	0	0	0	0	0	0	0	0	0	0	0	0	0	0	0	0.0508	0	0	0	0	0	0	0	0.0508
1030	Ubiquitin-like protein ISG15 OS=Homo sapiens GN=ISG15 PE=1 SV=5	P05161	18 kDa		Homo sapiens	0	0.121	0.0788	0	0	0	0	0	0	0	0.0788	0.0788	0	0	0	0	0	0	0	0	0	0	0	0	0	0	0	0	0	0	0	0	0	0	0	0	0	0	0	0	0	0	0	0
1031	Rho GTPase-activating protein 4 OS=Homo sapiens GN=ARHGAP4 PE=1 SV=2	P98171	105 kDa		Homo sapiens	0.0106	0	0	0	0	0	0	0	0	0	0	0.0285	0	0	0	0	0.0391	0.0433	0.0603	0	0	0	0	0	0	0	0	0	0	0	0	0	0	0	0	0	0	0	0	0	0	0	0	0
1032	Syntaxin-7 OS=Homo sapiens GN=STX7 PE=1 SV=4	O15400 (+1)	30 kDa		Homo sapiens	0.0575	0.0575	0.0536	0	0	0	0	0	0	0	0.0536	0.0536	0	0	0.111	0	0	0.111	0.111	0	0	0	0	0	0	0	0	0	0	0	0	0	0	0	0	0	0	0	0	0	0	0	0	0
1033	Eukaryotic translation initiation factor 3 subunit G OS=Homo sapiens GN=EIF3G PE=1 SV=2	O75821	36 kDa		Homo sapiens	0.05	0	0	0	0	0	0.05	0	0	0.0531	0	0	0	0	0.05	0	0.0531	0.0281	0.0781	0	0	0	0	0	0	0	0	0	0	0	0	0	0	0	0	0	0	0	0	0	0	0	0	0
1034	C-X-C motif chemokine 16 OS=Homo sapiens GN=CXCL16 PE=2 SV=4	Q9H2A7	28 kDa		Homo sapiens	0	0	0	0	0	0	0	0	0	0	0	0	0	0	0	0	0	0	0	0	0	0.0551	0	0.0551	0.0551	0	0	0	0	0	0	0.0551	0.0551	0	0	0	0	0	0	0	0	0.0551	0	0
1035	Mitogen-activated protein kinase kinase kinase 3 OS=Homo sapiens GN=MAP3K3 PE=1 SV=2	Q99759 (+1)	71 kDa		Homo sapiens	0	0	0	0	0	0	0.0144	0.0144	0	0	0	0	0	0	0	0	0	0	0	0	0	0	0	0	0.0144	0	0	0	0	0	0	0	0	0	0	0	0	0	0	0	0	0	0	0
1036	Cluster of Maltase-glucoamylase, intestinal OS=Homo sapiens GN=MGAM PE=1 SV=5 (O43451)	O43451	210 kDa	TRUE	Homo sapiens	0	0	0	0.00754	0.0129	0	0	0	0	0	0	0	0	0	0	0	0	0	0	0	0	0	0	0	0	0.00754	0.0108	0	0	0	0	0	0	0.0232	0	0	0	0	0.00754	0.00539	0	0	0	0
1037	Lymphocyte cytosolic protein 2 OS=Homo sapiens GN=LCP2 PE=1 SV=1	Q13094	60 kDa		Homo sapiens	0	0.0263	0	0	0	0	0	0	0	0	0.0263	0.0263	0	0	0	0	0	0	0.0263	0	0	0	0	0	0	0	0	0	0	0	0	0	0	0	0	0	0	0	0	0	0	0	0	0
1038	Nucleosome assembly protein 1-like 1 OS=Homo sapiens GN=NAP1L1 PE=1 SV=1	P55209	45 kDa	TRUE	Homo sapiens	0.0281	0	0	0	0.0256	0.0281	0	0	0	0.0281	0	0	0	0	0	0	0	0	0	0	0	0	0	0	0	0	0.0281	0	0	0	0	0	0	0	0	0	0.0435	0	0	0	0	0	0	0
1039	Glutamate--cysteine ligase catalytic subunit OS=Homo sapiens GN=GCLC PE=1 SV=2	P48506	73 kDa	TRUE	Homo sapiens	0.0141	0	0	0	0	0	0	0	0	0	0.0424	0	0	0	0	0	0.044	0	0.0392	0	0	0	0	0	0	0	0	0	0	0	0	0	0	0	0	0	0	0	0	0	0	0	0	0
1040	1-phosphatidylinositol-4,5-bisphosphate phosphodiesterase gamma-2 OS=Homo sapiens GN=PLCG2 PE=1 SV=4	P16885	148 kDa	TRUE	Homo sapiens	0	0	0	0.0206	0	0	0	0	0	0	0	0	0	0	0	0	0	0	0	0	0	0	0	0	0	0	0	0	0	0	0	0	0	0	0	0	0	0	0	0	0	0	0	0
1041	DNA-directed RNA polymerases I, II, and III subunit RPABC3 OS=Homo sapiens GN=POLR2H PE=1 SV=4	P52434	17 kDa		Homo sapiens	0.0867	0.0867	0	0	0	0	0	0	0	0.0867	0	0	0	0	0	0	0.0867	0.0867	0	0	0	0	0	0	0	0	0	0	0	0	0	0	0	0	0	0	0	0	0	0	0	0	0	0
1042	Leukocyte surface antigen CD47 OS=Homo sapiens GN=CD47 PE=1 SV=1	Q08722 (+3)	35 kDa		Homo sapiens	0	0	0	0	0	0	0	0	0	0	0	0	0.0274	0	0	0	0	0	0	0	0	0	0	0	0	0	0.0248	0	0	0	0.0341	0	0	0	0	0	0	0	0	0.0588	0	0	0	0
1043	RNA-binding protein 25 OS=Homo sapiens GN=RBM25 PE=1 SV=3	P49756	100 kDa		Homo sapiens	0	0.0214	0.0391	0	0	0	0	0	0	0	0	0	0	0	0	0	0	0.0214	0	0	0	0	0	0	0	0	0	0	0	0	0	0	0	0	0	0	0	0	0	0	0	0	0	0
1044	P-selectin glycoprotein ligand 1 OS=Homo sapiens GN=SELPLG PE=1 SV=1	Q14242	43 kDa		Homo sapiens	0	0	0	0	0	0	0	0	0	0.0218	0	0	0.051	0	0	0	0.0218	0	0	0	0	0	0.0218	0	0	0	0	0	0	0	0.0218	0	0	0	0	0.0218	0	0	0	0	0	0	0	0
1045	Frizzled-10 OS=Homo sapiens GN=FZD10 PE=2 SV=1	Q9ULW2	65 kDa		Homo sapiens	0	0	0.0172	0	0	0	0	0	0	0.0172	0.0172	0.0172	0	0	0.0172	0.0172	0	0	0	0	0	0	0	0	0	0	0	0	0	0	0	0	0	0	0	0	0	0	0	0	0	0	0	0
1046	Probable tRNA threonylcarbamoyladenosine biosynthesis protein OSGEP OS=Homo sapiens GN=OSGEP PE=1 SV=1	Q9NPF4	36 kDa		Homo sapiens	0.0567	0.0507	0	0	0.0567	0.0567	0.0328	0	0	0	0	0.0328	0	0.0567	0	0	0	0	0	0	0	0	0	0	0	0	0	0	0	0	0	0	0	0	0	0	0	0	0	0	0	0	0	0
1047	Isoform 3 of SWI/SNF-related matrix-associated actin-dependent regulator of chromatin subfamily D member 2 OS=Homo sapiens GN=SMARCD2	Q92925-3	55 kDa		unknown	0	0	0.0166	0	0	0	0	0	0	0	0	0	0	0	0	0	0	0	0	0	0	0	0	0	0	0	0	0	0	0	0	0	0	0	0	0	0	0	0	0	0	0	0	0
1048	Rhomboid-related protein 3 OS=Homo sapiens GN=RHBDL3 PE=2 SV=1	P58872	45 kDa		Homo sapiens	0	0	0	0	0	0	0	0	0	0	0	0	0	0	0.0223	0	0	0	0	0	0	0	0	0	0	0	0	0	0	0	0	0	0	0	0	0	0	0	0	0	0	0	0	0
1049	Girdin OS=Homo sapiens GN=CCDC88A PE=1 SV=2	Q3V6T2 (+3)	216 kDa		Homo sapiens	0	0	0	0	0	0	0	0	0	0	0	0	0	0	0	0	0	0	0	0	0	0	0	0	0	0	0	0	0	0	0	0	0	0	0	0	0	0	0	0	0	0	0	0
1050	Cluster of Sulfatase-modifying factor 2 OS=Homo sapiens GN=SUMF2 PE=1 SV=2 (Q8NBJ7)	Q8NBJ7	34 kDa	TRUE	Homo sapiens	0	0	0	0	0	0	0	0	0	0	0	0	0	0	0	0	0	0	0	0	0	0	0	0.0498	0	0	0	0	0	0	0	0	0.0498	0	0	0	0	0	0	0	0	0	0	0
1051	Cluster of Rootletin OS=Homo sapiens GN=CROCC PE=1 SV=1 (Q5TZA2)	Q5TZA2	229 kDa	TRUE	Homo sapiens	0	0	0	0	0.0129	0	0	0	0	0	0	0	0	0	0	0	0	0	0	0	0	0	0	0	0	0	0	0	0	0	0	0	0	0	0	0	0	0	0	0	0	0	0	0
1052	Transcription elongation factor SPT5 OS=Homo sapiens GN=SUPT5H PE=1 SV=1	O00267 (+1)	121 kDa		Homo sapiens	0	0	0	0	0	0	0	0	0	0.0147	0	0	0	0	0	0	0.0147	0	0	0	0	0	0	0	0	0	0	0	0	0	0	0	0	0	0	0	0	0	0	0	0	0	0	0
1053	Protein diaphanous homolog 1 OS=Homo sapiens GN=DIAPH1 PE=1 SV=2	O60610 (+1)	141 kDa		Homo sapiens	0	0	0	0	0.00629	0	0.00629	0	0	0	0	0	0	0	0	0	0	0	0	0	0	0	0	0	0	0	0.00865	0	0	0	0	0	0	0	0	0	0	0	0	0	0	0	0	0
1054	Cytochrome b-c1 complex subunit 2, mitochondrial OS=Homo sapiens GN=UQCRC2 PE=1 SV=3	P22695	48 kDa		Homo sapiens	0	0.0243	0	0.0353	0	0	0.0353	0	0	0	0	0	0	0	0	0	0	0.172	0.0596	0	0	0	0	0	0	0	0	0	0	0	0	0	0	0	0	0	0.0353	0.0353	0	0	0	0	0	0
1055	40S ribosomal protein S9 OS=Homo sapiens GN=RPS9 PE=1 SV=3	P46781	23 kDa		Homo sapiens	0	0	0	0	0.0361	0	0.0361	0	0	0	0	0	0	0	0	0	0	0	0	0	0	0	0	0	0	0	0	0	0	0	0	0	0	0	0	0	0	0	0	0	0	0	0	0
1056	Ubiquitin-like-conjugating enzyme ATG3 OS=Homo sapiens GN=ATG3 PE=1 SV=1	Q9NT62	36 kDa		Homo sapiens	0	0.0414	0.0478	0	0	0	0.0414	0	0	0.0318	0	0.0414	0	0	0.0414	0	0	0	0	0	0	0	0	0	0	0	0	0	0	0	0	0	0	0	0	0	0	0	0	0	0	0	0	0
1057	Nucleoprotein TPR OS=Homo sapiens GN=TPR PE=1 SV=3	P12270	267 kDa	TRUE	Homo sapiens	0	0	0	0	0	0.00508	0.00508	0	0	0	0	0	0	0	0	0	0	0	0	0	0	0	0	0	0	0	0	0	0	0	0	0	0	0	0	0	0	0	0	0	0	0	0	0
1058	Nucleosome assembly protein 1-like 4 OS=Homo sapiens GN=NAP1L4 PE=1 SV=1	Q99733	43 kDa	TRUE	Homo sapiens	0.0293	0	0	0	0	0.0293	0	0	0	0	0	0	0	0	0	0	0	0	0	0	0	0	0	0	0	0	0	0	0	0	0	0	0	0	0	0	0	0	0	0	0	0	0	0
1059	Malectin OS=Homo sapiens GN=MLEC PE=1 SV=1	Q14165	32 kDa		Homo sapiens	0	0	0	0.0445	0.0445	0.0445	0	0	0	0	0	0	0	0	0	0	0	0.089	0	0	0	0	0	0.0445	0	0	0	0	0	0	0	0	0	0	0	0	0.168	0	0	0	0	0	0	0
1060	40S ribosomal protein S11 OS=Homo sapiens GN=RPS11 PE=1 SV=3	P62280	18 kDa		Homo sapiens	0	0	0	0	0	0	0.171	0	0	0.12	0	0	0	0	0	0	0	0	0	0	0	0	0	0	0	0	0	0	0	0	0	0	0	0	0	0	0	0	0	0	0	0	0	0
1061	Ubiquitin-like domain-containing CTD phosphatase 1 OS=Homo sapiens GN=UBLCP1 PE=1 SV=2	Q8WVY7	37 kDa		Homo sapiens	0	0	0	0	0	0	0	0	0	0.044	0	0	0	0	0	0	0.044	0	0	0	0	0	0	0	0	0	0	0	0	0	0	0	0	0	0	0	0	0	0	0	0	0	0	0
1062	Beta-1,3-N-acetylglucosaminyltransferase lunatic fringe OS=Homo sapiens GN=LFNG PE=1 SV=2	Q8NES3 (+1)	42 kDa		Homo sapiens	0	0	0	0	0	0	0	0	0	0	0	0	0	0	0	0	0	0	0	0	0	0	0	0.029	0	0	0	0	0.029	0	0.029	0	0	0	0	0	0	0	0	0	0	0.029	0	0.029
1063	Soluble calcium-activated nucleotidase 1 OS=Homo sapiens GN=CANT1 PE=1 SV=1	Q8WVQ1	45 kDa		Homo sapiens	0	0	0	0	0	0	0	0	0	0	0	0	0	0	0	0	0	0	0	0	0	0	0.0299	0.0923	0.0773	0	0	0	0	0	0	0.0349	0.0349	0	0	0	0	0	0	0	0	0.0349	0	0.0299
1064	Regulation of nuclear pre-mRNA domain-containing protein 1B OS=Homo sapiens GN=RPRD1B PE=1 SV=1	Q9NQG5	37 kDa		Homo sapiens	0.046	0	0	0	0	0	0	0	0	0.046	0	0	0	0	0	0	0.046	0	0	0	0	0	0	0	0	0	0	0	0	0	0	0	0	0	0	0	0	0	0	0	0	0	0	0
1065	3-hydroxyacyl-CoA dehydratase 3 OS=Homo sapiens GN=PTPLAD1 PE=1 SV=2	Q9P035	43 kDa		Homo sapiens	0	0	0	0	0	0.058	0	0	0	0	0	0	0	0.058	0	0	0.0884	0	0	0	0	0	0	0	0	0	0	0	0	0	0	0	0	0	0	0	0	0	0	0	0	0	0	0
1066	Epididymal secretory protein E1 OS=Homo sapiens GN=NPC2 PE=1 SV=1	P61916	17 kDa		Homo sapiens	0	0	0	0	0	0	0	0	0	0	0	0	0	0	0	0	0	0.106	0	0	0	0	0	0	0	0	0	0	0	0	0	0	0	0	0	0	0	0	0	0	0	0	0	0
1067	Sorting nexin-12 OS=Homo sapiens GN=SNX12 PE=1 SV=3	Q9UMY4 (+1)	20 kDa		Homo sapiens	0	0	0	0	0	0	0	0	0	0.093	0	0	0	0	0	0	0	0	0	0	0	0	0	0	0	0	0	0	0	0	0	0	0	0	0	0	0	0	0	0	0	0	0	0
1068	Testin OS=Homo sapiens GN=TES PE=1 SV=1	Q9UGI8 (+1)	48 kDa		Homo sapiens	0.0238	0.0238	0.0451	0	0	0	0.0238	0.0238	0	0.0285	0	0.0238	0	0	0	0	0	0	0	0	0	0	0	0	0	0	0	0	0	0	0	0	0	0	0	0	0	0	0	0	0	0	0	0
1069	60S ribosomal protein L21 OS=Homo sapiens GN=RPL21 PE=1 SV=2	P46778	19 kDa		Homo sapiens	0	0	0	0	0	0	0	0	0	0	0	0	0	0	0	0	0	0	0	0	0	0	0	0	0	0	0	0	0	0	0	0	0	0	0	0	0	0	0	0	0	0	0	0
1070	Isoform 2 of Platelet glycoprotein Ib beta chain OS=Homo sapiens GN=GP1BB	P13224-2	43 kDa		unknown	0	0	0	0	0.0268	0.0268	0	0	0	0	0	0	0.0268	0.0268	0	0	0	0	0	0	0	0	0.0268	0	0	0	0.0268	0.0268	0	0	0.0268	0	0	0.0268	0	0	0	0	0	0.0268	0	0	0	0
1071	Glycosylphosphatidylinositol anchor attachment 1 protein OS=Homo sapiens GN=GPAA1 PE=1 SV=3	O43292 (+1)	68 kDa		Homo sapiens	0	0	0	0	0	0	0	0	0	0	0	0	0	0	0	0	0	0	0	0	0	0	0	0	0	0	0	0	0	0	0	0	0	0	0	0	0	0	0	0	0	0	0	0
1072	DNA-directed RNA polymerase II subunit RPB7 OS=Homo sapiens GN=POLR2G PE=1 SV=1	P62487	19 kDa		Homo sapiens	0.0756	0.0756	0	0	0	0	0	0	0.0756	0.0756	0.0756	0.0756	0	0	0.0756	0.0756	0.0756	0.0756	0.0756	0	0	0	0	0	0	0	0	0	0	0	0	0	0	0	0	0	0	0	0	0	0	0	0	0
1073	Lymphoid-restricted membrane protein OS=Homo sapiens GN=LRMP PE=1 SV=3	Q12912 (+1)	62 kDa		Homo sapiens	0	0	0	0	0	0	0	0	0	0	0	0	0	0	0	0	0	0	0	0	0	0	0	0	0	0	0	0	0	0	0	0	0	0.0144	0	0	0	0	0	0	0	0	0	0
1074	Probable ATP-dependent RNA helicase DDX10 OS=Homo sapiens GN=DDX10 PE=1 SV=2	Q13206	101 kDa		Homo sapiens	0	0	0	0	0	0	0	0	0	0	0	0	0	0	0	0	0	0	0	0	0	0	0	0	0	0	0	0	0	0	0	0	0	0	0	0	0	0	0	0	0	0	0.0217	0
1075	N(G),N(G)-dimethylarginine dimethylaminohydrolase 2 OS=Homo sapiens GN=DDAH2 PE=1 SV=1	O95865	30 kDa		Homo sapiens	0.0421	0.0491	0	0	0.0421	0.0421	0	0	0	0.0491	0	0	0	0.0421	0	0	0.0491	0	0.0491	0	0	0	0	0	0	0	0	0	0	0	0	0	0	0	0	0	0	0	0	0	0	0	0	0
1076	Interleukin-1 receptor type 2 OS=Homo sapiens GN=IL1R2 PE=1 SV=1	P27930	45 kDa		Homo sapiens	0	0	0	0	0.0226	0	0	0	0	0.0226	0	0	0	0	0	0	0.0226	0	0	0	0	0	0	0	0	0	0	0	0	0	0	0	0	0	0	0	0	0	0	0	0	0	0	0
1077	Kinesin-1 heavy chain OS=Homo sapiens GN=KIF5B PE=1 SV=1	P33176	110 kDa	TRUE	Homo sapiens	0	0.0145	0	0	0	0	0.0114	0	0	0.0291	0.028	0.0166	0	0	0	0	0	0	0	0	0	0	0	0	0	0	0	0	0	0	0	0	0	0	0	0	0	0	0	0	0	0	0	0
1078	Interferon-induced 35 kDa protein OS=Homo sapiens GN=IFI35 PE=1 SV=5	P80217 (+1)	32 kDa		Homo sapiens	0.0594	0	0	0	0	0	0	0	0	0.0559	0	0	0	0	0	0	0	0	0	0	0	0	0	0	0	0	0	0	0	0	0	0	0	0	0	0	0	0	0	0	0	0	0	0
1079	Alpha-mannosidase 2C1 OS=Homo sapiens GN=MAN2C1 PE=1 SV=1	Q9NTJ4	116 kDa		Homo sapiens	0	0	0	0	0	0	0	0	0	0.0231	0	0	0	0	0	0.0106	0.049	0	0	0	0	0	0	0	0	0	0	0	0	0	0	0	0	0	0	0	0	0	0	0	0	0	0	0
1080	Cytoplasmic dynein 1 intermediate chain 2 OS=Homo sapiens GN=DYNC1I2 PE=1 SV=3	Q13409 (+2)	71 kDa		Homo sapiens	0	0	0.0361	0	0.0141	0	0	0	0	0	0.0219	0.0219	0	0	0	0	0	0	0	0	0	0	0	0	0	0	0	0	0	0	0	0	0	0	0	0	0.0361	0	0	0	0	0	0	0
1081	26S proteasome non-ATPase regulatory subunit 5 OS=Homo sapiens GN=PSMD5 PE=1 SV=3	Q16401	56 kDa		Homo sapiens	0	0.0635	0.0675	0	0	0	0	0	0	0.0258	0	0.0377	0	0	0	0	0	0	0	0	0	0	0	0	0	0	0	0	0	0	0	0	0	0	0	0	0	0	0	0	0	0	0	0
1082	Peptidyl-prolyl cis-trans isomerase FKBP5 OS=Homo sapiens GN=FKBP5 PE=1 SV=2	Q13451	51 kDa		Homo sapiens	0	0	0.0744	0	0	0	0	0	0	0	0	0	0	0	0	0	0	0.0503	0	0	0	0	0	0	0	0	0	0	0	0	0	0	0	0	0	0	0	0	0	0	0	0	0	0
1083	60S ribosomal protein L11 OS=Homo sapiens GN=RPL11 PE=1 SV=2	P62913 (+1)	20 kDa		Homo sapiens	0.0393	0	0	0	0	0	0	0	0	0	0	0.0787	0	0	0	0	0	0	0	0	0	0	0	0	0.0787	0	0.0787	0	0	0	0	0	0	0	0	0	0.0787	0	0	0	0	0	0	0
1084	CCR4-NOT transcription complex subunit 1 OS=Homo sapiens GN=CNOT1 PE=1 SV=2	A5YKK6 (+1)	267 kDa		Homo sapiens	0	0	0	0	0	0	0	0	0	0.0114	0	0	0	0	0	0	0.00884	0.0147	0.00505	0	0	0	0	0	0	0	0	0	0	0	0	0	0	0	0	0	0	0	0	0	0	0	0	0
1085	Granulocyte colony-stimulating factor OS=Homo sapiens GN=CSF3 PE=1 SV=1	P09919 (+1)	22 kDa		Homo sapiens	0	0	0	0	0	0	0	0	0	0	0	0	0	0	0	0	0	0	0	0	0	0	0	0	0	0	0	0	0	0	0	0	0	0	0	0	0	0	0	0	0	0	0	0
1086	Peptidyl-prolyl cis-trans isomerase-like 3 OS=Homo sapiens GN=PPIL3 PE=1 SV=1	Q9H2H8	18 kDa		Homo sapiens	0	0.087	0	0	0	0	0	0	0	0	0.087	0	0	0	0	0	0.118	0.118	0.0683	0	0	0	0	0	0	0	0	0	0	0	0	0	0	0	0	0	0	0	0	0	0	0	0	0
1087	Suppressor of G2 allele of SKP1 homolog OS=Homo sapiens GN=SUGT1 PE=1 SV=3	Q9Y2Z0	41 kDa		Homo sapiens	0	0	0	0	0.0411	0	0	0	0	0.0411	0	0	0.0411	0	0	0	0	0	0	0	0	0	0	0	0	0	0	0	0	0	0	0	0	0	0	0	0	0	0	0	0	0	0	0
1088	Flotillin-1 OS=Homo sapiens GN=FLOT1 PE=1 SV=3	O75955	47 kDa		Homo sapiens	0	0	0	0	0.0304	0	0.0304	0	0	0	0	0.0304	0.0656	0	0	0	0	0.0304	0.0304	0	0	0	0	0	0	0	0	0	0	0	0	0	0	0	0	0	0.0304	0	0	0	0	0	0	0
1089	Sorting nexin-5 OS=Homo sapiens GN=SNX5 PE=1 SV=1	Q9Y5X3	47 kDa		Homo sapiens	0	0.0371	0.0371	0	0	0	0	0	0	0	0.0371	0.0371	0	0	0	0	0	0	0	0	0	0	0	0	0	0	0	0	0	0	0	0	0	0	0	0	0	0	0	0	0	0	0	0
1090	Mps one binder kinase activator-like 2A OS=Homo sapiens GN=MOBKL2A PE=1 SV=1	Q96BX8	25 kDa		Homo sapiens	0	0.115	0	0	0	0	0.115	0	0	0	0	0.115	0	0	0	0	0	0.115	0	0	0	0	0	0	0	0	0	0	0	0	0	0	0	0	0	0	0.115	0	0	0	0	0	0	0
1091	Catenin alpha-1 OS=Homo sapiens GN=CTNNA1 PE=1 SV=1	P35221 (+1)	100 kDa		Homo sapiens	0	0	0.032	0	0	0	0	0	0	0	0	0	0	0	0	0	0	0.00773	0	0	0	0	0	0	0	0	0	0	0	0	0	0	0	0	0	0	0	0	0	0	0	0	0	0
1092	Isoform 2 of Ubiquitin carboxyl-terminal hydrolase 34 OS=Homo sapiens GN=USP34	Q70CQ2-2	387 kDa		unknown	0	0	0	0	0	0	0	0	0	0	0	0	0	0	0	0	0	0	0	0	0	0	0	0	0	0	0	0	0	0	0	0	0	0	0.00265	0	0	0	0	0	0	0	0.00265	0
1093	Integrator complex subunit 7 OS=Homo sapiens GN=INTS7 PE=1 SV=1	Q9NVH2 (+2)	107 kDa		Homo sapiens	0	0	0	0	0	0	0	0	0	0	0	0	0	0	0	0	0	0	0	0	0	0	0	0	0	0	0	0	0	0	0	0	0	0	0	0	0	0	0	0	0	0	0	0
1094	Serine/threonine-protein phosphatase 4 regulatory subunit 3A OS=Homo sapiens GN=SMEK1 PE=1 SV=1	Q6IN85 (+2)	95 kDa		Homo sapiens	0	0	0	0	0	0	0	0	0	0	0	0	0	0	0	0	0	0	0	0	0	0	0	0	0	0	0	0	0	0	0	0	0	0	0	0	0	0	0	0	0	0	0	0
1095	Cluster of ARF GTPase-activating protein GIT1 OS=Homo sapiens GN=GIT1 PE=1 SV=2 (Q9Y2X7)	Q9Y2X7 [11]	84 kDa	TRUE	Homo sapiens	0	0.0184	0	0	0	0	0	0	0	0	0	0	0	0	0	0	0	0	0	0	0	0	0	0	0	0	0	0	0	0	0	0	0	0	0	0	0	0	0	0	0	0	0	0
1096	Interleukin-12 subunit beta OS=Homo sapiens GN=IL12B PE=1 SV=1	P29460	37 kDa		Homo sapiens	0	0	0	0	0	0	0	0	0	0	0	0	0.0427	0	0	0	0	0	0	0	0	0	0.064	0	0	0	0	0	0	0	0	0	0	0	0	0.064	0	0	0	0.0427	0	0	0	0
1097	Cytochrome b-c1 complex subunit 1, mitochondrial OS=Homo sapiens GN=UQCRC1 PE=1 SV=3	P31930	53 kDa		Homo sapiens	0	0	0	0	0	0	0	0	0	0	0	0	0	0	0	0	0	0.0812	0.0604	0	0	0	0	0	0	0	0	0	0	0	0	0	0	0	0	0	0.0604	0	0	0	0	0	0	0
1098	N-acylglucosamine 2-epimerase OS=Homo sapiens GN=RENBP PE=1 SV=2	P51606	49 kDa		Homo sapiens	0	0.0749	0.0258	0	0	0	0	0	0	0.0211	0.0258	0	0	0	0	0	0	0	0	0	0	0	0	0	0	0	0	0	0	0	0	0	0	0	0	0	0	0	0	0	0	0	0	0
1099	DNA-dependent protein kinase catalytic subunit OS=Homo sapiens GN=PRKDC PE=1 SV=3	P78527 (+1)	469 kDa		Homo sapiens	0	0	0	0	0	0	0.00703	0	0	0	0	0	0	0	0	0	0	0.00339	0	0	0	0	0	0	0	0	0	0	0	0	0	0	0	0	0	0	0.0242	0	0	0	0	0	0	0
1100	Single-stranded DNA-binding protein, mitochondrial OS=Homo sapiens GN=SSBP1 PE=1 SV=1	Q04837	17 kDa		Homo sapiens	0	0	0	0.122	0	0	0	0	0	0	0.122	0.122	0	0	0	0	0	0.101	0.122	0	0	0	0	0.122	0	0	0	0	0	0	0	0	0	0	0	0	0.223	0.122	0	0	0	0	0	0
1101	RuvB-like 1 OS=Homo sapiens GN=RUVBL1 PE=1 SV=1	Q9Y265	50 kDa		Homo sapiens	0.0526	0	0	0	0	0	0.0285	0	0	0	0	0	0	0	0	0	0	0	0	0	0	0	0	0	0	0	0	0	0	0	0	0	0	0	0	0	0	0	0	0	0	0	0	0
1102	CAD protein OS=Homo sapiens GN=CAD PE=1 SV=3	P27708	243 kDa		Homo sapiens	0	0	0	0	0	0	0	0	0	0	0	0	0	0	0	0	0.00854	0.0121	0	0	0	0	0	0	0	0	0	0	0	0	0	0	0	0	0	0	0	0	0	0	0	0	0	0
1103	Isoamyl acetate-hydrolyzing esterase 1 homolog OS=Homo sapiens GN=IAH1 PE=1 SV=1	Q2TAA2	28 kDa		Homo sapiens	0	0	0	0	0	0	0	0	0	0	0	0	0	0	0	0	0.0927	0.0323	0	0	0	0	0	0	0	0	0	0	0	0	0	0	0	0	0	0	0	0	0	0	0	0	0	0
1104	Probable ATP-dependent RNA helicase DDX23 OS=Homo sapiens GN=DDX23 PE=1 SV=3	Q9BUQ8	96 kDa		Homo sapiens	0.00976	0	0	0	0	0	0	0	0	0.0293	0	0	0	0	0	0	0	0	0	0	0	0	0	0	0	0	0	0	0	0	0	0	0	0	0	0	0	0	0	0	0	0	0	0
1105	Methylthioribose-1-phosphate isomerase OS=Homo sapiens GN=MRI1 PE=1 SV=1	Q9BV20	39 kDa		Homo sapiens	0	0	0	0	0.0244	0.065	0	0	0	0	0	0	0	0.0298	0	0	0	0	0	0	0	0	0	0	0	0	0	0	0	0	0	0	0	0	0	0	0	0	0	0	0	0	0	0
1106	Serine/threonine-protein phosphatase 6 catalytic subunit OS=Homo sapiens GN=PPP6C PE=1 SV=1	O00743	35 kDa		Homo sapiens	0	0	0.0885	0.0492	0.0295	0	0	0	0	0.0721	0	0	0	0	0	0	0.0623	0	0	0	0	0	0	0	0	0	0	0	0	0	0	0	0	0	0	0	0	0	0	0	0	0	0	0
1107	Proliferating cell nuclear antigen OS=Homo sapiens GN=PCNA PE=1 SV=1	P12004	29 kDa		Homo sapiens	0.0728	0.0307	0.0728	0.0728	0	0	0.0728	0	0	0	0.0728	0	0	0	0	0	0	0	0	0	0	0	0	0	0	0	0	0	0	0	0	0	0	0	0	0	0	0	0	0	0	0	0	0
1108	Adipocyte plasma membrane-associated protein OS=Homo sapiens GN=APMAP PE=1 SV=2	Q9HDC9 (+1)	46 kDa		Homo sapiens	0	0	0	0	0	0	0.0216	0	0	0	0	0	0.0216	0	0	0	0	0.0288	0	0	0	0	0.0216	0	0	0.0938	0	0	0	0	0	0	0	0	0	0	0.111	0	0.0649	0	0	0	0	0
1109	Probable DNA dC->dU-editing enzyme APOBEC-3B OS=Homo sapiens GN=APOBEC3B PE=1 SV=1	Q9UH17	46 kDa		Homo sapiens	0	0.0445	0	0	0	0	0	0	0	0	0.0445	0	0	0	0	0	0	0	0.0445	0	0	0	0	0	0	0	0	0	0	0	0	0	0	0	0	0	0	0	0	0	0	0	0	0
1110	Ubiquitin carboxyl-terminal hydrolase 5 OS=Homo sapiens GN=USP5 PE=1 SV=2	P45974 (+1)	96 kDa		Homo sapiens	0	0.0303	0.0303	0	0	0	0	0	0	0	0	0	0	0	0	0	0	0	0	0	0	0	0	0	0	0	0	0	0	0	0	0	0	0	0	0	0.0303	0	0	0	0	0	0	0
1111	CD9 antigen OS=Homo sapiens GN=CD9 PE=1 SV=4	P21926	25 kDa		Homo sapiens	0	0	0	0	0.0439	0	0	0	0	0	0	0	0.0439	0	0	0	0	0	0	0	0	0	0	0	0	0	0.0439	0	0	0	0	0	0	0.0439	0	0	0	0	0	0	0	0	0	0
1112	Uncharacterized protein C11orf73 OS=Homo sapiens GN=C11orf73 PE=1 SV=2	Q53FT3	22 kDa		Homo sapiens	0	0.066	0.066	0	0	0	0.066	0	0.066	0	0	0.066	0	0	0.066	0	0	0	0.066	0	0	0	0	0	0	0	0	0	0	0	0	0	0	0	0	0	0	0	0	0	0	0	0	0
1113	Enhancer of rudimentary homolog OS=Homo sapiens GN=ERH PE=1 SV=1	P84090	12 kDa		Homo sapiens	0	0	0.106	0	0	0	0.106	0	0	0	0	0	0	0	0.106	0	0	0.163	0	0	0	0	0	0	0	0	0	0	0	0	0	0	0	0	0	0	0	0	0	0	0	0	0	0
1114	Beta-2-glycoprotein 1 OS=Homo sapiens GN=APOH PE=1 SV=3	P02749	38 kDa		Homo sapiens	0	0	0	0	0	0	0	0	0	0	0	0	0	0	0	0	0	0	0	0	0	0	0	0	0	0	0	0	0	0	0	0	0	0	0	0	0	0	0	0	0.0261	0	0	0
1115	ATP-binding cassette sub-family A member 12 OS=Homo sapiens GN=ABCA12 PE=1 SV=3	Q86UK0	293 kDa		Homo sapiens	0	0	0	0	0	0	0	0	0	0	0	0	0	0	0	0	0	0	0	0	0	0	0	0	0	0	0.00308	0.00308	0	0	0	0	0	0	0	0	0	0	0	0	0	0	0	0
1116	THO complex subunit 4 OS=Homo sapiens GN=THOC4 PE=1 SV=3	Q86V81	27 kDa		Homo sapiens	0.0428	0	0	0	0	0	0.101	0	0	0.0428	0	0	0	0	0.101	0	0.0428	0.0428	0	0	0	0	0	0	0	0	0	0	0	0	0	0	0	0	0	0	0	0	0	0	0	0	0	0
1117	NEDD8-conjugating enzyme Ubc12 OS=Homo sapiens GN=UBE2M PE=1 SV=1	P61081	21 kDa		Homo sapiens	0.0546	0	0	0	0	0	0	0	0	0.0546	0	0	0	0	0	0	0	0	0	0	0	0	0	0	0	0	0	0	0	0	0	0	0	0	0	0	0	0	0	0	0	0	0	0
1118	A disintegrin and metalloproteinase with thrombospondin motifs 7 OS=Homo sapiens GN=ADAMTS7 PE=1 SV=2	Q9UKP4 (+1)	184 kDa		Homo sapiens	0	0	0	0	0	0	0	0	0	0	0	0	0	0	0	0	0	0	0	0	0	0	0	0	0	0	0	0	0	0	0	0	0	0	0	0	0	0	0	0	0	0	0	0
1119	Cluster of KH domain-containing, RNA-binding, signal transduction-associated protein 1 OS=Homo sapiens GN=KHDRBS1 PE=1 SV=1 (Q07666)	Q07666 [2]	48 kDa	TRUE	Homo sapiens	0	0	0	0	0	0	0	0	0	0	0	0	0	0	0	0	0	0	0	0	0	0	0	0	0	0	0	0	0	0	0	0	0	0	0	0	0	0	0	0	0	0	0	0
1120	Acetyl-CoA acetyltransferase, mitochondrial OS=Homo sapiens GN=ACAT1 PE=1 SV=1	P24752	45 kDa		Homo sapiens	0	0	0	0	0	0.0398	0	0	0	0	0	0	0	0.0398	0	0	0	0.0703	0	0	0	0	0	0	0	0	0	0	0	0	0	0	0	0	0	0	0.0398	0	0	0	0	0	0	0
1121	UMP-CMP kinase OS=Homo sapiens GN=CMPK1 PE=1 SV=3	P30085	22 kDa		Homo sapiens	0	0	0	0	0	0	0	0	0	0	0	0.0867	0	0	0	0	0	0.153	0.0867	0	0	0	0	0	0	0	0	0	0	0	0	0	0	0	0	0	0	0	0	0	0	0	0	0
1122	Dolichyl-diphosphooligosaccharide--protein glycosyltransferase 48 kDa subunit OS=Homo sapiens GN=DDOST PE=1 SV=4	P39656	51 kDa		Homo sapiens	0	0	0	0	0	0	0.0197	0	0	0	0	0	0	0	0	0	0	0.134	0	0	0	0	0	0	0	0	0	0	0	0	0	0	0	0	0	0	0.101	0.0329	0	0	0	0	0	0
1123	S-phase kinase-associated protein 1 OS=Homo sapiens GN=SKP1 PE=1 SV=2	P63208	19 kDa	TRUE	Homo sapiens	0	0.11	0.19	0	0	0	0	0	0.0736	0.11	0	0.0368	0	0	0.0368	0	0.0368	0.11	0.11	0	0	0	0	0	0	0	0	0	0	0	0	0	0	0	0	0	0	0	0	0	0	0	0	0
1124	Nucleolar RNA helicase 2 OS=Homo sapiens GN=DDX21 PE=1 SV=5	Q9NR30 (+1)	87 kDa		Homo sapiens	0	0	0	0	0	0	0	0	0	0	0	0	0	0	0	0	0.037	0.0166	0	0	0	0	0	0	0	0	0	0	0	0	0	0	0	0	0	0	0	0	0	0	0	0	0	0
1125	Monocarboxylate transporter 4 OS=Homo sapiens GN=SLC16A3 PE=1 SV=1	O15427	49 kDa		Homo sapiens	0	0	0	0	0	0	0.028	0	0	0	0.028	0	0	0	0	0	0	0	0	0	0	0.028	0.0172	0.028	0	0	0.0172	0	0	0	0	0	0	0.028	0	0	0	0	0	0	0	0.028	0	0
1126	Acyl-protein thioesterase 1 OS=Homo sapiens GN=LYPLA1 PE=1 SV=1	O75608 (+1)	25 kDa		Homo sapiens	0.0478	0	0	0	0.0565	0	0.0565	0	0	0.0826	0.0565	0	0	0	0.0565	0	0	0	0	0	0	0	0	0	0	0	0	0	0	0	0	0	0	0	0	0	0	0	0	0	0	0	0	0
1127	Serine/threonine-protein phosphatase 4 catalytic subunit OS=Homo sapiens GN=PPP4C PE=1 SV=1	P60510	35 kDa		Homo sapiens	0.0358	0	0	0.0651	0	0	0	0	0	0.0358	0.0358	0	0	0	0	0	0	0.0293	0.0358	0	0	0	0	0	0	0	0	0	0	0	0	0	0	0	0	0	0	0	0	0	0	0	0	0
1128	Absent in melanoma 1 protein OS=Homo sapiens GN=AIM1 PE=1 SV=3	Q9Y4K1	189 kDa		Homo sapiens	0	0	0	0	0	0	0	0	0	0	0	0	0	0	0	0	0	0	0	0	0	0	0	0	0	0	0	0	0	0	0	0	0	0	0	0	0	0	0	0	0	0	0	0
1129	Mast cell-expressed membrane protein 1 OS=Homo sapiens GN=MCEMP1 PE=1 SV=1	Q8IX19	21 kDa		Homo sapiens	0	0	0	0	0	0	0	0	0	0	0	0	0	0	0	0	0	0	0	0	0	0	0	0.0695	0	0	0	0	0	0	0	0.0695	0	0	0	0	0	0.0695	0	0	0	0	0	0
1130	Myeloid-associated differentiation marker OS=Homo sapiens GN=MYADM PE=1 SV=2	Q96S97	35 kDa		Homo sapiens	0.0311	0	0	0	0.0311	0	0	0	0	0.0311	0	0	0	0	0	0	0	0	0	0	0	0	0.0311	0	0	0	0.0311	0	0	0	0.0311	0	0	0.0311	0	0.0311	0	0	0	0	0	0	0	0.0311
1131	UDP-glucose 4-epimerase OS=Homo sapiens GN=GALE PE=1 SV=2	Q14376	38 kDa		Homo sapiens	0	0	0	0	0	0	0	0	0	0	0	0	0	0	0	0	0	0	0	0	0	0	0	0	0	0	0	0.023	0	0	0.023	0	0	0	0	0	0	0	0	0	0	0	0	0.023
1132	Zinc finger protein 516 OS=Homo sapiens GN=ZNF516 PE=1 SV=1	Q92618	124 kDa		Homo sapiens	0	0	0	0	0	0	0	0	0	0	0	0	0	0	0	0	0	0	0	0	0	0	0	0	0	0	0	0	0	0	0	0	0	0	0	0	0.00774	0	0	0	0	0	0	0
1133	Probable fructose-2,6-bisphosphatase TIGAR OS=Homo sapiens GN=TIGAR PE=1 SV=1	Q9NQ88	30 kDa		Homo sapiens	0	0.063	0	0	0	0	0	0	0	0.0407	0.063	0.063	0	0	0	0	0	0.063	0.063	0	0	0	0	0	0	0	0	0	0	0	0	0	0	0	0	0	0	0	0	0	0	0	0	0
1134	Beta-arrestin-1 OS=Homo sapiens GN=ARRB1 PE=1 SV=2	P49407 (+1)	47 kDa		Homo sapiens	0	0.0455	0	0	0	0	0	0	0	0	0	0	0	0	0	0	0	0	0	0	0	0	0	0	0	0	0	0	0	0	0	0	0	0	0	0	0	0	0	0	0	0	0	0
1135	Mitochondrial fission 1 protein OS=Homo sapiens GN=FIS1 PE=1 SV=2	Q9Y3D6	17 kDa		Homo sapiens	0	0	0	0	0	0	0	0	0	0	0	0	0	0	0	0	0	0.0855	0	0	0	0	0	0	0	0	0	0	0	0	0	0	0	0	0	0	0	0	0	0	0	0	0	0
1136	Cluster of Leukocyte immunoglobulin-like receptor subfamily A member 6 OS=Homo sapiens GN=LILRA6 PE=2 SV=2 (Q6PI73)	Q6PI73 [4]	52 kDa	TRUE	Homo sapiens	0	0	0	0	0	0	0	0	0	0	0	0	0	0	0	0	0	0	0	0	0	0	0.0602	0	0	0	0	0	0	0	0	0	0	0	0	0.046	0	0	0	0	0	0	0	0
1137	Cluster of Eukaryotic translation initiation factor 2A OS=Homo sapiens GN=EIF2A PE=1 SV=3 (Q9BY44)	Q9BY44	65 kDa	TRUE	Homo sapiens	0	0.0239	0	0	0	0	0	0	0	0	0	0	0	0	0	0	0	0.0239	0.0291	0	0	0	0	0	0	0	0	0	0	0	0	0	0	0	0	0	0	0	0	0	0	0	0	0
1138	Glyoxylate reductase/hydroxypyruvate reductase OS=Homo sapiens GN=GRHPR PE=1 SV=1	Q9UBQ7	36 kDa		Homo sapiens	0	0.0732	0.0732	0.0732	0.146	0.0732	0.0732	0	0	0	0	0	0	0	0	0	0	0	0	0	0	0	0	0	0	0	0	0	0	0	0	0	0	0	0	0	0	0	0	0	0	0	0	0
1139	Signal transducer and activator of transcription 3 OS=Homo sapiens GN=STAT3 PE=1 SV=2	P40763 (+1)	88 kDa		Homo sapiens	0	0	0	0	0	0	0.0338	0	0	0	0	0	0	0	0	0.0143	0.0338	0.0286	0.0494	0	0	0	0	0	0	0	0	0	0	0	0	0	0	0	0	0	0.0338	0	0	0	0	0	0	0
1140	Tumor necrosis factor alpha-induced protein 3 OS=Homo sapiens GN=TNFAIP3 PE=1 SV=1	P21580	90 kDa		Homo sapiens	0	0	0	0	0	0	0	0	0	0	0	0	0	0	0	0	0	0	0	0	0	0	0	0	0	0	0	0	0	0	0	0	0	0	0	0	0	0	0	0	0	0	0	0
1141	Squamous cell carcinoma antigen recognized by T-cells 3 OS=Homo sapiens GN=SART3 PE=1 SV=1	Q15020	110 kDa		Homo sapiens	0	0	0	0	0	0	0.0114	0	0	0	0	0	0	0.0208	0	0	0	0	0	0	0	0	0	0	0	0	0	0	0	0	0	0	0	0	0	0	0	0	0	0	0	0	0	0
1142	Triggering receptor expressed on myeloid cells 1 OS=Homo sapiens GN=TREM1 PE=1 SV=1	Q9NP99 (+1)	26 kDa		Homo sapiens	0	0	0	0	0	0	0	0	0	0	0	0	0	0	0	0	0	0	0	0	0	0	0	0	0	0	0.0556	0	0	0	0	0	0	0.0556	0	0.0556	0	0	0	0	0	0	0	0
1143	Serine/arginine-rich splicing factor 3 OS=Homo sapiens GN=SRSF3 PE=1 SV=1	P84103	19 kDa	TRUE	Homo sapiens	0.128	0	0	0	0	0.0854	0	0	0	0	0	0	0	0	0	0	0	0	0	0	0	0	0	0	0	0	0	0	0	0	0	0	0	0	0	0	0	0	0	0	0	0	0	0
1144	Angio-associated migratory cell protein OS=Homo sapiens GN=AAMP PE=1 SV=2	Q13685	47 kDa		Homo sapiens	0.0253	0	0	0	0	0	0	0	0	0	0	0	0	0	0	0	0	0	0	0	0	0	0	0	0	0	0	0	0	0	0	0	0	0	0	0	0	0	0	0	0	0	0	0
1145	Angiotensinogen OS=Homo sapiens GN=AGT PE=1 SV=1	P01019	53 kDa		Homo sapiens	0	0	0	0	0	0	0	0	0	0	0.0495	0.0495	0	0	0	0	0	0	0	0	0	0	0	0.0845	0.0495	0	0.0351	0	0	0	0	0.0495	0	0	0	0	0	0	0	0	0	0	0	0
1146	Acyl-protein thioesterase 2 OS=Homo sapiens GN=LYPLA2 PE=1 SV=1	O95372	25 kDa		Homo sapiens	0	0	0.113	0	0	0	0	0	0	0	0	0.113	0	0	0	0	0.113	0.113	0	0	0	0	0	0	0	0	0	0	0	0	0	0	0	0	0	0	0	0	0	0	0	0	0	0
1147	Ena/VASP-like protein OS=Homo sapiens GN=EVL PE=1 SV=2	Q9UI08 (+1)	45 kDa		Homo sapiens	0	0.0337	0.0337	0.0337	0.0337	0	0	0	0	0	0.0337	0.0337	0	0	0	0	0.0337	0.0337	0.0337	0	0	0	0	0	0	0	0	0	0	0	0	0	0	0	0	0	0	0	0	0	0	0	0	0
1148	Paired amphipathic helix protein Sin3b OS=Homo sapiens GN=SIN3B PE=1 SV=2	O75182 (+1)	133 kDa		Homo sapiens	0	0	0	0	0	0	0	0	0	0	0	0	0	0	0	0	0	0	0	0	0	0	0	0	0	0	0	0	0	0	0	0	0	0	0	0	0	0	0	0	0	0	0	0
1149	Msx2-interacting protein OS=Homo sapiens GN=SPEN PE=1 SV=1	Q96T58	402 kDa		Homo sapiens	0	0	0	0	0	0	0	0	0	0	0	0	0	0	0	0	0	0	0	0	0	0	0	0	0	0	0	0	0	0	0	0	0	0	0	0	0	0	0	0	0	0	0	0
1150	Protocadherin gamma-C3 OS=Homo sapiens GN=PCDHGC3 PE=1 SV=1	Q9UN70 (+2)	101 kDa		Homo sapiens	0	0	0	0	0	0	0	0	0	0	0	0	0	0	0	0	0	0	0	0	0	0	0	0	0	0	0.0107	0	0	0	0	0	0	0	0	0	0	0	0	0	0	0	0	0
1151	Neurexin-3-alpha OS=Homo sapiens GN=NRXN3 PE=1 SV=4	Q9Y4C0	181 kDa		Homo sapiens	0	0	0	0	0	0	0	0	0	0	0	0	0	0	0	0	0	0	0	0	0	0	0	0	0	0	0	0	0	0	0	0	0	0	0.00548	0	0	0	0	0	0	0	0	0
1152	Cluster of Chloride intracellular channel protein 4 OS=Homo sapiens GN=CLIC4 PE=1 SV=4 (Q9Y696)	Q9Y696	29 kDa	TRUE	Homo sapiens	0	0	0	0	0.0711	0	0.0711	0	0	0.0711	0	0	0	0.0474	0	0	0.0474	0	0	0	0	0	0	0	0	0	0	0	0	0	0	0	0	0	0	0	0	0	0	0	0	0	0	0
1153	Cluster of Dedicator of cytokinesis protein 2 OS=Homo sapiens GN=DOCK2 PE=1 SV=2 (Q92608)	Q92608	212 kDa	TRUE	Homo sapiens	0	0	0	0	0	0	0	0	0	0	0	0	0.00492	0	0	0	0.0213	0	0	0	0	0	0	0	0	0	0	0	0	0	0	0	0	0	0	0	0.0071	0	0	0	0	0	0	0
1154	60S ribosomal protein L27 OS=Homo sapiens GN=RPL27 PE=1 SV=2	P61353	16 kDa		Homo sapiens	0	0	0	0	0.0588	0	0.213	0	0	0	0	0	0	0	0	0	0	0	0	0	0	0	0	0	0	0	0.0588	0	0	0	0	0	0	0	0	0	0.154	0	0	0	0	0	0	0
1155	Hydroxyacylglutathione hydrolase, mitochondrial OS=Homo sapiens GN=HAGH PE=1 SV=2	Q16775 (+1)	34 kDa		Homo sapiens	0	0	0	0	0	0	0	0	0	0	0	0	0	0	0.0325	0	0.026	0.0325	0	0	0	0	0	0	0	0	0	0	0	0	0	0	0	0	0	0	0	0	0	0	0	0	0	0
1156	Transmembrane emp24 domain-containing protein 10 OS=Homo sapiens GN=TMED10 PE=1 SV=2	P49755	25 kDa		Homo sapiens	0	0	0	0	0	0	0	0	0	0	0	0	0	0	0	0	0	0.0959	0	0	0	0	0	0	0	0	0.0411	0	0	0	0	0	0	0	0	0	0	0	0	0	0	0	0	0
1157	WD repeat-containing protein 5 OS=Homo sapiens GN=WDR5 PE=1 SV=1	P61964	37 kDa		Homo sapiens	0	0	0	0	0	0.0778	0	0	0	0	0	0	0	0	0	0	0.0359	0	0	0	0	0	0	0	0	0	0	0	0	0	0	0	0	0	0	0	0	0	0	0	0	0	0	0
1158	Calmodulin OS=Homo sapiens GN=CALM1 PE=1 SV=2	P62158	17 kDa	TRUE	Homo sapiens	0.114	0	0	0	0	0	0	0	0	0.107	0	0.107	0	0	0	0	0	0.107	0	0	0	0	0	0	0	0	0	0	0	0	0	0	0	0	0	0	0	0	0	0	0	0	0	0
1159	NEDD8 OS=Homo sapiens GN=NEDD8 PE=1 SV=1	Q15843 (+1)	9 kDa		Homo sapiens	0.173	0	0	0	0	0	0	0	0	0.173	0	0	0	0	0	0	0	0.346	0.173	0	0	0	0	0	0	0	0	0	0	0	0	0	0	0	0	0	0	0	0	0	0	0	0	0
1160	SWI/SNF complex subunit SMARCC1 OS=Homo sapiens GN=SMARCC1 PE=1 SV=3	Q92922	123 kDa		Homo sapiens	0	0	0	0	0	0.0172	0	0	0	0	0	0	0	0.0172	0	0	0.00814	0	0.0136	0	0	0	0	0	0	0	0	0	0	0	0	0	0	0	0	0	0	0	0	0	0	0	0	0
1161	E3 ubiquitin/ISG15 ligase TRIM25 OS=Homo sapiens GN=TRIM25 PE=1 SV=2	Q14258	71 kDa		Homo sapiens	0.019	0.019	0	0	0.0159	0	0.019	0	0	0.019	0	0	0	0	0	0.019	0	0.019	0	0	0	0	0	0	0	0	0	0	0	0	0	0	0	0	0	0	0.019	0	0	0	0	0	0	0
1162	Zinc finger protein 207 OS=Homo sapiens GN=ZNF207 PE=1 SV=1	O43670 (+1)	51 kDa		Homo sapiens	0.0272	0.0272	0.0272	0	0	0.0272	0.0272	0	0	0.0272	0	0	0	0	0	0	0	0	0	0	0	0	0	0	0	0	0	0	0	0	0	0	0	0	0	0	0	0	0	0	0	0	0	0
1163	U6 snRNA-associated Sm-like protein LSm3 OS=Homo sapiens GN=LSM3 PE=1 SV=2	P62310	12 kDa		Homo sapiens	0	0.118	0	0	0	0	0	0	0	0.118	0	0.118	0	0	0	0.118	0.118	0.118	0.118	0	0	0	0	0	0	0	0	0	0	0	0	0	0	0	0	0	0	0	0	0	0	0	0	0
1164	Cluster of Engulfment and cell motility protein 1 OS=Homo sapiens GN=ELMO1 PE=1 SV=2 (Q92556)	Q92556 [2]	84 kDa	TRUE	Homo sapiens	0	0	0	0	0	0	0.0206	0	0	0	0	0	0	0	0	0	0	0	0	0	0	0	0	0	0	0	0.0124	0	0	0	0	0	0	0	0	0	0	0	0	0	0	0	0	0
1165	Seryl-tRNA synthetase, cytoplasmic OS=Homo sapiens GN=SARS PE=1 SV=3	P49591	59 kDa		Homo sapiens	0.0156	0	0	0	0.0175	0	0	0	0	0	0	0	0	0	0	0	0	0	0	0	0	0	0	0	0	0	0	0	0	0	0	0	0	0	0	0	0	0	0	0	0	0	0	0
1166	Pleiotropic regulator 1 OS=Homo sapiens GN=PLRG1 PE=1 SV=1	O43660 (+1)	57 kDa		Homo sapiens	0	0	0	0	0	0	0	0	0	0.0214	0	0	0	0	0	0	0.0136	0.0253	0	0	0	0	0	0	0	0	0	0	0	0	0	0	0	0	0	0	0	0	0	0	0	0	0	0
1167	Alpha-1B-glycoprotein OS=Homo sapiens GN=A1BG PE=1 SV=4	P04217	54 kDa		Homo sapiens	0	0	0	0	0	0	0	0	0	0	0	0	0	0	0	0	0	0	0	0	0	0	0	0	0	0	0	0	0	0	0	0	0	0	0	0	0	0	0	0	0	0	0	0
1168	SUMO-activating enzyme subunit 1 OS=Homo sapiens GN=SAE1 PE=1 SV=1	Q9UBE0	38 kDa		Homo sapiens	0	0.0636	0.0636	0	0	0	0	0	0	0	0	0	0	0	0	0	0	0	0	0	0	0	0	0	0	0	0	0	0	0	0	0	0	0	0	0	0	0	0	0	0	0	0	0
1169	Carboxypeptidase M OS=Homo sapiens GN=CPM PE=1 SV=2	P14384	51 kDa		Homo sapiens	0	0	0	0	0	0	0	0	0	0	0	0	0	0	0	0	0	0	0	0	0	0	0	0	0	0	0	0	0	0	0	0	0	0	0	0.0429	0	0	0	0	0	0	0	0
1170	Basigin OS=Homo sapiens GN=BSG PE=1 SV=2	P35613 (+1)	42 kDa		Homo sapiens	0	0	0	0	0	0	0	0	0	0.026	0	0	0	0	0	0	0	0	0	0	0	0	0	0.0468	0	0	0	0	0	0	0	0	0	0	0	0	0.0468	0	0	0	0	0	0	0
1171	Enoyl-CoA delta isomerase 1, mitochondrial OS=Homo sapiens GN=ECI1 PE=1 SV=1	P42126 (+1)	33 kDa		Homo sapiens	0.0331	0	0	0	0.0232	0.0927	0	0	0	0	0	0	0	0.0497	0	0	0	0	0	0	0	0	0	0	0	0	0	0	0	0	0	0	0	0	0	0	0	0	0	0	0	0	0	0
1172	ATP-dependent DNA helicase Q1 OS=Homo sapiens GN=RECQL PE=1 SV=3	P46063	73 kDa		Homo sapiens	0	0.0216	0.0169	0	0.0169	0	0.0169	0	0	0.0169	0.0169	0.0169	0	0	0	0	0	0	0	0	0	0	0	0	0	0	0	0	0	0	0	0	0	0	0	0	0	0	0	0	0	0	0	0
1173	40S ribosomal protein S28 OS=Homo sapiens GN=RPS28 PE=1 SV=1	P62857	8 kDa		Homo sapiens	0.13	0	0.174	0	0	0	0	0.174	0	0.304	0	0	0	0	0	0	0	0	0	0	0	0	0	0	0	0	0	0	0	0	0	0	0	0	0	0	0	0	0	0	0	0	0	0
1174	Echinoderm microtubule-associated protein-like 3 OS=Homo sapiens GN=EML3 PE=1 SV=1	Q32P44	95 kDa		Homo sapiens	0	0	0.0446	0.0268	0	0	0.0179	0	0	0	0.0268	0	0	0	0	0	0	0	0.0268	0	0	0	0	0	0	0	0	0	0	0	0	0	0	0	0	0	0	0	0	0	0	0	0	0
1175	Phospholipase A-2-activating protein OS=Homo sapiens GN=PLAA PE=1 SV=2	Q9Y263	87 kDa		Homo sapiens	0	0.0403	0.0214	0	0	0	0	0	0	0.0101	0.0403	0	0	0	0	0	0	0.0214	0.0214	0	0	0	0	0	0	0	0	0	0	0	0	0	0	0	0	0	0	0	0	0	0	0	0	0
1176	WD repeat-containing protein 11 OS=Homo sapiens GN=WDR11 PE=1 SV=1	Q9BZH6	137 kDa		Homo sapiens	0	0	0	0	0	0	0	0	0	0	0	0	0	0	0	0	0	0	0	0	0	0	0	0	0	0	0	0	0	0	0	0	0	0	0	0	0	0	0	0	0	0	0	0
1177	Alpha-mannosidase 2 OS=Homo sapiens GN=MAN2A1 PE=1 SV=2	Q16706	131 kDa		Homo sapiens	0	0	0	0	0	0	0	0	0	0	0	0	0.00962	0	0	0	0	0	0	0	0	0	0	0	0	0	0.00962	0	0	0	0	0	0	0	0	0	0	0	0	0.00962	0	0	0	0
1178	Programmed cell death protein 4 OS=Homo sapiens GN=PDCD4 PE=1 SV=2	Q53EL6	52 kDa		Homo sapiens	0.0448	0.0448	0	0	0	0	0	0	0	0.0448	0	0.0448	0	0	0	0	0	0.0448	0.0448	0	0	0	0	0	0	0	0	0	0	0	0	0	0	0	0	0	0	0	0	0	0	0	0	0
1179	Procollagen-lysine,2-oxoglutarate 5-dioxygenase 1 OS=Homo sapiens GN=PLOD1 PE=1 SV=2	Q02809	84 kDa		Homo sapiens	0	0	0	0	0	0	0	0	0	0	0	0	0	0	0	0	0	0	0	0	0	0	0.0179	0	0	0	0	0	0	0	0.0179	0	0	0	0	0	0	0	0	0	0	0	0	0
1180	Ras-related protein Ral-A OS=Homo sapiens GN=RALA PE=1 SV=1	P11233	24 kDa		Homo sapiens	0	0	0	0	0	0	0	0	0	0	0	0	0	0	0	0	0	0	0	0	0	0	0	0	0	0	0	0	0	0	0	0	0	0.068	0	0	0	0	0	0	0	0	0	0
1181	Dipeptidyl peptidase 9 OS=Homo sapiens GN=DPP9 PE=1 SV=3	Q86TI2 (+2)	98 kDa		Homo sapiens	0	0	0	0	0	0	0	0	0	0	0	0	0	0	0	0	0	0	0	0	0	0	0	0	0	0	0	0	0	0	0	0	0	0	0	0	0	0	0	0	0	0	0	0
1182	WD repeat-containing protein 82 OS=Homo sapiens GN=WDR82 PE=1 SV=1	Q6UXN9	35 kDa		Homo sapiens	0	0.0639	0.0639	0.0639	0	0	0	0	0	0	0.0639	0.0639	0	0	0	0	0	0	0	0	0	0	0	0	0	0	0	0	0	0	0	0	0	0	0	0	0	0	0	0	0	0	0	0
1183	Myristoylated alanine-rich C-kinase substrate OS=Homo sapiens GN=MARCKS PE=1 SV=4	P29966	32 kDa		Homo sapiens	0	0	0	0	0	0	0	0	0	0	0	0	0	0	0	0	0	0	0	0	0	0	0	0.0542	0	0	0.0542	0	0	0	0	0.0542	0	0	0	0	0.102	0.0542	0	0	0	0	0	0
1184	Thiamin pyrophosphokinase 1 OS=Homo sapiens GN=TPK1 PE=1 SV=1	Q9H3S4	27 kDa		Homo sapiens	0	0	0	0	0	0	0.037	0	0	0.0535	0	0	0	0	0	0	0	0	0	0	0	0	0	0	0	0	0	0	0	0	0	0	0	0	0	0	0	0	0	0	0	0	0	0
1185	Magnesium-dependent phosphatase 1 OS=Homo sapiens GN=MDP1 PE=1 SV=1	Q86V88 (+2)	20 kDa		Homo sapiens	0	0	0.102	0	0	0	0	0	0	0	0	0	0	0	0	0	0	0.102	0.102	0	0	0	0	0	0	0	0	0	0	0	0	0	0	0	0	0	0	0	0	0	0	0	0	0
1186	sp|Q9P2D7-4|DYH1_HUMAN-DECOY	sp|Q9P2D7-4|DYH1_HUMAN-DECOY	?		unknown	0	0	0	0	0	0	0	0	0	0	0	0	0	0	0	0	0	0	0	0	0	0	0	0	0	0	0	0	0	0	0	0	0	0	0	0	0	0	0	0	0	0	0	0
1187	Cluster of AP-3 complex subunit mu-1 OS=Homo sapiens GN=AP3M1 PE=1 SV=1 (Q9Y2T2)	Q9Y2T2 [2]	47 kDa	TRUE	Homo sapiens	0	0	0.136	0	0	0	0	0	0	0	0.055	0.055	0	0	0	0	0	0	0.055	0	0	0	0	0	0	0	0	0	0	0	0	0	0	0	0	0	0.055	0	0	0	0	0	0	0
1188	Alpha-N-acetylglucosaminidase OS=Homo sapiens GN=NAGLU PE=1 SV=2	P54802	82 kDa		Homo sapiens	0	0	0	0	0	0	0	0	0	0	0	0	0	0	0	0	0	0.0215	0.106	0	0	0	0	0	0	0	0	0	0	0	0	0	0	0	0	0	0	0	0	0	0	0	0	0
1189	Eukaryotic translation initiation factor 3 subunit M OS=Homo sapiens GN=EIF3M PE=1 SV=1	Q7L2H7	43 kDa		Homo sapiens	0.102	0	0.0722	0	0	0	0	0	0	0.0535	0	0	0	0	0	0	0	0	0	0	0	0	0	0	0	0	0	0	0	0	0	0	0	0	0	0	0	0	0	0	0	0	0	0
1190	Motile sperm domain-containing protein 2 OS=Homo sapiens GN=MOSPD2 PE=1 SV=1	Q8NHP6	60 kDa		Homo sapiens	0	0	0	0	0	0	0	0	0	0	0	0	0	0	0	0	0.0193	0.0483	0.029	0	0	0	0	0	0	0	0	0	0	0	0	0	0	0	0	0	0	0	0	0	0	0	0	0
1191	Structural maintenance of chromosomes protein 3 OS=Homo sapiens GN=SMC3 PE=1 SV=2	Q9UQE7	142 kDa		Homo sapiens	0.0279	0	0	0	0	0	0.00822	0	0	0	0	0	0	0	0	0	0	0	0	0	0	0	0	0	0	0	0	0	0	0	0	0	0	0	0	0	0	0	0	0	0	0	0	0
1192	Sulfide:quinone oxidoreductase, mitochondrial OS=Homo sapiens GN=SQRDL PE=1 SV=1	Q9Y6N5	50 kDa		Homo sapiens	0	0	0	0	0	0	0	0	0	0	0	0	0	0	0	0	0	0.0222	0	0	0	0	0	0	0	0	0	0.0311	0	0	0	0	0	0	0	0	0.0489	0	0	0	0	0	0	0
1193	Bifunctional purine biosynthesis protein PURH OS=Homo sapiens GN=ATIC PE=1 SV=3	P31939	65 kDa		Homo sapiens	0	0	0	0	0	0	0	0	0	0	0	0	0	0	0	0	0	0	0	0	0	0	0	0	0	0	0	0	0	0	0	0	0	0	0	0	0	0	0	0	0	0	0	0
1194	Vacuolar protein sorting-associated protein 26B OS=Homo sapiens GN=VPS26B PE=1 SV=2	Q4G0F5	39 kDa	TRUE	Homo sapiens	0	0.0208	0	0	0.0595	0	0	0	0	0	0	0	0	0	0	0.0327	0.107	0	0	0	0	0	0	0	0	0	0	0	0	0	0	0	0	0	0	0	0	0	0	0	0	0	0	0
1195	AH receptor-interacting protein OS=Homo sapiens GN=AIP PE=1 SV=2	O00170	38 kDa		Homo sapiens	0	0	0	0	0	0	0	0	0	0.0939	0	0	0	0	0	0	0	0	0	0	0	0	0	0	0	0	0	0	0	0	0	0	0	0	0	0	0	0	0	0	0	0	0	0
1196	Low molecular weight phosphotyrosine protein phosphatase OS=Homo sapiens GN=ACP1 PE=1 SV=3	P24666 (+2)	18 kDa		Homo sapiens	0	0	0	0	0	0	0.127	0	0.0696	0	0	0	0	0	0.127	0	0	0	0	0	0	0	0	0	0	0	0	0	0	0	0	0	0	0	0	0	0	0	0	0	0	0	0	0
1197	ES1 protein homolog, mitochondrial OS=Homo sapiens GN=C21orf33 PE=1 SV=3	P30042	28 kDa		Homo sapiens	0.0373	0	0	0.0933	0	0.0373	0.0933	0	0	0	0.0933	0	0	0	0	0	0	0	0	0	0	0	0	0	0	0	0	0	0	0	0	0	0	0	0	0	0	0	0	0	0	0	0	0
1198	40S ribosomal protein S5 OS=Homo sapiens GN=RPS5 PE=1 SV=4	P46782	23 kDa		Homo sapiens	0.0441	0	0	0	0	0	0	0	0	0.0441	0	0	0	0	0.206	0	0	0	0	0	0	0	0	0	0	0	0	0	0	0	0	0	0	0	0	0	0	0	0	0	0	0	0	0
1199	Bifunctional coenzyme A synthase OS=Homo sapiens GN=COASY PE=1 SV=4	Q13057 (+1)	62 kDa		Homo sapiens	0	0	0	0	0	0	0	0	0	0	0	0	0	0	0	0	0	0	0	0	0	0	0	0	0	0	0	0	0	0	0	0	0	0	0	0	0	0	0	0	0	0	0	0
1200	Flotillin-2 OS=Homo sapiens GN=FLOT2 PE=1 SV=2	Q14254	47 kDa		Homo sapiens	0	0	0	0	0.028	0	0	0	0	0	0	0	0.0397	0	0	0	0	0.021	0	0	0	0	0	0	0	0.0327	0	0	0	0	0	0	0	0.028	0	0	0	0	0	0	0	0	0	0
1201	Alanine--glyoxylate aminotransferase 2-like 2 OS=Homo sapiens GN=AGXT2L2 PE=2 SV=1	Q8IUZ5	50 kDa		Homo sapiens	0.0289	0	0.0289	0	0	0	0	0	0	0	0.0689	0	0	0	0	0	0.0378	0.0689	0	0	0	0	0	0	0	0	0	0	0	0	0	0	0	0	0	0	0	0	0	0	0	0	0	0
1202	Regulator of microtubule dynamics protein 1 OS=Homo sapiens GN=FAM82B PE=1 SV=1	Q96DB5	36 kDa		Homo sapiens	0	0.0414	0.035	0	0	0	0	0	0	0.0287	0.035	0	0	0	0.0318	0	0	0	0	0	0	0	0	0	0	0	0	0	0	0	0	0	0	0	0	0	0	0	0	0	0	0	0	0
1203	Apoptotic protease-activating factor 1 OS=Homo sapiens GN=APAF1 PE=1 SV=2	O14727 (+3)	142 kDa		Homo sapiens	0.0112	0	0	0	0	0	0.0112	0	0	0.0112	0	0	0	0	0	0	0	0	0	0	0	0	0	0	0	0	0	0	0	0	0	0	0	0	0	0	0	0	0	0	0	0	0	0
1204	Copper homeostasis protein cutC homolog OS=Homo sapiens GN=CUTC PE=1 SV=1	Q9NTM9	29 kDa		Homo sapiens	0	0.0806	0	0	0	0	0	0	0	0	0	0	0	0	0	0	0	0	0	0	0	0	0	0	0	0	0	0	0	0	0	0	0	0	0	0	0	0	0	0	0	0	0	0
1205	Costars family protein C6orf115 OS=Homo sapiens GN=C6orf115 PE=1 SV=1	Q9P1F3	9 kDa		unknown	0	0	0	0	0	0	0	0	0	0	0	0	0	0	0	0	0	0	0	0	0	0	0	0	0	0	0	0	0	0	0	0	0	0	0	0	0	0	0	0	0	0	0	0
1206	Nicotinamide mononucleotide adenylyltransferase 1 OS=Homo sapiens GN=NMNAT1 PE=1 SV=1	Q9HAN9	32 kDa		Homo sapiens	0	0	0	0	0	0	0	0	0	0	0	0	0	0	0	0	0	0	0	0	0	0	0	0	0	0	0	0	0	0	0	0	0	0	0	0	0	0	0	0	0	0	0	0
1207	Protein CutA OS=Homo sapiens GN=CUTA PE=1 SV=2	O60888 (+2)	19 kDa		Homo sapiens	0	0	0.151	0	0	0	0	0	0	0.0782	0	0	0	0	0	0	0	0	0	0	0	0	0	0	0	0	0	0	0	0	0	0	0	0	0	0	0	0	0	0	0	0	0	0
1208	L antigen family member 3 OS=Homo sapiens GN=LAGE3 PE=1 SV=2	Q14657	15 kDa		Homo sapiens	0	0.105	0.105	0	0	0	0	0	0	0	0	0.105	0	0.105	0.105	0	0	0	0	0	0	0	0	0	0	0	0	0	0	0	0	0	0	0	0	0	0	0	0	0	0	0	0	0
1209	Dihydropyrimidinase-related protein 4 OS=Homo sapiens GN=DPYSL4 PE=1 SV=2	O14531	62 kDa		Homo sapiens	0	0	0	0	0	0	0	0	0	0	0.028	0.028	0	0	0.028	0	0.028	0	0.028	0	0	0	0	0	0	0.028	0	0	0	0	0	0	0	0	0.028	0	0	0	0	0	0	0	0	0
1210	Tripartite motif-containing protein 4 OS=Homo sapiens GN=TRIM4 PE=2 SV=2	Q9C037 (+1)	57 kDa		Homo sapiens	0	0	0	0	0	0	0.022	0	0	0	0	0	0	0	0	0	0	0	0	0	0	0	0	0	0	0	0	0	0	0	0	0	0	0	0	0	0	0	0	0	0	0	0	0
1211	Low affinity immunoglobulin gamma Fc region receptor III-A OS=Homo sapiens GN=FCGR3A PE=1 SV=2	P08637	29 kDa		Homo sapiens	0	0	0	0	0	0	0	0	0	0	0	0	0	0	0	0	0	0	0	0	0	0	0	0	0	0	0	0	0	0	0	0	0	0	0	0	0	0	0	0	0	0	0	0
1212	Flap endonuclease 1 OS=Homo sapiens GN=FEN1 PE=1 SV=1	P39748	43 kDa		Homo sapiens	0	0	0	0	0	0	0	0	0	0	0	0	0	0	0	0	0	0.0947	0	0	0	0	0	0	0	0	0	0	0	0	0	0	0	0	0	0	0	0	0	0	0	0	0	0
1213	Dynamin-1-like protein OS=Homo sapiens GN=DNM1L PE=1 SV=2	O00429 (+5)	82 kDa		Homo sapiens	0	0.0285	0	0	0	0	0	0	0	0	0	0	0	0	0	0	0	0	0	0	0	0	0	0	0	0	0	0	0	0	0	0	0	0	0	0	0	0	0	0	0	0	0	0
1214	Glia maturation factor beta OS=Homo sapiens GN=GMFB PE=1 SV=2	P60983	17 kDa	TRUE	Homo sapiens	0.0775	0	0	0.162	0	0	0	0	0	0.225	0	0	0	0	0	0	0.0634	0	0	0	0	0	0	0	0	0	0	0	0	0	0	0	0	0	0	0	0	0	0	0	0	0	0	0
1215	Superkiller viralicidic activity 2-like 2 OS=Homo sapiens GN=SKIV2L2 PE=1 SV=3	P42285	118 kDa		Homo sapiens	0	0	0	0	0	0	0	0	0	0	0	0	0	0	0	0	0	0	0	0	0	0	0	0	0	0	0	0	0	0	0	0	0	0	0	0	0	0	0	0	0	0	0	0
1216	Tyrosine-protein kinase SYK OS=Homo sapiens GN=SYK PE=1 SV=1	P43405 (+1)	72 kDa		Homo sapiens	0	0	0	0	0	0	0	0	0	0	0	0	0	0	0	0	0	0.022	0.022	0	0	0	0	0	0	0	0.0173	0	0	0	0	0	0	0	0	0	0.0535	0.0362	0	0	0	0	0	0
1217	Sec1 family domain-containing protein 1 OS=Homo sapiens GN=SCFD1 PE=1 SV=4	Q8WVM8	72 kDa		Homo sapiens	0	0	0	0	0	0	0	0	0	0	0	0	0	0	0	0	0	0	0	0	0	0	0	0	0	0	0	0	0	0	0	0	0	0	0	0	0	0	0	0	0	0	0	0
1218	Bcl-2-like protein 13 OS=Homo sapiens GN=BCL2L13 PE=1 SV=1	Q9BXK5 (+1)	53 kDa		Homo sapiens	0	0	0	0	0	0	0	0	0	0.0186	0	0	0	0	0	0	0	0	0	0	0	0	0	0	0	0	0	0	0	0	0	0	0	0	0	0	0	0	0	0	0	0	0	0
1219	Leucine-rich repeat-containing protein 59 OS=Homo sapiens GN=LRRC59 PE=1 SV=1	Q96AG4	35 kDa		Homo sapiens	0	0	0	0	0	0.0326	0	0	0	0.0326	0	0	0	0	0	0	0	0	0	0	0	0	0	0	0	0	0	0	0	0	0	0	0	0	0	0	0	0	0	0	0	0	0	0
1220	Tropomodulin-3 OS=Homo sapiens GN=TMOD3 PE=1 SV=1	Q9NYL9	40 kDa		Homo sapiens	0	0	0	0	0	0	0.0312	0	0	0	0	0	0	0	0	0	0	0	0	0	0	0	0	0	0	0	0	0	0	0	0	0	0	0	0	0	0	0	0	0	0	0	0	0
1221	UV radiation resistance-associated gene protein OS=Homo sapiens GN=UVRAG PE=1 SV=1	Q9P2Y5	78 kDa		Homo sapiens	0	0	0	0	0	0	0	0	0	0	0	0	0	0	0	0	0.0143	0	0	0	0	0	0	0	0	0	0	0	0	0	0	0	0	0	0	0	0	0	0	0	0	0	0	0
1222	Phosphoinositide 3-kinase regulatory subunit 6 OS=Homo sapiens GN=PIK3R6 PE=1 SV=1	Q5UE93	84 kDa		Homo sapiens	0	0	0	0	0	0	0	0	0	0	0	0	0	0	0	0	0	0	0	0	0	0	0	0	0	0	0	0	0	0	0	0	0	0	0	0.0146	0	0	0	0	0.0146	0	0	0
1223	26S protease regulatory subunit 10B OS=Homo sapiens GN=PSMC6 PE=1 SV=1	P62333	44 kDa		Homo sapiens	0.036	0	0	0	0	0	0	0	0	0.036	0	0	0	0	0	0	0.036	0	0	0	0	0	0	0	0	0	0	0	0	0	0	0	0	0	0	0	0	0	0	0	0	0	0	0
1224	Alpha-fetoprotein OS=Homo sapiens GN=AFP PE=1 SV=1	P02771	69 kDa		Homo sapiens	0	0	0	0	0	0	0	0	0	0	0	0	0	0	0	0	0	0	0	0	0	0	0	0	0.0131	0	0	0	0	0	0	0	0	0	0	0	0	0	0	0	0	0	0	0
1225	Dolichol-phosphate mannosyltransferase OS=Homo sapiens GN=DPM1 PE=1 SV=1	O60762	30 kDa		Homo sapiens	0	0	0	0	0.0385	0	0	0	0	0	0	0	0.0385	0	0	0	0	0	0	0	0	0	0	0	0	0	0	0	0	0	0	0	0	0	0	0	0	0	0	0.0385	0	0	0	0.0385
1226	GC-rich sequence DNA-binding factor 1 OS=Homo sapiens GN=GCFC1 PE=1 SV=2	Q9Y5B6 (+3)	105 kDa		Homo sapiens	0	0	0	0	0	0	0	0	0	0	0	0	0	0	0	0	0	0	0	0	0	0	0	0	0	0	0	0	0	0	0	0	0	0	0	0	0	0	0	0	0	0	0	0
1227	V-type proton ATPase subunit G 1 OS=Homo sapiens GN=ATP6V1G1 PE=1 SV=3	O75348	14 kDa		Homo sapiens	0.0932	0.0932	0.0932	0	0	0	0	0	0	0	0	0.0932	0	0	0	0	0	0.0932	0	0	0	0	0	0	0	0	0	0	0	0	0	0	0	0	0	0	0.0932	0	0	0	0	0	0	0
1228	C2 domain-containing protein 2-like OS=Homo sapiens GN=C2CD2L PE=1 SV=3	O14523 (+1)	76 kDa		Homo sapiens	0	0	0	0	0	0	0	0	0	0	0	0	0	0	0	0	0	0	0	0	0	0	0	0	0	0	0	0	0	0	0.0142	0	0	0	0.0142	0	0	0	0	0	0	0	0.0142	0
1229	Leucine-rich repeats and immunoglobulin-like domains protein 3 OS=Homo sapiens GN=LRIG3 PE=2 SV=1	Q6UXM1 (+1)	123 kDa		Homo sapiens	0	0	0	0	0	0	0	0	0	0	0	0	0	0	0	0.0125	0	0	0	0	0	0	0	0	0	0	0	0	0	0	0	0	0	0	0	0	0	0	0	0	0	0	0	0
1230	3-hydroxyanthranilate 3,4-dioxygenase OS=Homo sapiens GN=HAAO PE=1 SV=2	P46952	33 kDa		Homo sapiens	0	0	0	0	0	0	0	0	0	0.0699	0	0	0	0	0	0	0.0385	0	0	0	0	0	0	0	0	0	0	0	0	0	0	0	0	0	0	0	0	0	0	0	0	0	0	0
1231	TRIO and F-actin-binding protein OS=Homo sapiens GN=TRIOBP PE=1 SV=3	Q9H2D6 (+1)	261 kDa		Homo sapiens	0	0	0	0	0	0	0	0	0	0	0	0	0	0	0	0	0	0	0	0	0	0	0	0	0	0	0	0	0	0	0	0	0	0	0.00465	0	0	0	0	0	0	0	0	0
1232	Epidermal growth factor receptor substrate 15 OS=Homo sapiens GN=EPS15 PE=1 SV=2	P42566	99 kDa		Homo sapiens	0	0	0	0	0	0	0	0	0	0	0	0	0	0	0	0	0	0	0	0	0	0	0	0	0	0	0	0	0	0	0	0	0	0	0	0	0	0	0	0	0	0	0	0
1233	Dynein heavy chain 8, axonemal OS=Homo sapiens GN=DNAH8 PE=1 SV=2	Q96JB1 (+1)	515 kDa		Homo sapiens	0	0	0	0	0	0	0	0	0	0	0	0	0	0	0	0	0	0	0	0	0	0	0	0	0	0	0	0	0	0	0	0	0	0	0	0	0	0	0	0	0	0	0	0
1234	Cluster of Histone deacetylase 2 OS=Homo sapiens GN=HDAC2 PE=1 SV=2 (Q92769)	Q92769 [2]	55 kDa	TRUE	Homo sapiens	0	0	0	0	0	0	0	0	0	0	0	0	0	0	0	0	0	0	0	0	0	0	0	0	0	0	0	0	0	0	0	0	0	0	0	0	0	0	0	0	0	0	0	0
1235	Cluster of Serine/arginine-rich splicing factor 1 OS=Homo sapiens GN=SRSF1 PE=1 SV=2 (Q07955)	Q07955	28 kDa	TRUE	Homo sapiens	0	0	0	0	0	0	0	0	0	0	0	0	0	0	0	0	0	0	0	0	0	0	0	0	0	0	0	0	0	0	0	0	0	0	0	0	0	0	0	0	0	0	0	0
1236	Hematopoietic lineage cell-specific protein OS=Homo sapiens GN=HCLS1 PE=1 SV=3	P14317	54 kDa		Homo sapiens	0	0	0	0	0	0	0	0	0	0	0	0	0	0	0	0	0.0185	0.0988	0.0473	0	0	0	0	0	0	0	0	0	0	0	0	0	0	0	0	0	0	0	0	0	0	0	0	0
1237	Nuclear factor NF-kappa-B p105 subunit OS=Homo sapiens GN=NFKB1 PE=1 SV=2	P19838 (+1)	105 kDa		Homo sapiens	0	0	0	0	0	0	0	0	0	0	0	0	0	0	0	0	0.032	0.0165	0.032	0	0	0	0	0	0	0	0	0	0	0	0	0	0	0	0	0	0	0.0165	0	0	0	0	0	0
1238	Isoform 2 of Ribonucleoprotein PTB-binding 1 OS=Homo sapiens GN=RAVER1	Q8IY67-2	78 kDa		unknown	0	0	0	0	0	0	0	0	0	0	0	0	0	0	0	0	0	0	0.0419	0	0	0	0	0	0	0	0	0	0	0	0	0	0	0	0	0	0	0	0	0	0	0	0	0
1239	Apolipoprotein E OS=Homo sapiens GN=APOE PE=1 SV=1	P02649	36 kDa		Homo sapiens	0	0	0	0	0	0	0	0	0	0	0	0	0	0	0	0	0	0	0	0	0	0.0757	0	0	0.0284	0	0	0	0	0	0	0	0	0	0	0	0	0	0	0	0	0	0	0
1240	Oxysterol-binding protein-related protein 8 OS=Homo sapiens GN=OSBPL8 PE=1 SV=3	Q9BZF1 (+1)	101 kDa	TRUE	Homo sapiens	0.0124	0	0	0	0	0	0	0	0	0	0.0124	0	0	0	0	0	0	0	0	0	0	0	0	0	0	0	0	0	0	0	0	0	0	0	0	0	0	0	0	0	0	0	0	0
1241	Serine/threonine-protein kinase OSR1 OS=Homo sapiens GN=OXSR1 PE=1 SV=1	O95747	58 kDa	TRUE	Homo sapiens	0.019	0	0	0	0	0	0	0	0	0.0171	0	0	0	0	0	0	0	0	0	0	0	0	0	0	0	0	0	0	0	0	0	0	0	0	0	0	0.0417	0	0	0	0	0	0	0
1242	Adenine phosphoribosyltransferase OS=Homo sapiens GN=APRT PE=1 SV=2	P07741	20 kDa		Homo sapiens	0.0444	0	0	0	0	0	0	0	0	0	0	0	0	0	0	0	0	0	0	0	0	0	0	0	0	0	0	0	0	0	0	0	0	0	0	0	0	0	0	0	0	0	0	0
1243	60S ribosomal protein L15 OS=Homo sapiens GN=RPL15 PE=1 SV=2	P61313	24 kDa		Homo sapiens	0.0588	0	0	0	0	0	0	0	0	0.0441	0	0	0	0	0	0	0	0	0	0	0	0	0	0	0	0	0	0	0	0	0	0	0	0	0	0	0	0	0	0	0	0	0	0
1244	60S ribosomal protein L7a OS=Homo sapiens GN=RPL7A PE=1 SV=2	P62424	30 kDa		Homo sapiens	0	0	0	0	0	0	0.0226	0	0.0489	0.0489	0	0	0	0	0	0	0	0	0	0	0	0	0	0	0	0	0	0	0	0	0	0	0	0	0	0	0.0376	0	0	0	0	0	0	0
1245	Platelet-activating factor acetylhydrolase IB subunit beta OS=Homo sapiens GN=PAFAH1B2 PE=1 SV=1	P68402	26 kDa		Homo sapiens	0.0393	0	0	0	0	0	0	0	0	0	0	0	0	0	0	0	0	0	0	0	0	0	0	0	0	0	0	0	0	0	0	0	0	0	0	0	0	0	0	0	0	0	0	0
1246	Calcium-binding mitochondrial carrier protein SCaMC-1 OS=Homo sapiens GN=SLC25A24 PE=1 SV=2	Q6NUK1	53 kDa		Homo sapiens	0	0	0	0.0335	0	0	0.0335	0	0	0	0	0	0	0	0	0	0	0	0.0335	0	0	0	0	0	0	0	0	0	0	0	0	0	0	0	0	0	0.0335	0	0	0	0	0	0	0
1247	Pyridoxal phosphate phosphatase OS=Homo sapiens GN=PDXP PE=1 SV=2	Q96GD0	32 kDa		Homo sapiens	0	0	0	0	0	0	0	0	0	0	0	0	0	0	0	0	0.0372	0	0	0	0	0	0	0	0	0	0	0	0	0	0	0	0	0	0	0	0	0	0	0	0	0	0	0
1248	Glycolipid transfer protein OS=Homo sapiens GN=GLTP PE=1 SV=3	Q9NZD2	24 kDa		Homo sapiens	0	0	0.0574	0	0	0	0	0	0.0574	0	0.0574	0.0574	0	0	0	0	0	0	0	0	0	0	0	0	0	0	0	0	0	0	0	0	0	0	0	0	0	0	0	0	0	0	0	0
1249	Switch-associated protein 70 OS=Homo sapiens GN=SWAP70 PE=1 SV=1	Q9UH65	69 kDa		Homo sapiens	0.0171	0	0	0	0	0	0	0	0	0.0376	0	0	0	0	0	0	0.0171	0	0	0	0	0	0	0	0	0	0	0	0	0	0	0	0	0	0	0	0	0	0	0	0	0	0	0
1250	Glutathione S-transferase kappa 1 OS=Homo sapiens GN=GSTK1 PE=1 SV=3	Q9Y2Q3 (+1)	25 kDa		Homo sapiens	0	0.0708	0	0	0	0	0.115	0	0	0	0	0	0	0	0	0	0	0.115	0.0708	0	0	0	0	0	0	0	0	0	0	0	0	0	0	0	0	0	0.0708	0	0	0	0	0	0	0
1251	Plexin-D1 OS=Homo sapiens GN=PLXND1 PE=1 SV=3	Q9Y4D7	212 kDa	TRUE	Homo sapiens	0	0	0	0	0	0	0	0	0	0	0	0	0	0	0	0	0	0	0	0	0	0	0	0.0104	0.00779	0	0	0	0	0	0	0	0.0234	0.00779	0	0	0	0	0	0	0	0	0	0
1252	Developmentally-regulated GTP-binding protein 1 OS=Homo sapiens GN=DRG1 PE=1 SV=1	Q9Y295	41 kDa	TRUE	Homo sapiens	0.0381	0	0	0	0	0.0572	0	0	0	0.0708	0	0	0	0.0381	0	0	0	0	0	0	0	0	0	0	0	0	0	0	0	0	0	0	0	0	0	0	0	0	0	0	0	0	0	0
1253	UV excision repair protein RAD23 homolog A OS=Homo sapiens GN=RAD23A PE=1 SV=1	P54725	40 kDa	TRUE	Homo sapiens	0	0	0	0	0.0248	0	0	0	0	0.0468	0	0	0	0	0	0	0.0468	0	0	0	0	0	0	0	0	0	0	0	0	0	0	0	0	0	0	0	0	0	0	0	0	0	0	0
1254	U6 snRNA-associated Sm-like protein LSm7 OS=Homo sapiens GN=LSM7 PE=1 SV=1	Q9UK45	12 kDa		Homo sapiens	0	0	0.243	0	0	0	0	0	0	0	0	0	0	0	0	0	0	0.243	0	0	0	0	0	0	0	0	0	0	0	0	0	0	0	0	0	0	0	0	0	0	0	0	0	0
1255	Voltage-gated hydrogen channel 1 OS=Homo sapiens GN=HVCN1 PE=1 SV=1	Q96D96	32 kDa		Homo sapiens	0	0	0.0549	0	0	0	0	0	0	0	0	0.0549	0	0	0	0	0	0	0.0549	0	0	0	0	0	0	0	0.0549	0	0	0	0	0	0	0	0	0	0.022	0	0	0	0	0	0	0
1256	Alanyl-tRNA synthetase, cytoplasmic OS=Homo sapiens GN=AARS PE=1 SV=2	P49588	107 kDa		Homo sapiens	0	0	0	0	0.0124	0	0.0114	0	0	0	0	0	0	0.0124	0	0	0	0	0	0	0	0	0	0	0	0	0	0	0	0	0	0	0	0	0	0	0	0	0	0	0	0	0	0
1257	Tumor necrosis factor alpha-induced protein 2 OS=Homo sapiens GN=TNFAIP2 PE=1 SV=2	Q03169	73 kDa		Homo sapiens	0	0	0	0	0	0	0	0	0	0	0	0	0	0	0	0	0	0	0	0	0	0	0	0	0	0	0	0	0	0	0	0	0	0	0	0.0168	0	0	0	0	0	0	0	0
1258	Sialic acid-binding Ig-like lectin 7 OS=Homo sapiens GN=SIGLEC7 PE=1 SV=1	Q9Y286 (+3)	51 kDa		Homo sapiens	0	0	0	0.0364	0	0	0	0	0	0	0	0	0	0	0	0	0	0	0	0	0	0	0	0	0.0364	0.0364	0	0	0	0	0	0.0364	0	0	0	0	0	0	0.0364	0	0	0	0	0
1259	Cleavage and polyadenylation specificity factor subunit 6 OS=Homo sapiens GN=CPSF6 PE=1 SV=2	Q16630 (+1)	59 kDa		Homo sapiens	0	0	0	0	0	0	0	0	0	0	0	0	0	0	0	0	0	0	0	0	0	0	0	0	0	0	0	0	0	0	0	0	0	0	0	0	0	0	0	0	0	0	0	0
1260	Transmembrane protein C16orf54 OS=Homo sapiens GN=C16orf54 PE=1 SV=1	Q6UWD8	24 kDa		Homo sapiens	0	0	0	0	0	0	0	0	0	0	0	0	0	0	0	0	0	0	0	0	0	0.0625	0	0	0	0.0625	0.0625	0	0	0	0	0	0.0625	0.0625	0	0	0	0	0	0	0	0	0	0
1261	NHP2-like protein 1 OS=Homo sapiens GN=NHP2L1 PE=1 SV=3	P55769	14 kDa		Homo sapiens	0	0.0938	0.0938	0	0	0	0.0938	0	0	0.0938	0	0.0938	0	0	0	0	0.0938	0	0	0	0	0	0	0	0	0	0	0	0	0	0	0	0	0	0	0	0	0	0	0	0	0	0	0
1262	Protein S100-A10 OS=Homo sapiens GN=S100A10 PE=1 SV=2	P60903	11 kDa		Homo sapiens	0	0	0	0	0	0	0.175	0	0	0	0	0	0	0	0.175	0	0	0.175	0	0	0	0	0	0	0	0	0	0	0	0	0	0	0	0	0	0	0	0	0	0	0	0	0	0
1263	U6 snRNA-associated Sm-like protein LSm6 OS=Homo sapiens GN=LSM6 PE=1 SV=1	P62312	9 kDa		Homo sapiens	0	0	0	0	0	0	0.138	0	0	0.138	0	0	0	0	0.138	0	0.138	0	0	0	0	0	0	0	0	0	0	0	0	0	0	0	0	0	0	0	0	0	0	0	0	0	0	0
1264	fMet-Leu-Phe receptor OS=Homo sapiens GN=FPR1 PE=1 SV=3	P21462	38 kDa		Homo sapiens	0	0	0	0	0	0	0	0	0	0	0	0	0.0314	0	0	0	0	0	0	0	0	0.0314	0	0	0	0	0	0	0	0	0.0314	0	0	0	0	0	0	0	0	0	0	0	0	0
1265	NADH dehydrogenase [ubiquinone] iron-sulfur protein 3, mitochondrial OS=Homo sapiens GN=NDUFS3 PE=1 SV=1	O75489	30 kDa		Homo sapiens	0	0	0	0	0	0	0	0	0	0	0	0	0	0	0	0	0	0.0644	0	0	0	0	0	0	0	0	0	0	0	0	0	0	0	0	0	0	0	0	0	0	0	0	0	0
1266	WD repeat-containing protein 35 OS=Homo sapiens GN=WDR35 PE=1 SV=3	Q9P2L0 (+1)	134 kDa		Homo sapiens	0	0	0	0	0	0	0	0	0	0	0	0	0.011	0	0	0	0	0	0	0	0	0	0	0	0	0	0	0	0	0	0	0	0	0.011	0	0	0	0	0	0	0	0	0	0
1267	Rho GTPase-activating protein 23 OS=Homo sapiens GN=ARHGAP23 PE=1 SV=2	Q9P227 (+1)	162 kDa		Homo sapiens	0	0	0	0	0	0	0	0	0	0	0	0	0	0	0	0	0	0	0	0	0	0	0	0	0	0	0.00738	0	0	0	0	0	0	0	0	0	0	0	0	0	0	0	0	0
1268	Interleukin-18 receptor accessory protein OS=Homo sapiens GN=IL18RAP PE=1 SV=1	O95256	68 kDa		Homo sapiens	0	0	0	0	0	0	0	0	0	0	0	0	0	0	0	0	0.015	0	0	0	0	0	0	0	0	0	0	0	0	0	0	0	0	0	0	0	0	0	0	0	0	0	0	0
1269	sp|Q93074|MED12_HUMAN-DECOY	sp|Q93074|MED12_HUMAN-DECOY	?		Homo sapiens	0	0	0	0	0	0	0	0	0	0	0	0	0	0	0	0	0	0	0	0	0	0	0	0	0	0	0	0	0	0	0	0	0	0	0	0	0	0	0	0	0	0	0	0
1270	Cluster of Vesicle-associated membrane protein-associated protein A OS=Homo sapiens GN=VAPA PE=1 SV=3 (Q9P0L0)	Q9P0L0 [2]	28 kDa	TRUE	Homo sapiens	0.0562	0	0	0	0	0	0	0	0	0	0	0	0	0	0	0	0.104	0.0562	0	0	0	0	0	0	0	0	0	0	0	0	0	0	0	0	0	0	0	0	0	0	0	0	0	0
1271	Cluster of LIM and senescent cell antigen-like-containing domain protein 1 OS=Homo sapiens GN=LIMS1 PE=1 SV=4 (P48059)	P48059	37 kDa	TRUE	Homo sapiens	0.0369	0	0.0369	0	0	0.0369	0	0	0	0	0	0	0	0.0369	0	0	0	0	0	0	0	0	0	0	0	0	0	0	0	0	0	0	0	0	0	0	0	0	0	0	0	0	0	0
1272	Cluster of Interferon-induced GTP-binding protein Mx2 OS=Homo sapiens GN=MX2 PE=1 SV=1 (P20592)	P20592	82 kDa	TRUE	unknown	0	0.0196	0	0	0	0	0	0	0	0	0	0	0	0	0	0	0	0	0	0	0	0	0	0	0	0	0	0	0	0	0	0	0	0	0	0	0	0	0	0	0	0	0	0
1273	Importin-7 OS=Homo sapiens GN=IPO7 PE=1 SV=1	O95373	120 kDa		Homo sapiens	0.0145	0	0	0	0.0145	0	0	0	0	0	0	0	0	0	0	0	0	0	0	0	0	0	0	0	0	0	0	0	0	0	0	0	0	0	0	0	0	0	0	0	0	0	0	0
1274	Electron transfer flavoprotein subunit alpha, mitochondrial OS=Homo sapiens GN=ETFA PE=1 SV=1	P13804	35 kDa		Homo sapiens	0	0	0	0	0	0	0	0	0	0	0	0	0	0	0	0	0	0.117	0	0	0	0	0	0	0	0	0	0	0	0	0	0	0	0	0	0	0.108	0	0	0	0	0	0	0
1275	Elongation factor Tu, mitochondrial OS=Homo sapiens GN=TUFM PE=1 SV=2	P49411	50 kDa		Homo sapiens	0	0	0	0	0	0	0	0	0	0	0	0	0	0	0	0	0	0.133	0	0	0	0	0	0	0	0	0	0	0	0	0.042	0	0	0	0	0	0.0686	0	0	0	0	0	0	0
1276	Matrin-3 OS=Homo sapiens GN=MATR3 PE=1 SV=2	P43243	95 kDa		Homo sapiens	0	0	0	0	0	0	0	0	0	0	0	0	0	0	0	0	0	0	0.0248	0	0	0	0	0	0	0	0	0	0	0	0	0	0	0	0	0	0.0248	0	0	0	0	0	0	0
1277	Voltage-dependent anion-selective channel protein 1 OS=Homo sapiens GN=VDAC1 PE=1 SV=2	P21796	31 kDa		Homo sapiens	0	0	0	0	0	0	0.0813	0	0	0	0	0	0	0	0	0	0	0.148	0	0	0	0	0	0	0	0	0	0	0	0	0	0	0	0	0	0	0.0848	0	0	0	0	0	0	0
1278	Kunitz-type protease inhibitor 1 OS=Homo sapiens GN=SPINT1 PE=1 SV=2	O43278 (+1)	58 kDa		Homo sapiens	0	0	0	0	0	0	0	0	0	0	0	0	0	0	0	0	0	0	0	0	0	0	0	0.0189	0	0	0	0	0	0	0	0	0	0.0189	0	0	0	0	0	0.0189	0	0	0	0
1279	Phosphoribosyl pyrophosphate synthase-associated protein 2 OS=Homo sapiens GN=PRPSAP2 PE=1 SV=1	O60256	41 kDa		Homo sapiens	0.0244	0	0	0	0	0.0379	0.0244	0	0	0	0	0	0	0	0	0	0	0	0	0	0	0	0	0	0	0	0	0	0	0	0	0	0	0	0	0	0	0	0	0	0	0	0	0
1280	Proteasome subunit beta type-5 OS=Homo sapiens GN=PSMB5 PE=1 SV=3	P28074	28 kDa		Homo sapiens	0	0	0	0.103	0	0	0	0	0	0	0	0	0	0	0	0	0.038	0	0	0	0	0	0	0	0	0	0	0	0	0	0	0	0	0	0	0	0	0	0	0	0	0	0	0
1281	ATP synthase subunit O, mitochondrial OS=Homo sapiens GN=ATP5O PE=1 SV=1	P48047	23 kDa		Homo sapiens	0	0	0	0	0	0	0.0657	0	0	0	0	0	0	0	0	0	0.0657	0.174	0	0	0	0	0	0	0	0	0	0	0	0	0	0	0	0	0	0	0	0	0	0	0	0	0	0
1282	ADP-ribosylation factor 6 OS=Homo sapiens GN=ARF6 PE=1 SV=2	P62330	20 kDa	TRUE	Homo sapiens	0.0629	0	0	0	0	0	0	0	0	0	0	0	0	0	0	0	0	0	0	0	0	0	0	0	0	0	0.0571	0	0	0	0	0	0	0.0629	0	0	0	0	0	0	0	0	0	0
1283	ADP-ribosylation factor GTPase-activating protein 2 OS=Homo sapiens GN=ARFGAP2 PE=1 SV=1	Q8N6H7	57 kDa		Homo sapiens	0	0	0	0	0	0	0	0	0	0	0.0269	0.0269	0	0	0	0	0	0.0518	0.0269	0	0	0	0	0	0	0	0	0	0	0	0	0	0	0	0	0	0	0	0	0	0	0	0	0
1284	Caspase-1 OS=Homo sapiens GN=CASP1 PE=1 SV=1	P29466 (+1)	45 kDa	TRUE	Homo sapiens	0	0	0	0	0	0	0	0	0	0	0	0	0	0	0	0	0.0248	0.134	0	0	0	0	0	0	0	0	0	0	0	0	0	0	0	0	0	0	0.0594	0	0	0	0	0	0	0
1285	Long-chain-fatty-acid--CoA ligase 1 OS=Homo sapiens GN=ACSL1 PE=1 SV=1	P33121 (+1)	78 kDa	TRUE	Homo sapiens	0	0	0	0	0	0	0	0	0	0	0	0	0	0	0	0	0	0	0	0	0	0	0	0	0	0	0	0	0	0	0	0	0	0	0	0	0.043	0	0	0	0	0	0	0
1286	60S ribosomal protein L14 OS=Homo sapiens GN=RPL14 PE=1 SV=4	P50914	23 kDa		Homo sapiens	0	0	0	0	0	0	0	0	0	0	0	0	0.0558	0	0	0	0	0	0	0	0	0	0	0	0	0	0	0	0	0	0	0	0	0	0	0	0.0279	0	0	0	0	0	0	0
1287	Mannosyl-oligosaccharide 1,2-alpha-mannosidase IA OS=Homo sapiens GN=MAN1A1 PE=1 SV=3	P33908	73 kDa		Homo sapiens	0	0	0	0	0	0	0	0	0	0	0	0	0	0	0	0	0	0	0	0	0	0	0.0168	0	0	0	0	0	0	0	0	0	0	0	0	0	0	0	0	0	0	0	0	0
1288	Pyridoxine-5'-phosphate oxidase OS=Homo sapiens GN=PNPO PE=1 SV=1	Q9NVS9	30 kDa		Homo sapiens	0	0	0	0	0	0	0	0	0	0	0	0	0	0	0	0	0	0	0	0	0	0	0	0	0	0	0	0	0	0	0	0	0	0	0	0	0	0	0	0	0	0	0	0
1289	Attractin OS=Homo sapiens GN=ATRN PE=1 SV=2	O75882	159 kDa		Homo sapiens	0	0	0	0	0	0	0	0	0	0	0	0	0	0	0	0	0	0	0	0	0	0	0	0.0371	0	0	0	0	0	0	0	0	0	0	0	0	0	0	0	0	0	0	0	0
1290	Formin-binding protein 1 OS=Homo sapiens GN=FNBP1 PE=1 SV=2	Q96RU3 (+3)	71 kDa		Homo sapiens	0	0	0	0	0.0178	0	0	0	0.0178	0	0	0	0	0	0	0	0	0	0	0	0	0	0	0	0	0	0	0	0	0	0	0	0	0	0	0	0	0	0	0	0	0	0	0
1291	Cytidine deaminase OS=Homo sapiens GN=CDA PE=1 SV=2	P32320	16 kDa		Homo sapiens	0.0685	0	0	0	0	0.0685	0	0	0	0	0	0	0	0.0685	0	0	0	0	0	0	0	0	0	0	0	0	0	0	0	0	0	0	0	0	0	0	0	0	0	0	0	0	0	0
1292	Lactoperoxidase OS=Homo sapiens GN=LPO PE=1 SV=2	P22079	80 kDa	TRUE	Homo sapiens	0	0	0	0	0	0	0	0	0	0	0	0	0	0	0	0	0	0	0	0	0	0	0	0.00843	0	0	0	0	0	0	0	0	0	0	0	0.00843	0	0	0	0	0	0	0	0.0225
1293	Succinate dehydrogenase [ubiquinone] flavoprotein subunit, mitochondrial OS=Homo sapiens GN=SDHA PE=1 SV=2	P31040	73 kDa		Homo sapiens	0	0	0	0	0	0	0.0166	0	0	0	0	0	0	0	0	0	0.0211	0	0	0	0	0	0	0	0	0	0	0	0	0	0	0	0	0	0	0	0	0	0	0	0	0	0	0
1294	Pterin-4-alpha-carbinolamine dehydratase OS=Homo sapiens GN=PCBD1 PE=1 SV=2	P61457	12 kDa		Homo sapiens	0	0	0.154	0	0	0	0.154	0	0	0	0.154	0.154	0	0	0.154	0	0	0	0.154	0	0	0	0	0	0	0	0	0	0	0	0	0	0	0	0	0	0	0	0	0	0	0	0	0
1295	Phospholipase D4 OS=Homo sapiens GN=PLD4 PE=1 SV=2	Q96BZ4	56 kDa		Homo sapiens	0	0	0	0	0.0217	0	0	0	0	0	0	0	0.0217	0	0	0	0.0138	0	0	0	0	0	0.0217	0	0	0	0	0	0	0	0	0	0	0	0	0.0217	0	0	0	0	0	0	0	0
1296	D-tyrosyl-tRNA(Tyr) deacylase 1 OS=Homo sapiens GN=DTD1 PE=1 SV=2	Q8TEA8	23 kDa		Homo sapiens	0	0.0718	0	0.0718	0	0	0	0	0	0	0.0718	0	0	0	0.0718	0	0.0718	0.0718	0	0	0	0	0	0	0	0	0	0	0	0	0	0	0	0	0	0	0	0	0	0	0	0	0	0
1297	Nuclease-sensitive element-binding protein 1 OS=Homo sapiens GN=YBX1 PE=1 SV=3	P67809	36 kDa		Homo sapiens	0	0	0.0586	0	0	0	0.0586	0	0	0	0	0	0	0	0	0	0	0.071	0	0	0	0	0	0	0	0	0	0	0	0	0	0	0	0	0	0	0.0586	0.0586	0	0	0	0	0	0
1298	Microsomal glutathione S-transferase 2 OS=Homo sapiens GN=MGST2 PE=1 SV=1	Q99735	17 kDa		Homo sapiens	0	0	0	0	0	0	0.0952	0	0	0	0	0	0	0	0	0	0	0.0952	0	0	0	0	0	0	0	0	0	0	0	0	0	0	0	0	0	0	0.0952	0.0952	0	0	0	0	0	0
1299	Neurobeachin-like protein 2 OS=Homo sapiens GN=NBEAL2 PE=1 SV=2	Q6ZNJ1 (+1)	303 kDa		Homo sapiens	0	0	0	0	0	0	0	0	0	0	0	0	0	0	0	0	0	0	0	0	0	0	0	0	0	0	0	0	0	0	0	0	0	0	0	0	0	0	0	0	0	0	0	0
1300	Transmembrane protein 198 OS=Homo sapiens GN=TMEM198 PE=2 SV=1	Q66K66	39 kDa		Homo sapiens	0	0	0	0	0	0	0	0	0	0	0	0	0	0	0	0	0	0	0	0	0	0	0	0	0	0	0	0	0	0	0	0	0	0	0	0	0	0	0	0	0	0.025	0	0
1301	Kynurenine--oxoglutarate transaminase 3 OS=Homo sapiens GN=CCBL2 PE=1 SV=1	Q6YP21	51 kDa		Homo sapiens	0.0264	0	0	0	0	0.0264	0.0264	0	0	0	0	0	0	0.0264	0.0264	0.0264	0	0	0	0	0	0	0	0	0	0	0	0	0	0	0	0	0	0	0	0	0	0	0	0	0	0	0	0
1302	Osteoclast-associated immunoglobulin-like receptor OS=Homo sapiens GN=OSCAR PE=2 SV=3	Q8IYS5 (+6)	30 kDa		Homo sapiens	0	0	0	0	0	0	0	0	0	0	0	0	0	0	0	0	0	0	0	0	0	0	0.0355	0	0	0	0	0	0	0	0.0562	0	0	0	0	0	0	0	0	0	0	0	0	0.0532
1303	CMRF35-like molecule 1 OS=Homo sapiens GN=CD300LF PE=1 SV=3	Q8TDQ1 (+5)	32 kDa		Homo sapiens	0	0	0	0	0	0	0	0	0	0	0	0	0	0	0	0	0	0	0	0	0	0	0	0	0	0	0.0377	0	0	0	0	0	0	0.031	0	0	0	0	0	0	0	0	0	0
1304	Pro-interleukin-16 OS=Homo sapiens GN=IL16 PE=1 SV=4	Q14005 (+1)	142 kDa		Homo sapiens	0	0	0	0	0	0	0	0	0	0	0	0	0	0	0	0	0	0	0.0218	0	0	0	0	0	0	0	0	0	0	0	0	0	0	0	0	0	0	0	0	0	0	0	0	0
1305	Histone deacetylase 4 OS=Homo sapiens GN=HDAC4 PE=1 SV=3	P56524	119 kDa		Homo sapiens	0	0	0	0	0	0	0	0	0	0.00923	0	0	0	0	0	0	0.00923	0	0	0	0	0	0	0	0	0	0	0	0	0	0	0	0	0	0	0	0	0	0	0	0	0	0	0
1306	Coiled-coil domain-containing protein 155 OS=Homo sapiens GN=CCDC155 PE=2 SV=2	Q8N6L0	63 kDa		Homo sapiens	0	0	0	0	0.016	0	0	0	0	0	0	0	0	0	0	0	0	0	0	0	0	0	0	0	0	0	0	0	0	0	0	0	0	0	0	0	0	0	0	0	0	0	0	0
1307	Cluster of Phosphatidylinositol-3,4,5-trisphosphate 5-phosphatase 1 OS=Homo sapiens GN=INPP5D PE=1 SV=2 (Q92835)	Q92835 [2]	133 kDa	TRUE	Homo sapiens	0	0	0	0	0	0	0	0	0	0	0	0	0	0	0	0	0	0.0143	0.0143	0	0	0	0	0	0	0	0	0	0	0	0	0	0	0	0	0	0	0	0	0	0	0	0	0
1308	Signal transducer and activator of transcription 1-alpha/beta OS=Homo sapiens GN=STAT1 PE=1 SV=2	P42224 (+1)	87 kDa		Homo sapiens	0	0	0	0	0	0	0	0	0	0	0	0	0	0	0	0	0	0	0	0	0	0	0	0	0	0	0	0	0	0	0	0	0	0	0	0	0	0	0	0	0	0	0	0
1309	Apolipoprotein B receptor OS=Homo sapiens GN=APOBR PE=1 SV=1	Q0VD83 (+1)	115 kDa		Homo sapiens	0	0.0349	0.0239	0	0	0	0	0	0	0	0	0.0239	0	0	0	0	0.0129	0.011	0.0349	0	0	0	0	0	0	0	0	0	0	0	0	0	0	0	0	0	0	0	0	0	0	0	0	0
1310	ERO1-like protein alpha OS=Homo sapiens GN=ERO1L PE=1 SV=2	Q96HE7	54 kDa	TRUE	Homo sapiens	0	0	0	0	0	0	0.0299	0	0	0	0	0	0	0	0	0	0	0.0299	0	0	0	0	0	0	0	0	0	0	0	0	0	0	0	0	0	0	0.0299	0	0	0	0	0	0	0
1311	Heat shock protein beta-11 OS=Homo sapiens GN=HSPB11 PE=1 SV=1	Q9Y547	16 kDa		Homo sapiens	0	0	0	0	0	0	0	0	0	0.0833	0	0	0	0	0	0	0.0833	0	0.174	0	0	0	0	0	0	0	0	0	0	0	0	0	0	0	0	0	0	0	0	0	0	0	0	0
1312	Isoform 1 of Voltage-dependent anion-selective channel protein 2 OS=Homo sapiens GN=VDAC2	P45880-1	33 kDa		unknown	0	0	0	0	0	0	0.0421	0	0	0	0	0	0	0	0	0	0	0.178	0	0	0	0	0	0	0	0	0	0	0	0	0	0	0	0	0	0	0.0647	0	0	0	0	0	0	0
1313	Rho GTPase-activating protein 17 OS=Homo sapiens GN=ARHGAP17 PE=1 SV=1	Q68EM7 (+4)	95 kDa		Homo sapiens	0	0	0	0	0	0	0.0102	0	0	0	0	0	0	0	0	0	0	0	0	0	0	0	0	0	0	0	0	0	0	0	0	0	0	0	0	0	0	0	0	0	0	0	0	0
1314	26S proteasome non-ATPase regulatory subunit 11 OS=Homo sapiens GN=PSMD11 PE=1 SV=3	O00231	47 kDa		Homo sapiens	0	0	0	0	0	0	0	0	0	0	0	0	0	0	0	0	0	0	0	0	0	0	0	0	0	0	0	0	0	0	0	0	0	0	0	0	0	0	0	0	0	0	0	0
1315	Eukaryotic translation initiation factor 5B OS=Homo sapiens GN=EIF5B PE=1 SV=4	O60841	139 kDa		Homo sapiens	0	0	0.0131	0	0	0	0	0	0	0	0	0	0	0	0	0	0	0	0	0	0	0	0	0	0	0	0	0	0	0	0	0	0	0	0	0	0	0	0	0	0	0	0	0
1316	PRA1 family protein 3 OS=Homo sapiens GN=ARL6IP5 PE=1 SV=1	O75915	22 kDa		Homo sapiens	0	0	0	0	0	0	0.0585	0	0	0	0	0	0	0	0	0	0	0	0	0	0	0	0	0	0	0	0	0	0	0	0	0	0	0	0	0	0	0	0	0	0	0	0	0
1317	Wiskott-Aldrich syndrome protein OS=Homo sapiens GN=WAS PE=1 SV=4	P42768	53 kDa		Homo sapiens	0	0	0	0	0	0	0	0	0	0	0	0	0	0	0	0	0.0677	0.0259	0.0259	0	0	0	0	0	0	0	0	0	0	0	0	0	0	0	0	0	0	0	0.0418	0	0	0	0	0
1318	Crk-like protein OS=Homo sapiens GN=CRKL PE=1 SV=1	P46109	34 kDa		Homo sapiens	0	0	0	0	0	0	0	0	0	0	0	0	0	0	0	0.0495	0	0	0	0	0	0	0	0	0	0	0	0	0	0	0	0	0	0	0	0	0	0	0	0	0	0	0	0
1319	Peptidyl-prolyl cis-trans isomerase D OS=Homo sapiens GN=PPID PE=1 SV=3	Q08752	41 kDa	TRUE	Homo sapiens	0	0	0	0	0	0	0	0	0	0	0	0	0	0	0	0	0.0405	0	0	0	0	0	0	0	0	0	0	0	0	0	0	0	0	0	0	0	0	0	0	0	0	0	0	0
1320	Polypeptide N-acetylgalactosaminyltransferase 2 OS=Homo sapiens GN=GALNT2 PE=1 SV=1	Q10471	65 kDa		Homo sapiens	0	0	0	0	0	0	0	0	0	0	0	0	0	0	0	0	0	0	0	0	0	0	0	0.035	0	0	0	0	0	0	0	0	0.035	0	0	0	0	0	0	0	0	0	0	0
1321	Poliovirus receptor-related protein 2 OS=Homo sapiens GN=PVRL2 PE=1 SV=1	Q92692 (+1)	58 kDa		Homo sapiens	0	0	0	0	0	0	0	0	0	0	0	0	0.0502	0	0	0	0	0	0	0	0	0	0	0	0	0	0	0	0	0	0	0	0	0	0	0	0	0	0	0	0	0	0	0
1322	WD repeat-containing protein 61 OS=Homo sapiens GN=WDR61 PE=1 SV=1	Q9GZS3	34 kDa		Homo sapiens	0	0	0	0	0	0	0	0	0	0	0.0951	0	0	0	0	0	0	0.0951	0.161	0	0	0	0	0	0	0	0	0	0	0	0	0	0	0	0	0	0	0	0	0	0	0	0	0
1323	Peptidyl-prolyl cis-trans isomerase NIMA-interacting 4 OS=Homo sapiens GN=PIN4 PE=1 SV=1	Q9Y237 (+1)	14 kDa		Homo sapiens	0	0.0916	0	0	0	0	0.0916	0	0	0	0.0916	0	0	0	0	0	0	0.0916	0	0	0	0	0	0	0	0	0	0	0	0	0	0	0	0	0	0	0	0	0	0	0	0	0	0
1324	Exosome complex component RRP4 OS=Homo sapiens GN=EXOSC2 PE=1 SV=2	Q13868	33 kDa		Homo sapiens	0	0	0.0922	0	0	0	0	0	0	0	0	0.0922	0	0	0	0	0	0.0922	0	0	0	0	0	0	0	0	0	0	0	0	0	0	0	0	0	0	0	0	0	0	0	0	0	0
1325	Serine/threonine-protein kinase 10 OS=Homo sapiens GN=STK10 PE=1 SV=1	O94804	112 kDa		Homo sapiens	0	0	0	0	0	0	0	0	0	0	0	0	0	0	0	0	0	0.00723	0.0217	0	0	0	0	0	0	0	0.0134	0	0	0	0	0	0	0.0114	0	0	0	0	0	0	0	0	0	0
1326	Putative deoxyribonuclease TATDN1 OS=Homo sapiens GN=TATDN1 PE=1 SV=2	Q6P1N9	34 kDa		Homo sapiens	0	0	0	0	0.037	0	0	0	0	0	0	0	0	0	0	0	0.037	0	0	0	0	0	0	0	0	0	0	0	0	0	0	0	0	0	0	0	0	0	0	0	0	0	0	0
1327	Protein transport protein Sec24D OS=Homo sapiens GN=SEC24D PE=1 SV=2	O94855 (+1)	113 kDa		Homo sapiens	0	0	0.0145	0	0	0	0	0	0	0	0.0145	0	0	0	0	0	0	0	0	0	0	0	0	0	0	0	0	0	0	0	0	0	0	0	0	0	0	0	0	0	0	0	0	0
1328	Galectin-9B OS=Homo sapiens GN=LGALS9B PE=2 SV=3	Q3B8N2 (+2)	40 kDa	TRUE	Homo sapiens	0	0	0	0	0	0	0	0	0	0	0	0	0	0.0592	0	0	0	0	0	0	0	0	0	0	0	0	0	0	0	0	0	0	0	0	0	0	0	0	0	0	0	0	0	0
1329	Dual specificity mitogen-activated protein kinase kinase 1 OS=Homo sapiens GN=MAP2K1 PE=1 SV=2	Q02750	43 kDa		Homo sapiens	0	0	0	0	0	0	0	0	0	0.0204	0	0	0	0	0	0	0	0	0	0	0	0	0	0	0	0	0	0	0	0	0	0	0	0	0	0	0.0407	0	0	0	0	0	0	0
1330	40S ribosomal protein S15 OS=Homo sapiens GN=RPS15 PE=1 SV=2	P62841	17 kDa		Homo sapiens	0.152	0	0	0	0	0	0.152	0	0	0	0	0	0	0	0	0	0	0	0	0	0	0	0	0	0	0	0	0	0	0	0	0	0	0	0	0	0	0	0	0	0	0	0	0
1331	Myelin proteolipid protein OS=Homo sapiens GN=PLP1 PE=1 SV=2	P60201 (+1)	30 kDa		Homo sapiens	0	0	0	0	0	0.0469	0	0	0	0	0	0	0	0.0469	0	0	0	0	0	0	0	0	0	0	0	0	0	0	0	0	0	0	0	0	0.0469	0	0	0	0	0	0.0469	0	0	0
1332	Desmocollin-2 OS=Homo sapiens GN=DSC2 PE=1 SV=1	Q02487	100 kDa		Homo sapiens	0	0	0	0	0	0	0	0	0	0	0	0	0	0	0	0	0	0	0	0	0	0	0	0	0	0	0	0	0	0	0	0	0	0	0	0.00999	0	0	0	0	0	0	0	0
1333	Testis-expressed sequence 2 protein OS=Homo sapiens GN=TEX2 PE=1 SV=2	Q8IWB9	125 kDa		Homo sapiens	0	0	0	0	0	0	0	0	0	0	0	0	0	0	0	0	0	0	0	0	0	0	0	0	0	0	0	0	0	0	0	0	0	0	0	0	0	0	0	0	0	0	0	0
1334	Complement C1q tumor necrosis factor-related protein 1 OS=Homo sapiens GN=C1QTNF1 PE=1 SV=1	Q9BXJ1	32 kDa		Homo sapiens	0	0	0	0	0	0	0	0	0	0	0	0	0	0	0	0	0	0	0	0	0	0	0	0	0	0	0	0	0	0	0	0	0	0	0	0	0	0	0	0	0	0.0285	0	0
1335	Diablo homolog, mitochondrial OS=Homo sapiens GN=DIABLO PE=1 SV=1	Q9NR28 (+1)	27 kDa		Homo sapiens	0	0	0	0	0	0	0	0	0.0418	0	0	0	0	0	0	0	0	0	0	0	0	0	0	0	0	0	0	0	0	0	0	0	0	0	0	0	0	0	0	0	0	0	0	0
1336	Isoform 1 of Rho guanine nucleotide exchange factor 7 OS=Homo sapiens GN=ARHGEF7	Q14155-1 (+1)	73 kDa		unknown	0	0	0	0	0	0.0186	0	0	0	0.0186	0.0294	0	0	0	0	0	0.0186	0.0294	0.0294	0	0	0	0	0	0	0	0	0	0	0	0	0	0	0	0	0	0	0	0	0	0	0	0	0
1337	SLIT and NTRK-like protein 4 OS=Homo sapiens GN=SLITRK4 PE=2 SV=1	Q8IW52	94 kDa		Homo sapiens	0	0	0	0	0	0	0	0	0	0	0	0	0	0	0	0	0	0	0	0	0	0	0	0	0	0	0	0	0	0	0	0	0	0	0	0	0.0215	0	0	0	0	0	0	0
1338	Tumor susceptibility gene 101 protein OS=Homo sapiens GN=TSG101 PE=1 SV=2	Q99816	44 kDa		Homo sapiens	0.0436	0	0	0	0.0256	0	0	0	0	0.0256	0	0	0	0	0	0	0.0256	0.0436	0	0	0	0	0	0	0	0	0	0	0	0	0	0	0	0	0	0	0	0	0	0	0	0	0	0
1339	Phenylalanyl-tRNA synthetase alpha chain OS=Homo sapiens GN=FARSA PE=1 SV=3	Q9Y285	58 kDa		Homo sapiens	0.0276	0	0	0	0	0	0	0	0	0	0	0	0	0	0	0	0	0	0	0	0	0	0	0	0	0	0	0	0	0	0	0	0	0	0	0	0	0	0	0	0	0	0	0
1340	Insulin-degrading enzyme OS=Homo sapiens GN=IDE PE=1 SV=4	P14735	118 kDa		Homo sapiens	0	0.0147	0	0	0	0	0	0	0	0	0	0.0147	0	0	0	0	0	0.0147	0	0	0	0	0	0	0	0	0	0	0	0	0	0	0	0	0	0	0	0	0	0	0	0	0	0
1341	Rho GTPase-activating protein 27 OS=Homo sapiens GN=ARHGAP27 PE=1 SV=3	Q6ZUM4 (+2)	98 kDa		Homo sapiens	0	0	0	0	0	0	0	0	0	0	0	0	0	0	0	0	0	0	0	0	0	0	0	0	0	0	0	0	0	0	0	0	0	0	0	0	0	0	0	0	0	0	0	0
1342	GMP synthase [glutamine-hydrolyzing] OS=Homo sapiens GN=GMPS PE=1 SV=1	P49915	77 kDa		Homo sapiens	0	0	0	0	0	0	0	0	0	0	0	0	0	0	0	0	0	0	0	0	0	0	0	0	0	0	0	0	0	0	0	0	0	0	0	0	0	0	0	0	0	0	0	0
1343	COP9 signalosome complex subunit 1 OS=Homo sapiens GN=GPS1 PE=1 SV=4	Q13098 (+3)	56 kDa		Homo sapiens	0	0	0	0	0	0	0	0	0	0	0	0	0	0	0	0	0.0204	0	0	0	0	0	0	0	0	0	0	0	0	0	0	0	0	0	0	0	0	0	0	0	0	0	0	0
1344	Peptidyl-prolyl cis-trans isomerase-like 1 OS=Homo sapiens GN=PPIL1 PE=1 SV=1	Q9Y3C6	18 kDa		Homo sapiens	0	0	0	0	0	0	0	0	0	0	0	0	0	0	0	0	0	0	0	0	0	0	0	0	0	0	0	0	0	0	0	0	0	0	0	0	0	0	0	0	0	0	0	0
1345	Methionine aminopeptidase 1D, mitochondrial OS=Homo sapiens GN=METAP1D PE=1 SV=1	Q6UB28	37 kDa		Homo sapiens	0	0	0	0	0	0	0	0	0	0	0	0	0	0	0	0	0	0	0	0	0	0	0	0	0	0	0	0	0	0	0	0	0	0.0328	0	0	0	0	0	0	0	0	0	0
1346	Cluster of Glutathione S-transferase Mu 1 OS=Homo sapiens GN=GSTM1 PE=1 SV=3 (P09488)	P09488	26 kDa	TRUE	Homo sapiens	0	0	0	0	0.138	0.0734	0	0	0	0	0	0	0	0	0	0	0	0	0	0	0	0	0	0	0	0	0.078	0	0	0	0	0	0	0	0	0	0	0	0	0	0	0	0	0
1347	Cluster of MAP kinase-activated protein kinase 3 OS=Homo sapiens GN=MAPKAPK3 PE=1 SV=1 (Q16644)	Q16644	43 kDa	TRUE	Homo sapiens	0.0209	0	0	0	0	0	0	0	0	0	0	0	0	0	0	0	0	0	0	0	0	0	0	0	0	0	0	0	0	0	0	0	0	0	0	0	0	0	0	0	0	0	0	0
1348	Cluster of Ras-related protein Rab-32 OS=Homo sapiens GN=RAB32 PE=1 SV=3 (Q13637)	Q13637	25 kDa	TRUE	Homo sapiens	0	0	0	0	0	0	0	0	0	0	0	0	0	0	0	0	0	0	0	0	0	0	0	0	0	0	0	0	0	0	0	0	0	0	0	0	0	0	0	0	0	0	0	0
1349	ATP synthase subunit b, mitochondrial OS=Homo sapiens GN=ATP5F1 PE=1 SV=2	P24539	29 kDa		Homo sapiens	0	0	0	0	0	0	0.0781	0	0	0	0	0	0	0	0	0	0	0.0469	0	0	0	0	0	0	0	0	0	0	0	0	0	0	0	0	0	0	0	0	0	0	0	0	0	0
1350	Filaggrin-2 OS=Homo sapiens GN=FLG2 PE=1 SV=1	Q5D862	248 kDa		Homo sapiens	0	0	0	0	0	0	0	0	0	0	0	0	0	0	0	0	0	0	0	0	0	0	0	0	0	0	0.0155	0	0	0	0	0	0	0.0046	0	0	0	0	0	0	0	0	0.0046	0
1351	Heat shock protein 105 kDa OS=Homo sapiens GN=HSPH1 PE=1 SV=1	Q92598 (+2)	97 kDa	TRUE	Homo sapiens	0	0	0	0	0.0152	0	0	0	0	0	0	0	0	0	0	0	0.0152	0	0	0	0	0	0	0	0	0	0	0	0	0	0	0	0	0	0	0	0	0	0	0	0	0	0	0
1352	Dipeptidase 2 OS=Homo sapiens GN=DPEP2 PE=1 SV=2	Q9H4A9	53 kDa		Homo sapiens	0	0	0	0	0	0	0	0	0	0	0	0	0	0	0	0	0	0	0	0	0	0	0	0	0	0	0	0	0	0	0.0206	0	0	0	0	0	0	0	0	0	0	0	0	0
1353	Reticulon-4 OS=Homo sapiens GN=RTN4 PE=1 SV=2	Q9NQC3 (+2)	130 kDa		Homo sapiens	0	0	0	0	0	0	0	0	0	0	0	0	0	0	0	0	0	0.0117	0	0	0	0	0	0	0	0	0	0	0	0	0	0	0	0	0	0	0	0	0	0	0	0	0	0
1354	Deoxyribonucleoside 5'-monophosphate N-glycosidase OS=Homo sapiens GN=RCL PE=1 SV=1	O43598	19 kDa		Homo sapiens	0	0.0977	0	0	0	0	0	0	0	0	0	0	0	0	0	0	0	0	0	0	0	0	0	0	0	0	0	0	0	0	0	0	0	0	0	0	0	0	0	0	0	0	0	0
1355	Protein transport protein Sec24A OS=Homo sapiens GN=SEC24A PE=1 SV=2	O95486	120 kDa	TRUE	Homo sapiens	0	0	0	0	0	0	0	0	0	0	0	0	0	0	0	0	0	0	0	0	0	0	0	0	0	0	0	0	0	0	0	0	0	0	0	0	0	0	0	0	0	0	0	0
1356	Glutathione peroxidase 1 OS=Homo sapiens GN=GPX1 PE=1 SV=4	P07203	22 kDa		Homo sapiens	0	0.0887	0	0	0	0	0.103	0	0	0	0	0	0	0	0	0	0	0.0887	0	0	0	0	0	0	0	0	0	0	0	0	0	0	0	0	0	0	0	0	0	0	0	0	0	0
1357	Ubiquitin carboxyl-terminal hydrolase isozyme L3 OS=Homo sapiens GN=UCHL3 PE=1 SV=1	P15374	26 kDa		Homo sapiens	0	0.0391	0.13	0	0	0	0	0	0	0	0	0	0	0	0	0	0	0	0	0	0	0	0	0	0	0	0	0	0	0	0	0	0	0	0	0	0	0	0	0	0	0	0	0
1358	Leukosialin OS=Homo sapiens GN=SPN PE=1 SV=1	P16150	40 kDa		Homo sapiens	0	0	0	0	0	0	0	0	0	0	0	0	0	0	0	0	0	0	0	0	0	0.03	0	0	0	0	0.03	0.03	0	0	0	0	0	0	0	0	0	0	0	0	0	0.03	0	0
1359	Prefoldin subunit 3 OS=Homo sapiens GN=VBP1 PE=1 SV=3	P61758	23 kDa		Homo sapiens	0	0.066	0	0	0	0	0	0	0	0	0	0	0	0	0	0	0	0	0	0	0	0	0	0	0	0	0	0	0	0	0	0	0	0	0	0	0	0	0	0	0	0	0	0
1360	Cullin-1 OS=Homo sapiens GN=CUL1 PE=1 SV=2	Q13616	90 kDa		Homo sapiens	0	0.0168	0	0	0	0	0	0.0168	0	0	0	0	0	0.0155	0	0	0	0	0	0	0	0	0	0	0	0	0	0	0	0	0	0.0168	0	0	0	0	0	0	0	0	0	0	0	0
1361	Ragulator complex protein LAMTOR1 OS=Homo sapiens GN=LAMTOR1 PE=1 SV=2	Q6IAA8	18 kDa		Homo sapiens	0.0807	0	0	0	0	0	0	0	0	0.0745	0	0	0	0	0	0	0	0	0	0	0	0	0	0	0	0	0	0	0	0	0	0	0	0	0	0	0	0	0	0	0	0	0	0
1362	Phospholipase D3 OS=Homo sapiens GN=PLD3 PE=1 SV=1	Q8IV08	55 kDa		Homo sapiens	0	0	0	0	0	0	0	0	0	0	0	0	0	0	0	0	0	0.0204	0	0	0	0	0	0	0	0	0	0	0	0	0	0	0	0	0	0	0	0	0	0	0	0	0	0
1363	Paraspeckle component 1 OS=Homo sapiens GN=PSPC1 PE=1 SV=1	Q8WXF1 (+1)	59 kDa	TRUE	Homo sapiens	0	0	0.021	0	0	0	0	0	0	0	0	0	0	0	0	0	0	0	0	0	0	0	0	0	0	0	0	0	0	0	0	0	0	0	0	0	0	0	0	0	0	0	0	0
1364	3-hydroxyacyl-CoA dehydrogenase type-2 OS=Homo sapiens GN=HSD17B10 PE=1 SV=3	Q99714	27 kDa		Homo sapiens	0	0	0	0	0	0	0	0	0	0	0	0	0	0	0	0	0.0766	0.142	0	0	0	0	0	0	0	0	0	0	0	0	0	0	0	0	0	0	0.142	0	0	0	0	0	0	0
1365	14 kDa phosphohistidine phosphatase OS=Homo sapiens GN=PHPT1 PE=1 SV=1	Q9NRX4	14 kDa		Homo sapiens	0	0.168	0.168	0	0	0	0	0	0	0	0.168	0.256	0	0	0	0	0	0.256	0	0	0	0	0	0	0	0	0	0	0	0	0	0	0	0	0	0	0	0	0	0	0	0	0	0
1366	Macrophage colony-stimulating factor 1 OS=Homo sapiens GN=CSF1 PE=1 SV=2	P09603	60 kDa		Homo sapiens	0	0	0	0	0	0	0	0	0	0	0	0	0	0	0	0	0.0217	0	0.0469	0	0	0	0	0	0	0	0	0	0	0	0	0	0	0	0	0	0	0	0	0	0	0	0	0
1367	Guanine nucleotide-binding protein G(I)/G(S)/G(O) subunit gamma-5 OS=Homo sapiens GN=GNG5 PE=1 SV=3	P63218	7 kDa		Homo sapiens	0	0	0	0	0	0	0.103	0	0	0	0	0	0	0	0	0	0	0	0	0	0	0	0	0	0	0	0	0	0	0	0	0	0	0	0	0	0	0	0	0	0	0	0	0
1368	Eukaryotic translation initiation factor 5 OS=Homo sapiens GN=EIF5 PE=1 SV=2	P55010	49 kDa		Homo sapiens	0	0	0	0	0	0	0	0	0	0.0209	0	0	0	0	0	0	0	0	0	0	0	0	0	0	0	0	0	0	0	0	0	0	0	0	0	0	0	0	0	0	0	0	0	0
1369	Transportin-1 OS=Homo sapiens GN=TNPO1 PE=1 SV=2	Q92973 (+1)	102 kDa		Homo sapiens	0	0	0	0	0	0	0	0	0	0.0134	0	0	0	0	0	0	0	0	0	0	0	0	0	0	0	0	0	0	0	0	0	0	0	0	0	0	0	0	0	0	0	0	0	0
1370	LIM and SH3 domain protein 1 OS=Homo sapiens GN=LASP1 PE=1 SV=2	Q14847 (+1)	30 kDa		Homo sapiens	0	0	0	0	0	0	0	0	0	0	0	0	0	0	0	0	0	0	0	0	0	0.0383	0	0	0	0	0	0	0	0	0	0	0	0	0	0	0	0	0	0	0	0	0	0
1371	CAP-Gly domain-containing linker protein 2 OS=Homo sapiens GN=CLIP2 PE=1 SV=1	Q9UDT6 (+1)	116 kDa		Homo sapiens	0	0	0	0	0	0	0	0	0	0	0	0	0	0	0.00765	0	0	0	0	0	0	0	0	0	0	0	0	0	0	0	0	0	0	0	0	0	0	0	0	0	0	0	0	0
1372	LIM/homeobox protein Lhx2 OS=Homo sapiens GN=LHX2 PE=2 SV=2	P50458	44 kDa		Homo sapiens	0	0	0	0	0	0	0	0	0	0	0	0	0	0	0	0	0	0	0	0	0	0	0	0	0	0	0	0	0	0	0	0	0.032	0	0	0	0	0.032	0.032	0	0	0	0	0
1373	Uncharacterized protein C9orf142 OS=Homo sapiens GN=C9orf142 PE=1 SV=2	Q9BUH6	22 kDa		unknown	0	0	0	0	0	0	0	0	0.0588	0.0392	0	0	0	0	0.0588	0	0	0	0	0	0	0	0	0	0	0	0	0	0	0	0	0	0	0	0	0	0	0	0	0	0	0	0	0
1374	Synaptotagmin-like protein 3 OS=Homo sapiens GN=SYTL3 PE=2 SV=3	Q4VX76	69 kDa		Homo sapiens	0	0	0	0	0	0	0.0131	0	0	0	0	0	0	0	0.0131	0	0	0.0131	0	0	0	0	0	0	0	0	0	0	0	0	0	0	0	0	0	0	0	0	0	0	0	0	0	0
1375	ATPase family AAA domain-containing protein 3C OS=Homo sapiens GN=ATAD3C PE=1 SV=2	Q5T2N8	46 kDa		Homo sapiens	0	0	0	0	0	0	0	0	0	0	0	0	0	0	0	0	0	0	0	0	0	0	0	0	0	0	0	0	0	0	0	0	0	0	0	0	0.0341	0	0	0	0	0	0	0
1376	CTP synthase 1 OS=Homo sapiens GN=CTPS PE=1 SV=2	P17812	67 kDa		Homo sapiens	0.0271	0.0271	0	0	0	0	0	0	0	0	0	0	0	0	0	0	0	0	0	0	0	0	0	0	0	0	0	0	0	0	0	0	0	0	0	0	0	0	0	0	0	0	0	0
1377	Retinoblastoma-binding protein 5 OS=Homo sapiens GN=RBBP5 PE=1 SV=2	Q15291 (+1)	59 kDa		Homo sapiens	0.0372	0	0	0	0	0	0	0	0	0	0	0	0	0	0	0	0.0372	0	0	0	0	0	0	0	0	0	0	0	0	0	0	0	0	0	0	0	0	0	0	0	0	0	0	0
1378	Transmembrane channel-like protein 6 OS=Homo sapiens GN=TMC6 PE=1 SV=2	Q7Z403 (+1)	90 kDa		Homo sapiens	0	0	0	0	0	0	0	0	0	0	0	0	0	0	0	0	0	0	0	0	0	0	0	0	0	0	0	0	0	0	0	0	0	0	0	0	0	0	0	0	0	0	0	0
1379	WW domain-binding protein 2 OS=Homo sapiens GN=WBP2 PE=1 SV=1	Q969T9	28 kDa		Homo sapiens	0	0	0	0	0	0	0	0	0	0	0	0	0	0	0	0	0	0.0383	0	0	0	0	0	0	0	0	0	0	0	0	0	0	0	0	0	0	0	0	0	0	0	0	0	0
1380	BTB/POZ domain-containing protein 16 OS=Homo sapiens GN=BTBD16 PE=2 SV=2	Q32M84 (+1)	58 kDa		unknown	0	0	0	0	0.0217	0	0	0	0	0	0	0	0	0	0	0	0.0217	0	0	0	0	0	0	0	0	0	0.0217	0	0	0	0	0	0	0	0	0	0	0	0	0	0	0	0	0
1381	Nitrilase homolog 1 OS=Homo sapiens GN=NIT1 PE=1 SV=2	Q86X76 (+2)	36 kDa		Homo sapiens	0	0	0	0	0	0	0	0	0	0.0459	0	0	0	0	0	0	0	0	0	0	0	0	0	0	0	0	0	0	0	0	0	0	0	0	0	0	0	0	0	0	0	0	0	0
1382	Isoform 2 of Proline-, glutamic acid- and leucine-rich protein 1 OS=Homo sapiens GN=PELP1	Q8IZL8-2	135 kDa		unknown	0	0	0	0	0	0	0	0	0	0	0	0	0	0	0.00706	0	0	0	0	0	0	0	0	0	0	0	0	0	0	0	0	0	0	0	0	0	0	0	0	0	0	0	0	0
1383	WD repeat and FYVE domain-containing protein 1 OS=Homo sapiens GN=WDFY1 PE=1 SV=1	Q8IWB7	46 kDa		Homo sapiens	0	0	0	0	0	0	0	0	0	0	0	0	0	0	0	0	0.0268	0	0	0	0	0	0	0	0	0	0	0	0	0	0	0	0	0	0	0	0	0	0	0	0	0	0	0
1384	Plasma kallikrein OS=Homo sapiens GN=KLKB1 PE=1 SV=1	P03952	71 kDa		Homo sapiens	0	0	0	0	0	0	0	0	0	0	0	0	0	0	0	0	0	0	0	0	0	0	0	0	0	0	0	0	0	0	0	0	0	0	0	0	0	0	0	0	0	0	0	0
1385	Cluster of Ubiquitin-fold modifier 1 OS=Homo sapiens GN=UFM1 PE=1 SV=1 (P61960)	P61960	9 kDa	TRUE	Homo sapiens	0	0	0	0	0	0	0	0	0	0	0	0	0	0	0	0	0	0	0.588	0	0	0	0	0	0	0	0	0	0	0	0	0	0	0	0	0	0	0	0	0	0	0	0	0
1386	Cluster of Isoform 2 of Extended synaptotagmin-2 OS=Homo sapiens GN=ESYT2 (A0FGR8-2)	A0FGR8-2 [2]	99 kDa	TRUE	unknown	0	0	0	0	0	0	0	0	0	0	0	0	0	0	0	0	0.0391	0	0	0	0	0	0	0	0	0	0	0	0	0	0	0	0	0	0	0	0	0	0	0	0	0	0	0
1387	Caspase-14 OS=Homo sapiens GN=CASP14 PE=1 SV=2	P31944	28 kDa		Homo sapiens	0	0	0	0	0	0	0	0	0	0	0	0	0	0	0	0	0	0	0	0	0	0	0	0	0	0	0	0	0	0	0	0	0	0	0	0	0	0	0	0	0	0	0	0
1388	Signal transducer and activator of transcription 6 OS=Homo sapiens GN=STAT6 PE=1 SV=1	P42226	94 kDa		Homo sapiens	0	0	0	0	0	0	0	0	0	0	0	0	0	0	0	0	0.0189	0	0.0213	0	0	0	0	0	0	0	0	0	0	0	0	0	0	0	0	0	0	0	0	0	0	0	0	0
1389	Desmoglein-1 OS=Homo sapiens GN=DSG1 PE=1 SV=2	Q02413	114 kDa		Homo sapiens	0	0	0	0	0	0	0	0	0	0	0	0	0	0	0	0	0	0	0	0	0	0	0	0	0	0	0.00953	0	0	0	0	0	0	0.00953	0	0	0	0	0	0	0	0	0	0
1390	Ras GTPase-activating protein-binding protein 1 OS=Homo sapiens GN=G3BP1 PE=1 SV=1	Q13283	52 kDa	TRUE	Homo sapiens	0	0	0	0	0	0	0	0	0	0	0	0	0	0	0	0	0	0	0	0	0	0	0	0	0	0	0	0	0	0	0	0	0	0	0	0	0	0	0	0	0	0	0	0
1391	26S protease regulatory subunit 6B OS=Homo sapiens GN=PSMC4 PE=1 SV=2	P43686	47 kDa		Homo sapiens	0	0	0	0	0	0	0	0	0	0	0	0	0	0	0	0	0	0.0478	0	0	0	0	0	0	0	0	0	0	0	0	0	0	0	0	0	0	0.0431	0	0	0	0	0	0	0
1392	Microsomal glutathione S-transferase 3 OS=Homo sapiens GN=MGST3 PE=1 SV=1	O14880	17 kDa		Homo sapiens	0	0	0	0	0	0	0	0	0	0	0	0	0	0	0	0	0.0855	0.178	0	0	0	0	0	0	0	0	0.0855	0	0	0	0	0	0	0	0	0	0	0	0	0	0	0	0	0
1393	Low affinity immunoglobulin gamma Fc region receptor II-a OS=Homo sapiens GN=FCGR2A PE=1 SV=4	P12318 (+2)	35 kDa		Homo sapiens	0	0	0	0	0	0	0	0	0	0	0	0	0	0	0	0	0	0	0	0	0	0	0	0	0	0	0.0315	0	0	0	0	0	0	0	0	0	0	0	0	0	0	0	0	0
1394	Lysosome-associated membrane glycoprotein 2 OS=Homo sapiens GN=LAMP2 PE=1 SV=2	P13473 (+1)	45 kDa		Homo sapiens	0	0	0	0	0	0	0	0	0	0	0	0	0	0	0	0	0.0293	0	0	0	0	0	0	0	0	0	0	0	0	0	0	0	0	0	0	0	0	0	0	0	0	0	0	0
1395	Tartrate-resistant acid phosphatase type 5 OS=Homo sapiens GN=ACP5 PE=1 SV=3	P13686	37 kDa		Homo sapiens	0	0	0	0	0	0	0	0	0	0	0	0	0	0	0	0	0.0585	0.0954	0.0369	0	0	0	0	0	0	0	0	0	0	0	0	0	0	0	0	0	0	0	0	0	0	0	0	0
1396	Bactericidal permeability-increasing protein OS=Homo sapiens GN=BPI PE=1 SV=4	P17213	54 kDa	TRUE	Homo sapiens	0	0	0	0.0308	0.0739	0	0	0	0	0	0	0	0.0226	0	0	0	0	0	0	0	0	0	0	0	0	0.0308	0.0349	0	0	0	0	0	0	0.0123	0	0	0	0	0.0308	0	0	0	0	0
1397	Protein phosphatase 1A OS=Homo sapiens GN=PPM1A PE=1 SV=1	P35813	42 kDa	TRUE	Homo sapiens	0	0	0	0	0	0	0.0471	0	0	0	0	0.0471	0	0	0	0	0	0	0	0	0	0	0	0	0	0	0	0	0	0	0	0	0	0	0	0	0	0	0	0	0	0	0	0
1398	Ran GTPase-activating protein 1 OS=Homo sapiens GN=RANGAP1 PE=1 SV=1	P46060	64 kDa		Homo sapiens	0	0.0273	0	0	0	0	0	0	0	0	0	0	0	0	0	0	0	0	0	0	0	0	0	0	0	0	0	0	0	0	0	0	0	0	0	0	0	0	0	0	0	0	0	0
1399	Translocon-associated protein subunit delta OS=Homo sapiens GN=SSR4 PE=1 SV=1	P51571	19 kDa		Homo sapiens	0	0	0	0	0	0	0	0	0	0	0	0	0	0	0	0	0	0	0	0	0	0	0	0	0	0	0	0	0	0	0	0	0	0.0636	0	0	0.0636	0	0	0	0	0	0	0
1400	Cleavage stimulation factor subunit 1 OS=Homo sapiens GN=CSTF1 PE=1 SV=1	Q05048	48 kDa		Homo sapiens	0	0.0418	0	0	0	0	0	0	0	0	0.0418	0	0	0	0	0	0.0209	0	0	0	0	0	0	0	0	0	0	0	0	0	0	0	0	0	0	0	0	0	0	0	0	0	0	0
1401	Core-binding factor subunit beta OS=Homo sapiens GN=CBFB PE=1 SV=2	Q13951 (+1)	22 kDa		Homo sapiens	0	0.0879	0	0	0	0	0	0	0	0	0	0	0	0	0	0	0	0.159	0.159	0	0	0	0	0	0	0	0	0	0	0	0	0	0	0	0	0	0	0	0	0	0	0	0	0
1402	E3 ubiquitin-protein ligase UBR4 OS=Homo sapiens GN=UBR4 PE=1 SV=1	Q5T4S7 (+3)	574 kDa	TRUE	Homo sapiens	0	0	0	0	0	0	0	0	0	0	0	0	0	0	0	0	0.00482	0	0	0	0	0	0	0	0	0	0	0	0	0	0	0	0	0	0	0	0	0	0	0	0	0	0	0
1403	Keratin, type II cytoskeletal 78 OS=Homo sapiens GN=KRT78 PE=2 SV=2	Q8N1N4	57 kDa	TRUE	Homo sapiens	0	0	0	0	0	0	0	0	0	0	0	0	0	0	0	0	0	0	0	0	0	0	0	0	0	0	0.0288	0	0	0	0	0	0	0.0519	0	0	0	0	0	0	0	0	0	0
1404	Heterogeneous nuclear ribonucleoprotein U-like protein 1 OS=Homo sapiens GN=HNRNPUL1 PE=1 SV=2	Q9BUJ2 (+1)	96 kDa		Homo sapiens	0	0	0	0	0	0	0.0152	0	0	0	0	0	0	0	0	0	0	0	0	0	0	0	0	0	0	0	0	0	0	0	0	0	0	0	0	0	0	0	0	0	0	0	0	0
1405	Golgi resident protein GCP60 OS=Homo sapiens GN=ACBD3 PE=1 SV=4	Q9H3P7	61 kDa		Homo sapiens	0	0	0	0	0	0	0	0	0	0	0	0	0	0	0	0	0	0	0	0	0	0	0	0	0	0	0	0	0	0	0	0	0	0	0	0	0	0	0	0	0	0	0	0
1406	SUN domain-containing protein 2 OS=Homo sapiens GN=SUN2 PE=1 SV=3	Q9UH99	80 kDa		Homo sapiens	0	0	0	0	0	0	0	0	0	0	0	0	0	0	0	0	0	0.0126	0	0	0	0	0	0	0	0	0	0	0	0	0	0	0	0	0	0	0	0	0	0	0	0	0	0
1407	Neutral amino acid transporter B(0) OS=Homo sapiens GN=SLC1A5 PE=1 SV=2	Q15758	57 kDa		Homo sapiens	0	0	0	0	0.0203	0	0	0	0	0	0	0	0	0	0	0	0	0	0	0	0	0	0	0	0	0	0.0203	0	0	0	0.0444	0	0	0.0203	0	0.0203	0	0	0	0	0	0	0	0
1408	40S ribosomal protein S26 OS=Homo sapiens GN=RPS26 PE=1 SV=3	P62854	13 kDa		Homo sapiens	0.139	0	0	0	0	0	0	0	0	0.139	0	0	0	0	0	0	0	0	0	0	0	0	0	0	0	0	0	0	0	0	0	0	0	0	0	0	0	0	0	0	0	0	0	0
1409	Alpha-1,6-mannosyl-glycoprotein 2-beta-N-acetylglucosaminyltransferase OS=Homo sapiens GN=MGAT2 PE=1 SV=1	Q10469	52 kDa		Homo sapiens	0	0	0	0	0	0	0	0	0	0	0	0	0	0	0	0	0	0	0	0	0	0	0	0	0	0	0	0	0	0	0	0	0	0	0	0	0	0	0	0	0	0	0	0
1410	Extracellular sulfatase Sulf-2 OS=Homo sapiens GN=SULF2 PE=1 SV=1	Q8IWU5 (+1)	100 kDa		Homo sapiens	0	0	0	0	0	0	0	0	0	0	0	0	0	0	0	0	0	0	0	0	0	0	0	0	0	0	0.0184	0	0	0	0	0	0	0.0149	0	0	0	0	0	0.0103	0	0	0	0
1411	Tumor necrosis factor ligand superfamily member 13B OS=Homo sapiens GN=TNFSF13B PE=1 SV=1	Q9Y275	31 kDa		Homo sapiens	0	0	0	0	0.0526	0	0	0	0	0	0	0	0	0	0	0	0	0	0	0	0	0	0	0	0	0	0.0526	0	0	0	0	0	0	0	0	0	0	0	0	0	0	0	0	0
1412	UPF0160 protein MYG1, mitochondrial OS=Homo sapiens GN=C12orf10 PE=1 SV=2	Q9HB07	42 kDa		Homo sapiens	0.0266	0	0	0	0	0	0	0	0	0	0	0	0	0	0	0	0	0	0	0	0	0	0	0	0	0	0	0	0	0	0	0	0	0	0	0	0	0	0	0	0	0	0	0
1413	Nuclear receptor-binding protein OS=Homo sapiens GN=NRBP1 PE=1 SV=1	Q9UHY1	60 kDa		Homo sapiens	0	0	0	0	0	0	0	0	0	0	0.043	0	0	0	0	0	0	0	0	0	0	0	0	0	0	0	0	0	0	0	0	0	0	0	0	0	0	0	0	0	0	0	0	0
1414	60S ribosomal protein L18a OS=Homo sapiens GN=RPL18A PE=1 SV=2	Q02543	21 kDa		Homo sapiens	0	0	0	0	0	0	0	0	0	0	0	0	0	0	0	0	0	0	0	0	0	0	0	0	0	0	0	0	0	0	0	0	0	0	0	0	0	0	0	0	0	0	0	0
1415	ATP synthase subunit gamma, mitochondrial OS=Homo sapiens GN=ATP5C1 PE=1 SV=1	P36542 (+1)	33 kDa		Homo sapiens	0	0	0	0	0	0	0	0	0	0	0	0	0	0	0	0	0	0.0738	0	0	0	0	0	0	0	0	0	0	0	0	0	0	0	0	0	0	0	0	0	0	0	0	0	0
1416	5'-nucleotidase domain-containing protein 1 OS=Homo sapiens GN=NT5DC1 PE=1 SV=1	Q5TFE4	52 kDa		Homo sapiens	0	0	0	0	0	0	0	0	0	0	0	0	0	0	0	0	0	0.0505	0	0	0	0	0	0	0	0	0	0	0	0	0	0	0	0	0	0	0	0	0	0	0	0	0	0
1417	Dynactin subunit 4 OS=Homo sapiens GN=DCTN4 PE=1 SV=1	Q9UJW0 (+2)	52 kDa		Homo sapiens	0	0	0	0	0	0	0	0	0	0	0	0	0	0	0	0	0	0	0	0	0	0	0	0	0	0	0	0	0	0	0	0	0	0	0	0	0	0	0	0	0	0	0	0
1418	Vacuolar protein sorting-associated protein 18 homolog OS=Homo sapiens GN=VPS18 PE=1 SV=2	Q9P253	110 kDa		Homo sapiens	0	0	0	0	0	0	0	0	0	0	0.0339	0	0	0	0	0	0	0.0257	0.0421	0	0	0	0	0	0	0	0	0	0	0	0	0	0	0	0	0	0	0	0	0	0	0	0	0
1419	AP-3 complex subunit delta-1 OS=Homo sapiens GN=AP3D1 PE=1 SV=1	O14617 (+2)	130 kDa		Homo sapiens	0.00954	0	0	0	0	0	0	0	0	0	0	0	0	0	0.0113	0	0	0	0	0	0	0	0	0	0	0	0	0	0	0	0	0	0	0	0	0	0	0	0	0	0	0	0	0
1420	Peflin OS=Homo sapiens GN=PEF1 PE=1 SV=1	Q9UBV8	30 kDa		Homo sapiens	0	0	0	0	0	0	0.0352	0	0	0	0	0	0	0	0	0	0	0	0	0	0	0	0	0	0	0	0	0	0	0	0	0	0	0	0	0	0	0	0	0	0	0	0	0
1421	Protein EVI2B OS=Homo sapiens GN=EVI2B PE=1 SV=2	P34910	49 kDa		Homo sapiens	0	0	0	0	0	0	0	0	0	0	0	0	0	0	0	0	0	0	0	0	0	0	0	0	0.0335	0.0335	0	0	0	0	0	0.0335	0.0335	0	0	0	0	0.0335	0.0335	0	0	0	0	0
1422	Polycystic kidney disease protein 1-like 1 OS=Homo sapiens GN=PKD1L1 PE=2 SV=1	Q8TDX9 (+1)	315 kDa		Homo sapiens	0	0	0	0	0	0	0	0	0	0	0	0	0	0	0	0	0	0	0	0	0	0	0	0	0	0	0	0	0	0	0	0	0	0	0	0	0	0	0	0	0	0	0	0
1423	Ig heavy chain V-III region BRO OS=Homo sapiens PE=1 SV=1	P01766 (+1)	13 kDa		Homo sapiens	0	0	0	0	0	0	0	0	0	0	0	0	0	0	0	0	0	0	0	0	0	0	0	0.158	0.158	0	0	0	0	0	0	0.158	0.158	0	0	0	0	0	0	0	0	0	0	0
1424	Zinc finger protein 79 OS=Homo sapiens GN=ZNF79 PE=1 SV=2	Q15937	55 kDa		Homo sapiens	0	0	0	0	0	0	0	0	0	0	0	0	0	0	0	0	0	0	0	0	0	0	0	0	0	0.0161	0	0	0	0	0	0	0	0	0	0	0	0	0	0	0	0	0	0
1425	60S ribosomal protein L23a OS=Homo sapiens GN=RPL23A PE=1 SV=1	P62750	18 kDa		Homo sapiens	0	0	0	0	0	0	0.0833	0	0	0	0	0	0	0	0	0	0	0	0	0	0	0	0	0	0	0	0	0	0	0	0	0	0	0	0	0	0.0833	0	0	0	0	0	0	0
1426	Negative elongation factor B OS=Homo sapiens GN=COBRA1 PE=1 SV=1	Q8WX92	66 kDa		Homo sapiens	0	0	0	0	0.0172	0	0.0224	0	0	0	0	0	0	0	0	0	0	0	0	0	0	0	0	0	0	0	0	0	0	0	0	0	0	0	0	0	0	0	0	0	0	0	0	0
1427	Bisphosphoglycerate mutase OS=Homo sapiens GN=BPGM PE=1 SV=2	P07738	30 kDa		Homo sapiens	0	0	0	0	0	0	0	0	0	0	0	0	0	0	0	0	0	0	0	0	0	0	0	0	0	0	0	0	0	0	0	0	0	0	0	0	0	0	0	0	0	0	0	0
1428	snRNA-activating protein complex subunit 4 OS=Homo sapiens GN=SNAPC4 PE=1 SV=1	Q5SXM2	159 kDa		Homo sapiens	0	0	0	0	0	0	0	0	0	0	0	0	0	0	0	0	0	0	0	0	0	0	0	0	0	0	0	0	0	0	0	0	0	0	0	0	0	0	0	0	0	0	0	0
1429	Myotubularin OS=Homo sapiens GN=MTM1 PE=1 SV=2	Q13496	70 kDa		Homo sapiens	0.0315	0	0.0415	0	0	0	0	0	0	0	0	0.0415	0	0	0	0	0	0	0	0	0	0	0	0	0	0	0	0	0	0	0	0	0	0	0	0	0	0	0	0	0	0	0	0
1430	Signal recognition particle 9 kDa protein OS=Homo sapiens GN=SRP9 PE=1 SV=2	P49458	10 kDa		Homo sapiens	0	0.128	0.128	0	0	0	0	0	0	0	0	0	0	0	0	0	0	0	0	0	0	0	0	0	0	0	0	0	0	0	0	0	0	0	0	0	0	0	0	0	0	0	0	0
1431	Tubulin-folding cofactor B OS=Homo sapiens GN=TBCB PE=1 SV=2	Q99426	27 kDa		Homo sapiens	0	0	0	0	0	0	0	0	0	0.041	0	0	0	0	0	0	0	0	0	0	0	0	0	0	0	0	0	0	0	0	0	0	0	0	0	0	0	0	0	0	0	0	0	0
1432	Rab3 GTPase-activating protein non-catalytic subunit OS=Homo sapiens GN=RAB3GAP2 PE=1 SV=1	Q9H2M9	156 kDa		Homo sapiens	0	0	0	0	0	0	0	0	0	0.00718	0	0	0	0	0	0	0.00718	0	0	0	0	0	0	0	0	0	0	0	0	0	0	0	0	0	0	0	0	0	0	0	0	0	0	0
1433	Ig kappa chain V-III region VG (Fragment) OS=Homo sapiens PE=1 SV=1	P04433	13 kDa		Homo sapiens	0	0	0	0	0.0783	0	0	0	0	0	0	0	0	0	0	0	0	0	0	0	0	0	0	0	0	0	0.0783	0	0	0	0	0	0	0.0783	0	0	0	0	0	0	0	0	0	0
1434	Protein SON OS=Homo sapiens GN=SON PE=1 SV=4	P18583 (+3)	264 kDa		Homo sapiens	0	0	0	0	0	0	0	0	0	0	0	0	0	0	0	0	0	0	0	0	0	0	0	0	0	0	0	0	0	0	0	0	0	0	0	0	0	0	0	0	0	0	0	0
1435	E3 ubiquitin-protein ligase HUWE1 OS=Homo sapiens GN=HUWE1 PE=1 SV=3	Q7Z6Z7 (+2)	482 kDa		Homo sapiens	0	0	0	0	0	0	0	0	0	0	0	0	0	0	0	0	0	0.00229	0	0	0	0	0	0	0	0	0	0	0	0	0	0	0	0	0	0	0	0	0	0	0	0	0	0
1436	sp|Q8WWZ7|ABCA5_HUMAN-DECOY	sp|Q8WWZ7|ABCA5_HUMAN-DECOY	?		Homo sapiens	0	0	0	0	0	0	0	0	0	0	0	0	0	0	0	0	0	0	0	0	0	0	0	0	0	0	0	0	0	0	0	0	0	0	0	0	0	0	0	0	0	0	0	0
1437	BTB/POZ domain-containing protein KCTD8 OS=Homo sapiens GN=KCTD8 PE=2 SV=1	Q6ZWB6	52 kDa	TRUE	Homo sapiens	0	0	0	0	0	0	0	0	0	0	0	0	0	0	0.0233	0	0	0	0	0	0	0	0	0	0	0	0	0	0	0	0	0	0	0	0	0	0	0	0	0	0	0	0	0
1438	Galectin-3-binding protein OS=Homo sapiens GN=LGALS3BP PE=1 SV=1	Q08380	65 kDa		Homo sapiens	0	0	0	0	0	0	0	0	0	0	0	0	0	0	0	0	0	0	0	0	0	0	0	0	0	0	0	0	0	0	0	0	0	0	0	0	0	0	0	0	0	0	0	0
1439	Far upstream element-binding protein 2 OS=Homo sapiens GN=KHSRP PE=1 SV=4	Q92945 (+1)	73 kDa	TRUE	Homo sapiens	0	0	0	0	0	0	0	0	0	0	0	0	0	0	0	0	0	0.0155	0	0	0	0	0	0	0	0	0	0	0	0	0	0	0	0	0	0	0	0	0	0	0	0	0	0
1440	Myosin-7B OS=Homo sapiens GN=MYH7B PE=2 SV=3	A7E2Y1	221 kDa	TRUE	Homo sapiens	0	0	0	0	0	0	0	0	0	0	0	0	0	0	0	0	0	0	0	0	0	0.00979	0	0	0	0	0	0	0	0	0	0	0	0	0	0	0	0	0	0	0	0	0	0
1441	DnaJ homolog subfamily C member 13 OS=Homo sapiens GN=DNAJC13 PE=1 SV=5	O75165	254 kDa		unknown	0	0	0	0	0	0	0	0	0	0	0	0	0	0	0	0	0.00535	0.016	0	0	0	0	0	0	0	0	0	0	0	0	0	0	0	0	0	0	0	0	0	0	0	0	0	0
1442	Cytochrome c oxidase subunit 4 isoform 1, mitochondrial OS=Homo sapiens GN=COX4I1 PE=1 SV=1	P13073	20 kDa		Homo sapiens	0	0	0	0	0	0	0.071	0	0	0	0	0	0	0	0	0	0	0.172	0	0	0	0	0	0	0	0	0	0	0	0	0	0	0	0	0	0	0	0	0	0	0	0	0	0
1443	Glycogen [starch] synthase, muscle OS=Homo sapiens GN=GYS1 PE=1 SV=2	P13807	84 kDa		Homo sapiens	0	0	0	0.0326	0.038	0	0	0	0	0	0	0	0	0	0	0	0	0	0	0	0	0	0	0	0	0	0.0326	0	0	0	0	0	0	0	0	0	0	0	0.0326	0	0	0	0	0
1444	Transcriptional activator protein Pur-alpha OS=Homo sapiens GN=PURA PE=1 SV=2	Q00577	35 kDa		Homo sapiens	0	0	0	0	0	0	0	0	0	0	0	0	0	0	0	0	0	0.0901	0	0	0	0	0	0	0	0	0	0	0	0	0	0	0	0	0	0	0	0	0	0	0	0	0	0
1445	COP9 signalosome complex subunit 8 OS=Homo sapiens GN=COPS8 PE=1 SV=1	Q99627	23 kDa		Homo sapiens	0	0.067	0	0	0	0	0.067	0	0	0	0	0	0	0	0	0	0	0	0.067	0	0	0	0	0	0	0	0	0	0	0	0	0	0	0	0	0	0	0	0	0	0	0	0	0
1446	Gamma-adducin OS=Homo sapiens GN=ADD3 PE=1 SV=1	Q9UEY8 (+1)	79 kDa		Homo sapiens	0	0	0	0	0	0	0	0	0	0.0312	0	0	0	0	0	0	0	0	0	0	0	0	0	0	0	0	0	0	0	0	0	0	0	0	0	0	0	0	0	0	0	0	0	0
1447	Arf-GAP with SH3 domain, ANK repeat and PH domain-containing protein 1 OS=Homo sapiens GN=ASAP1 PE=1 SV=4	Q9ULH1 (+1)	126 kDa		Homo sapiens	0	0	0	0	0	0	0	0	0	0	0	0	0	0	0	0	0	0	0	0	0	0	0	0	0	0	0	0	0	0	0	0	0	0	0	0	0	0	0	0	0	0	0	0
1448	UPF0568 protein C14orf166 OS=Homo sapiens GN=C14orf166 PE=1 SV=1	Q9Y224	28 kDa		Homo sapiens	0	0	0	0	0	0	0	0	0	0.082	0	0	0	0	0	0	0	0	0	0	0	0	0	0	0	0	0	0	0	0	0	0	0	0	0	0	0	0	0	0	0	0	0	0
1449	PH and SEC7 domain-containing protein 3 OS=Homo sapiens GN=PSD3 PE=1 SV=2	Q9NYI0 (+1)	116 kDa		Homo sapiens	0	0	0	0	0	0	0	0	0	0	0	0	0	0	0	0	0.00763	0	0	0	0	0	0	0	0	0	0	0	0	0	0	0	0	0	0	0	0	0	0	0	0	0	0	0
1450	Uncharacterized protein KIAA1486 OS=Homo sapiens GN=KIAA1486 PE=1 SV=3	Q9P242	71 kDa		Homo sapiens	0	0	0	0	0	0.023	0	0	0.023	0	0	0	0	0	0	0	0	0	0	0	0	0	0	0	0	0	0	0	0	0	0	0	0	0	0	0	0	0	0	0	0	0	0	0
1451	Charged multivesicular body protein 1b OS=Homo sapiens GN=CHMP1B PE=1 SV=1	Q7LBR1	22 kDa		Homo sapiens	0	0	0	0	0.0402	0	0	0	0	0	0	0	0	0	0	0	0	0	0	0	0	0	0	0	0	0	0.0854	0	0	0	0	0	0	0	0	0	0	0	0	0	0	0	0	0
1452	DnaJ homolog subfamily A member 1 OS=Homo sapiens GN=DNAJA1 PE=1 SV=2	P31689	45 kDa	TRUE	Homo sapiens	0	0	0	0	0	0	0	0	0	0	0	0	0	0	0	0	0	0	0	0	0	0	0	0	0	0	0	0	0	0	0	0	0	0	0	0	0	0	0	0	0	0	0	0
1453	Isoform Gamma-2 of Serine/threonine-protein phosphatase 2A 56 kDa regulatory subunit gamma isoform OS=Homo sapiens GN=PPP2R5C	Q13362-3	57 kDa		Homo sapiens	0	0	0	0	0	0	0	0	0	0	0.0412	0	0	0	0	0	0	0	0.0144	0	0	0	0	0	0	0	0	0	0	0	0	0	0	0	0	0	0	0	0	0	0	0	0	0
1454	Protein kinase C delta type OS=Homo sapiens GN=PRKCD PE=1 SV=2	Q05655	78 kDa		Homo sapiens	0	0	0	0	0	0	0	0	0	0	0	0	0	0	0	0	0	0	0	0	0	0	0	0	0	0	0.0222	0	0	0	0	0	0	0	0	0	0	0	0	0	0	0	0	0
1455	Peroxiredoxin-4 OS=Homo sapiens GN=PRDX4 PE=1 SV=1	Q13162	31 kDa	TRUE	Homo sapiens	0	0	0	0	0	0	0	0	0	0	0	0	0	0	0	0	0	0	0	0	0	0	0	0	0	0	0	0	0	0	0	0	0	0	0	0	0	0	0	0	0	0	0	0
1456	Lamin-B receptor OS=Homo sapiens GN=LBR PE=1 SV=2	Q14739	71 kDa		Homo sapiens	0.0179	0	0	0	0	0	0.0309	0	0	0	0	0	0	0	0	0	0	0.0179	0	0	0	0	0	0	0	0	0	0	0	0	0	0	0	0	0	0	0.0179	0	0	0	0	0	0	0
1457	Biotinidase OS=Homo sapiens GN=BTD PE=1 SV=2	P43251	61 kDa		Homo sapiens	0	0	0	0	0	0	0	0	0	0	0	0	0	0	0	0	0	0	0	0	0	0	0	0	0	0	0	0	0	0	0	0.0552	0	0	0	0	0	0	0	0	0	0	0	0
1458	Barrier-to-autointegration factor OS=Homo sapiens GN=BANF1 PE=1 SV=1	O75531	10 kDa		Homo sapiens	0	0	0	0	0	0	0	0	0.27	0	0	0	0	0	0	0	0	0.404	0	0	0	0	0	0	0	0	0	0	0	0	0	0	0	0	0	0	0	0	0	0	0	0	0	0
1459	Eukaryotic translation initiation factor 3 subunit I OS=Homo sapiens GN=EIF3I PE=1 SV=1	Q13347	37 kDa		Homo sapiens	0	0.0369	0	0	0	0	0.0646	0	0	0	0.0862	0	0	0	0	0	0	0	0	0	0	0	0	0	0	0	0	0	0	0	0	0	0	0	0	0	0	0	0	0	0	0	0	0
1460	Histamine N-methyltransferase OS=Homo sapiens GN=HNMT PE=1 SV=1	P50135	33 kDa		Homo sapiens	0.0274	0	0	0	0	0	0	0	0	0	0.0616	0	0	0	0	0	0	0	0	0	0	0	0	0	0	0	0	0	0	0	0	0	0	0	0	0	0	0	0	0	0	0	0	0
1461	26S proteasome non-ATPase regulatory subunit 10 OS=Homo sapiens GN=PSMD10 PE=1 SV=1	O75832	24 kDa		Homo sapiens	0	0	0	0	0	0	0	0	0	0	0	0	0	0	0	0	0	0	0	0	0	0	0	0	0	0	0	0	0	0	0	0	0	0	0	0	0	0	0	0	0	0	0	0
1462	Ig heavy chain V-III region KOL OS=Homo sapiens PE=1 SV=1	P01772	14 kDa		Homo sapiens	0	0	0	0	0	0	0	0	0	0	0	0	0	0	0	0	0	0	0	0	0	0	0	0	0	0	0	0	0	0	0	0	0	0	0	0	0	0	0	0	0.127	0	0	0
1463	Ribose-5-phosphate isomerase OS=Homo sapiens GN=RPIA PE=1 SV=3	P49247	33 kDa		Homo sapiens	0	0	0	0.0547	0	0	0	0	0	0	0	0	0	0	0	0	0	0	0	0	0	0	0	0	0	0.0514	0	0	0	0	0	0	0	0	0	0	0	0	0.0514	0	0	0	0	0
1464	Cleavage and polyadenylation specificity factor subunit 3 OS=Homo sapiens GN=CPSF3 PE=1 SV=1	Q9UKF6	77 kDa		Homo sapiens	0	0	0	0	0	0	0	0	0	0	0	0	0	0	0	0	0.0146	0	0	0	0	0	0	0	0	0	0	0	0	0	0	0	0	0	0	0	0	0	0	0	0	0	0	0
1465	Dual specificity protein phosphatase 23 OS=Homo sapiens GN=DUSP23 PE=1 SV=1	Q9BVJ7	17 kDa		Homo sapiens	0.0733	0	0	0	0	0	0.0533	0	0	0	0	0	0	0	0	0	0	0	0	0	0	0	0	0	0	0	0	0	0	0	0	0	0	0	0	0	0	0	0	0	0	0	0	0
1466	Granulins OS=Homo sapiens GN=GRN PE=1 SV=2	P28799	64 kDa		Homo sapiens	0	0	0	0	0	0	0	0	0	0	0	0.0219	0	0	0	0	0	0.0219	0.0219	0	0	0	0	0	0	0	0	0	0	0	0.0219	0	0	0	0	0	0	0	0	0	0	0	0	0
1467	Cysteine and glycine-rich protein 1 OS=Homo sapiens GN=CSRP1 PE=1 SV=3	P21291	21 kDa		Homo sapiens	0	0	0	0	0	0	0	0	0	0	0	0.114	0	0	0	0	0	0.114	0	0	0	0	0	0	0	0	0	0	0	0	0	0	0	0	0	0	0	0	0	0	0	0	0	0
1468	Stromal membrane-associated protein 2 OS=Homo sapiens GN=SMAP2 PE=1 SV=1	Q8WU79 (+1)	47 kDa		Homo sapiens	0.0303	0	0	0	0	0	0	0	0	0	0	0	0	0	0	0	0	0.0256	0.0256	0	0	0	0	0	0	0	0	0	0	0	0	0	0	0	0	0	0	0	0	0	0	0	0	0
1469	Integrin beta-8 OS=Homo sapiens GN=ITGB8 PE=1 SV=1	P26012	86 kDa		Homo sapiens	0	0	0	0	0	0	0	0	0	0	0	0	0	0	0	0	0	0	0	0	0	0	0	0	0	0	0.0117	0	0	0	0	0	0	0	0	0	0	0	0	0.0117	0	0	0	0
1470	Leukotriene B4 receptor 1 OS=Homo sapiens GN=LTB4R PE=1 SV=2	Q15722	38 kDa		Homo sapiens	0	0	0	0	0	0	0	0	0	0	0	0	0.0398	0	0	0	0	0	0	0	0	0	0	0	0	0	0.0398	0	0	0	0	0	0	0.0398	0	0	0	0	0	0.0398	0	0	0	0
1471	Peptidyl-prolyl cis-trans isomerase FKBP3 OS=Homo sapiens GN=FKBP3 PE=1 SV=1	Q00688	25 kDa		Homo sapiens	0	0	0	0	0	0	0	0	0	0	0	0	0	0	0	0	0	0	0	0	0	0	0	0	0	0	0	0	0	0	0	0	0	0	0	0	0	0	0	0	0	0	0	0
1472	Vacuolar protein-sorting-associated protein 25 OS=Homo sapiens GN=VPS25 PE=1 SV=1	Q9BRG1	21 kDa		Homo sapiens	0	0	0	0	0	0	0	0	0	0.0568	0	0	0	0	0	0	0	0	0	0	0	0	0	0	0	0	0	0	0	0	0	0	0	0	0	0	0	0	0	0	0	0	0	0
1473	Pre-mRNA cleavage complex 2 protein Pcf11 OS=Homo sapiens GN=PCF11 PE=1 SV=3	O94913	173 kDa		Homo sapiens	0	0	0	0	0	0	0	0	0	0	0	0	0	0	0	0	0	0	0	0	0	0	0	0	0	0	0	0	0	0	0	0	0	0	0	0	0	0	0	0	0	0	0	0
1474	L-aminoadipate-semialdehyde dehydrogenase-phosphopantetheinyl transferase OS=Homo sapiens GN=AASDHPPT PE=1 SV=2	Q9NRN7	36 kDa		Homo sapiens	0	0	0	0	0	0	0	0	0	0	0.055	0	0	0	0	0	0	0	0.055	0	0	0	0	0	0	0	0	0	0	0	0	0	0	0	0	0	0	0	0	0	0	0	0	0
1475	Nesprin-3 OS=Homo sapiens GN=C14orf49 PE=1 SV=2	Q6ZMZ3 (+1)	112 kDa		Homo sapiens	0	0	0	0	0	0	0	0	0	0	0	0	0	0	0	0	0	0	0	0	0	0	0	0	0	0	0	0	0	0	0	0	0	0	0	0	0	0	0	0	0	0	0	0
1476	Cluster of CUGBP Elav-like family member 2 OS=Homo sapiens GN=CELF2 PE=1 SV=1 (O95319)	O95319	54 kDa	TRUE	Homo sapiens	0	0	0	0	0	0	0	0	0	0	0	0	0	0	0	0	0	0	0	0	0	0	0	0	0	0	0	0	0	0	0	0	0	0	0	0	0	0	0	0	0	0	0	0
1477	60S ribosomal protein L7 OS=Homo sapiens GN=RPL7 PE=1 SV=1	P18124	29 kDa	TRUE	Homo sapiens	0.0444	0	0	0	0	0	0.109	0	0	0	0	0	0	0	0	0	0	0	0	0	0	0	0	0	0	0	0	0	0	0	0	0	0	0	0	0	0.133	0	0	0	0	0	0	0
1478	DCC-interacting protein 13-alpha OS=Homo sapiens GN=APPL1 PE=1 SV=1	Q9UKG1	80 kDa		Homo sapiens	0	0.0508	0	0	0	0	0	0	0	0	0.0155	0	0	0	0	0	0	0	0	0	0	0	0	0	0	0	0	0	0	0	0	0	0	0	0	0	0	0	0	0	0	0	0	0
1479	ATPase ASNA1 OS=Homo sapiens GN=ASNA1 PE=1 SV=2	O43681	39 kDa		Homo sapiens	0.0287	0	0	0	0	0	0	0	0	0	0	0	0	0	0	0	0	0	0	0	0	0	0	0	0	0	0	0	0	0	0	0	0	0	0	0	0	0	0	0	0	0	0	0
1480	Alpha-2-HS-glycoprotein OS=Homo sapiens GN=AHSG PE=1 SV=1	P02765	39 kDa		Homo sapiens	0	0	0	0	0	0	0	0	0	0	0	0	0	0	0	0	0	0	0	0	0	0	0	0	0	0	0	0.0272	0	0	0	0	0	0	0	0	0	0	0	0	0	0	0	0
1481	60S ribosomal protein L9 OS=Homo sapiens GN=RPL9 PE=1 SV=1	P32969	22 kDa		Homo sapiens	0	0	0	0	0	0	0	0	0	0	0	0	0	0	0	0	0	0	0	0	0	0	0	0	0	0	0	0	0	0	0	0	0	0	0	0	0.099	0	0	0	0	0	0	0
1482	Serine hydroxymethyltransferase, mitochondrial OS=Homo sapiens GN=SHMT2 PE=1 SV=3	P34897	56 kDa	TRUE	Homo sapiens	0	0	0	0	0	0	0.0357	0	0	0	0	0	0	0	0	0	0	0	0	0	0	0	0	0	0	0	0	0	0	0	0	0	0	0	0	0	0	0	0	0	0	0	0	0
1483	Tyrosyl-tRNA synthetase, cytoplasmic OS=Homo sapiens GN=YARS PE=1 SV=4	P54577	59 kDa		Homo sapiens	0	0	0	0	0	0	0	0	0	0	0	0	0	0	0	0	0	0	0	0	0	0	0	0	0	0	0	0	0	0	0	0	0	0	0	0	0	0	0	0	0	0	0	0
1484	60S ribosomal protein L31 OS=Homo sapiens GN=RPL31 PE=1 SV=1	P62899	14 kDa		Homo sapiens	0	0	0	0	0	0	0	0	0	0	0	0	0	0	0	0	0	0.112	0	0	0	0	0	0	0	0	0	0	0	0	0	0	0	0	0	0	0.112	0	0	0	0	0	0	0
1485	1-phosphatidylinositol-4,5-bisphosphate phosphodiesterase beta-3 OS=Homo sapiens GN=PLCB3 PE=1 SV=2	Q01970	139 kDa		Homo sapiens	0	0	0	0	0	0	0	0	0	0	0	0	0	0	0	0	0.0081	0	0.0154	0	0	0	0	0	0	0	0	0	0	0	0	0	0	0	0	0	0	0	0	0	0	0	0	0
1486	Translation initiation factor eIF-2B subunit alpha OS=Homo sapiens GN=EIF2B1 PE=1 SV=1	Q14232	34 kDa		Homo sapiens	0	0	0	0	0	0	0	0	0	0	0	0	0	0	0	0	0	0	0	0	0	0	0	0	0	0	0	0	0	0	0	0	0	0	0	0	0	0	0	0	0	0	0	0
1487	Neutrophil cytosol factor 4 OS=Homo sapiens GN=NCF4 PE=1 SV=2	Q15080	39 kDa		Homo sapiens	0	0	0	0	0.0295	0	0	0	0	0	0	0	0	0	0	0	0	0	0	0	0	0	0	0	0	0	0	0	0	0	0	0	0	0	0	0	0	0	0	0	0	0	0	0
1488	Minor histocompatibility protein HA-1 OS=Homo sapiens GN=HMHA1 PE=1 SV=2	Q92619	125 kDa		Homo sapiens	0	0	0	0	0	0	0	0	0	0	0	0	0	0	0	0	0	0	0	0	0	0	0	0	0	0	0	0	0	0	0	0	0	0	0	0	0	0	0	0	0	0	0	0
1489	Rho guanine nucleotide exchange factor 2 OS=Homo sapiens GN=ARHGEF2 PE=1 SV=4	Q92974 (+1)	112 kDa		Homo sapiens	0	0	0	0	0	0	0	0	0	0	0	0	0	0	0	0	0.0203	0	0	0	0	0	0	0	0	0	0	0	0	0	0	0	0	0	0	0	0	0	0	0	0	0	0	0
1490	ADP-dependent glucokinase OS=Homo sapiens GN=ADPGK PE=1 SV=1	Q9BRR6 (+1)	54 kDa		Homo sapiens	0	0	0	0	0	0	0	0	0	0	0	0	0	0	0	0	0	0	0	0	0	0	0	0	0	0	0	0	0	0	0	0	0	0	0	0	0.0704	0	0	0	0	0	0	0
1491	Exportin-7 OS=Homo sapiens GN=XPO7 PE=1 SV=3	Q9UIA9	124 kDa		Homo sapiens	0	0	0	0	0	0	0.0193	0	0	0	0	0	0	0	0	0	0	0	0	0	0	0	0	0	0	0	0	0	0	0	0	0	0	0	0	0	0	0	0	0	0	0	0	0
1492	RuvB-like 2 OS=Homo sapiens GN=RUVBL2 PE=1 SV=3	Q9Y230	51 kDa		Homo sapiens	0	0	0	0	0	0	0	0	0	0	0	0	0	0	0	0	0	0	0	0	0	0	0	0	0	0	0	0	0	0	0	0	0	0	0	0	0	0	0	0	0	0	0	0
1493	Myoferlin OS=Homo sapiens GN=MYOF PE=1 SV=1	Q9NZM1 (+3)	235 kDa	TRUE	Homo sapiens	0	0	0	0	0	0	0	0	0	0	0	0	0	0	0	0	0	0	0	0	0	0	0	0	0	0	0	0	0	0	0	0	0	0	0	0	0	0	0	0	0	0	0	0
1494	Voltage-dependent anion-selective channel protein 3 OS=Homo sapiens GN=VDAC3 PE=1 SV=1	Q9Y277 (+1)	31 kDa		Homo sapiens	0	0	0	0	0	0	0.0742	0	0	0	0	0	0	0	0	0	0	0	0	0	0	0	0	0	0	0	0	0	0	0	0	0	0	0	0	0	0.117	0	0	0	0	0	0	0
1495	Acidic leucine-rich nuclear phosphoprotein 32 family member E OS=Homo sapiens GN=ANP32E PE=1 SV=1	Q9BTT0	31 kDa	TRUE	Homo sapiens	0	0	0	0	0	0	0	0	0	0	0	0	0	0	0	0	0	0	0	0	0	0	0	0	0	0	0	0	0	0	0	0	0	0	0	0	0	0	0	0	0	0	0	0
1496	Translocator protein OS=Homo sapiens GN=TSPO PE=1 SV=3	P30536	19 kDa		Homo sapiens	0	0	0	0	0	0	0.0947	0	0	0	0	0	0	0	0	0	0	0	0	0	0	0	0	0	0	0	0	0	0	0	0	0	0	0	0	0	0	0	0	0	0	0	0	0
1497	COP9 signalosome complex subunit 3 OS=Homo sapiens GN=COPS3 PE=1 SV=3	Q9UNS2	48 kDa		Homo sapiens	0	0	0	0	0	0	0.026	0	0	0	0	0	0	0	0	0	0	0	0	0	0	0	0	0	0	0	0	0	0	0	0	0	0	0	0	0	0	0	0	0	0	0	0	0
1498	60S ribosomal protein L3 OS=Homo sapiens GN=RPL3 PE=1 SV=2	P39023	46 kDa		Homo sapiens	0	0	0	0	0	0	0.0298	0	0	0	0	0	0	0	0	0	0	0.0174	0	0	0	0	0	0	0	0	0	0	0	0	0	0	0	0	0	0	0.0645	0	0	0	0	0	0	0
1499	Dedicator of cytokinesis protein 8 OS=Homo sapiens GN=DOCK8 PE=1 SV=3	Q8NF50 (+2)	239 kDa		Homo sapiens	0	0	0	0	0	0	0	0	0	0	0	0	0	0	0	0	0	0	0	0	0	0	0	0	0	0	0	0	0	0	0	0	0	0	0	0	0	0	0	0	0	0	0	0
1500	TNF receptor-associated factor 1 OS=Homo sapiens GN=TRAF1 PE=1 SV=1	Q13077	46 kDa		Homo sapiens	0	0	0	0	0	0	0	0	0	0	0	0	0	0	0	0	0	0	0	0	0	0	0	0	0	0	0	0	0	0	0	0	0	0	0	0	0.0553	0	0	0	0	0	0	0
1501	Solute carrier family 2, facilitated glucose transporter member 1 OS=Homo sapiens GN=SLC2A1 PE=1 SV=2	P11166	54 kDa	TRUE	Homo sapiens	0	0	0	0	0	0	0	0	0	0	0	0	0.0122	0	0	0	0	0	0	0	0	0	0	0	0	0	0.0285	0	0	0	0	0	0	0	0	0	0	0	0	0.0285	0	0	0	0
1502	Isoform XLas-2 of Guanine nucleotide-binding protein G(s) subunit alpha isoforms XLas OS=Homo sapiens GN=GNAS	Q5JWF2-2	110 kDa	TRUE	unknown	0	0	0	0	0	0	0	0	0	0	0	0	0	0	0	0	0	0	0	0	0	0	0	0.0264	0	0	0	0	0	0	0	0	0	0	0	0	0.0156	0	0	0	0	0	0	0
1503	Isovaleryl-CoA dehydrogenase, mitochondrial OS=Homo sapiens GN=IVD PE=1 SV=1	P26440	46 kDa		Homo sapiens	0	0	0	0	0	0	0.0591	0	0	0	0	0	0	0	0	0	0	0.0898	0	0	0	0	0	0	0	0	0	0	0	0	0	0	0	0	0	0	0	0	0	0	0	0	0	0
1504	Double-strand break repair protein MRE11A OS=Homo sapiens GN=MRE11A PE=1 SV=3	P49959	81 kDa		Homo sapiens	0	0	0	0	0.0226	0	0	0	0	0	0	0	0	0	0	0	0	0	0	0	0	0	0	0	0	0	0	0	0	0	0	0	0	0	0	0	0	0	0	0	0	0	0	0
1505	Zinc finger protein 142 OS=Homo sapiens GN=ZNF142 PE=1 SV=4	P52746	188 kDa		Homo sapiens	0	0	0	0	0	0	0	0	0	0	0	0	0	0	0	0	0	0	0	0	0	0	0	0	0	0	0	0	0	0	0	0	0	0	0	0	0	0	0	0	0	0	0	0
1506	Platelet factor 4 OS=Homo sapiens GN=PF4 PE=1 SV=2	P02776 (+1)	11 kDa		Homo sapiens	0	0	0	0	0	0	0	0	0	0	0	0	0.0792	0	0	0	0	0	0	0	0	0	0	0	0	0	0.0891	0	0	0	0	0	0	0	0	0	0	0	0	0	0	0	0	0
1507	Plexin-C1 OS=Homo sapiens GN=PLXNC1 PE=1 SV=1	O60486	176 kDa	TRUE	Homo sapiens	0	0	0	0	0	0	0	0	0	0	0	0	0	0	0	0	0	0	0	0	0	0	0	0	0.0115	0	0.00893	0	0	0	0	0	0	0	0	0	0	0	0	0	0	0	0	0
1508	Ig kappa chain V-IV region Len OS=Homo sapiens PE=1 SV=2	P01625	13 kDa		Homo sapiens	0	0	0	0	0.0789	0	0	0	0	0	0	0	0.0789	0	0	0	0	0	0	0	0	0	0	0	0.158	0	0	0	0	0	0	0	0	0	0	0	0	0	0	0	0	0	0	0
1509	UDP-GlcNAc:betaGal beta-1,3-N-acetylglucosaminyltransferase 5 OS=Homo sapiens GN=B3GNT5 PE=2 SV=1	Q9BYG0	44 kDa		Homo sapiens	0	0	0	0	0	0	0	0	0	0	0	0	0	0	0	0	0	0	0	0	0	0	0	0	0.0212	0	0	0	0	0	0	0.0212	0	0	0	0	0	0	0	0	0	0	0	0
1510	Complement decay-accelerating factor OS=Homo sapiens GN=CD55 PE=1 SV=4	P08174 (+1)	41 kDa		Homo sapiens	0	0	0	0	0	0	0	0	0	0	0	0	0	0	0	0	0	0	0	0	0	0	0	0.0315	0	0	0	0	0	0	0	0.0315	0	0	0	0	0	0	0	0	0	0	0	0
1511	Density-regulated protein OS=Homo sapiens GN=DENR PE=1 SV=2	O43583	22 kDa		Homo sapiens	0	0.0909	0	0	0	0	0.0909	0	0	0	0	0	0	0	0	0	0	0	0	0	0	0	0	0	0	0	0	0	0	0	0	0	0	0	0	0	0	0	0	0	0	0	0	0
1512	40S ribosomal protein S21 OS=Homo sapiens GN=RPS21 PE=1 SV=1	P63220	9 kDa		Homo sapiens	0	0	0	0	0	0	0.12	0	0	0	0	0	0	0	0	0	0	0	0	0	0	0	0	0	0	0	0	0	0	0	0	0	0	0	0	0	0	0	0	0	0	0	0	0
1513	Splicing factor 1 OS=Homo sapiens GN=SF1 PE=1 SV=4	Q15637 (+5)	68 kDa		Homo sapiens	0	0	0	0	0	0	0	0	0	0	0	0	0	0	0	0	0	0	0	0	0	0	0	0	0	0	0	0	0	0	0	0	0	0	0	0	0	0	0	0	0	0	0	0
1514	Thyroid adenoma-associated protein OS=Homo sapiens GN=THADA PE=1 SV=1	Q6YHU6 (+2)	220 kDa		unknown	0	0	0	0	0	0	0	0	0.00563	0	0	0	0	0	0	0	0	0	0	0	0	0	0	0	0	0	0	0	0	0	0	0	0	0	0	0	0	0	0	0	0	0	0	0
1515	Lysosomal protective protein OS=Homo sapiens GN=CTSA PE=1 SV=2	P10619	54 kDa		Homo sapiens	0	0	0	0	0	0	0	0	0	0	0	0	0	0	0	0	0	0	0	0	0	0	0	0	0	0	0	0	0	0	0	0	0	0	0	0	0	0	0	0	0	0	0	0
1516	26S proteasome non-ATPase regulatory subunit 14 OS=Homo sapiens GN=PSMD14 PE=1 SV=1	O00487	35 kDa		Homo sapiens	0	0	0	0	0	0	0	0	0	0	0	0	0	0	0	0	0	0	0	0	0	0	0	0	0	0	0	0	0	0	0	0	0	0	0	0	0.0419	0	0	0	0	0	0	0
1517	Signal recognition particle 68 kDa protein OS=Homo sapiens GN=SRP68 PE=1 SV=2	Q9UHB9 (+1)	71 kDa		Homo sapiens	0	0	0	0	0	0	0	0	0	0	0	0	0	0	0	0	0	0	0	0	0	0	0	0	0	0	0	0	0	0	0	0	0	0	0	0	0.0383	0	0	0	0	0	0	0
1518	Aminoacyl tRNA synthase complex-interacting multifunctional protein 2 OS=Homo sapiens GN=AIMP2 PE=1 SV=2	Q13155	35 kDa		Homo sapiens	0.0281	0	0	0	0	0	0	0	0	0	0	0	0	0	0	0	0	0	0	0	0	0	0	0	0	0	0	0	0	0	0	0	0	0	0	0	0	0	0	0	0	0	0	0
1519	Serine/arginine-rich splicing factor 5 OS=Homo sapiens GN=SRSF5 PE=1 SV=1	Q13243 (+1)	31 kDa	TRUE	Homo sapiens	0	0	0	0	0	0	0	0	0	0	0.0441	0	0	0	0	0	0.0441	0	0	0	0	0	0	0	0	0	0	0	0	0	0	0	0	0	0	0	0	0	0	0	0	0	0	0
1520	Uncharacterized protein C13orf40 OS=Homo sapiens GN=C13orf40 PE=2 SV=2	Q8NDH2	278 kDa		unknown	0	0	0	0	0	0	0	0	0	0	0	0	0	0	0	0	0	0	0	0	0	0	0	0	0	0	0	0	0	0	0	0	0	0	0	0	0	0	0	0.00367	0	0	0	0
1521	Matrix extracellular phosphoglycoprotein OS=Homo sapiens GN=MEPE PE=1 SV=1	Q9NQ76	58 kDa		Homo sapiens	0	0	0	0	0	0	0	0	0	0	0	0	0	0	0	0	0	0	0	0	0	0	0	0	0	0	0	0	0	0	0	0	0	0	0	0	0	0	0	0	0	0	0	0
1522	Geranylgeranyl transferase type-2 subunit alpha OS=Homo sapiens GN=RABGGTA PE=1 SV=2	Q92696	65 kDa		Homo sapiens	0	0	0.0212	0	0	0	0	0	0	0	0	0	0	0	0	0	0	0	0	0	0	0	0	0	0	0	0	0	0	0	0	0	0	0	0	0	0	0	0	0	0	0	0	0
1523	Tyrosine-protein phosphatase non-receptor type 23 OS=Homo sapiens GN=PTPN23 PE=1 SV=1	Q9H3S7	179 kDa		Homo sapiens	0	0	0	0	0	0	0	0	0	0	0	0	0	0	0	0	0.00672	0	0	0	0	0	0	0	0	0	0	0	0	0	0	0	0	0	0	0	0	0	0	0	0	0	0	0
1524	TPR and ankyrin repeat-containing protein 1 OS=Homo sapiens GN=TRANK1 PE=2 SV=4	O15050	336 kDa		Homo sapiens	0	0	0	0	0	0	0	0	0	0	0	0	0.0041	0	0	0	0	0	0	0	0	0	0	0	0	0	0	0	0	0	0	0	0	0	0	0	0	0	0	0	0	0	0	0
1525	RB1-inducible coiled-coil protein 1 OS=Homo sapiens GN=RB1CC1 PE=1 SV=3	Q8TDY2 (+1)	183 kDa		Homo sapiens	0	0	0	0	0	0	0	0	0	0	0	0	0.00502	0	0	0	0	0	0	0	0	0	0	0	0	0	0	0	0	0	0	0	0	0	0	0	0	0	0	0	0	0	0	0
1526	Signal-regulatory protein beta-2 OS=Homo sapiens GN=SIRPB2 PE=2 SV=1	Q5JXA9	37 kDa		Homo sapiens	0	0	0	0	0	0	0	0	0	0	0	0	0	0	0	0	0	0	0	0	0	0	0	0	0	0	0	0	0	0	0	0	0	0	0	0	0	0	0	0	0	0	0	0
1527	Inositol-trisphosphate 3-kinase C OS=Homo sapiens GN=ITPKC PE=1 SV=1	Q96DU7	75 kDa		Homo sapiens	0	0	0	0	0	0	0	0	0	0	0	0	0	0	0	0	0	0	0	0	0	0	0	0	0	0	0	0	0	0	0	0	0	0	0	0	0	0	0	0	0	0	0	0
1528	Cluster of Glycylpeptide N-tetradecanoyltransferase 1 OS=Homo sapiens GN=NMT1 PE=1 SV=2 (P30419)	P30419 [2]	57 kDa	TRUE	Homo sapiens	0	0	0.0524	0	0	0	0	0	0	0	0	0	0	0	0	0	0	0	0	0	0	0	0	0	0	0	0	0	0	0	0	0	0	0	0	0	0	0	0	0	0	0	0	0
1529	Cluster of 60S ribosomal protein L10 OS=Homo sapiens GN=RPL10 PE=1 SV=4 (P27635)	P27635	25 kDa	TRUE	Homo sapiens	0	0	0	0	0	0	0	0	0	0	0	0	0	0	0	0	0	0	0	0	0	0	0	0	0	0	0	0	0	0	0	0	0	0	0	0	0.126	0	0	0	0	0	0	0
1530	Galectin-7 OS=Homo sapiens GN=LGALS7 PE=1 SV=2	P47929	15 kDa		Homo sapiens	0	0	0	0	0	0	0	0	0	0	0	0	0	0	0	0	0	0	0	0	0	0	0	0	0	0	0.206	0	0	0	0	0	0	0	0	0	0	0	0	0	0	0	0	0
1531	Sulfotransferase 1A2 OS=Homo sapiens GN=SULT1A2 PE=1 SV=2	P50226	34 kDa		Homo sapiens	0	0	0	0	0	0	0	0	0	0	0	0	0	0	0	0	0	0.0339	0	0	0	0	0	0	0	0	0	0	0	0	0	0	0	0	0	0	0	0	0	0	0	0	0	0
1532	Splicing factor 3B subunit 4 OS=Homo sapiens GN=SF3B4 PE=1 SV=1	Q15427	44 kDa		Homo sapiens	0	0	0	0	0	0	0	0	0	0	0	0	0	0	0	0	0	0	0.0401	0	0	0	0	0	0	0	0	0	0	0	0	0	0	0	0	0	0	0	0	0	0	0	0	0
1533	Striatin OS=Homo sapiens GN=STRN PE=1 SV=4	O43815 (+1)	86 kDa		Homo sapiens	0	0	0	0	0	0	0	0	0	0	0	0	0	0	0	0	0	0	0	0	0	0	0	0	0	0	0	0	0	0	0	0	0	0	0	0	0	0	0	0	0	0	0	0
1534	Erlin-1 OS=Homo sapiens GN=ERLIN1 PE=1 SV=1	O75477	39 kDa		Homo sapiens	0	0	0	0	0	0	0	0	0	0	0	0	0	0	0	0	0	0.0751	0	0	0	0	0	0	0	0	0	0	0	0	0	0	0	0	0	0	0.0405	0	0	0	0	0	0	0
1535	Matrilysin OS=Homo sapiens GN=MMP7 PE=1 SV=1	P09237	30 kDa		Homo sapiens	0	0	0	0	0	0	0	0	0	0	0	0	0	0	0	0	0	0	0	0	0	0	0	0	0	0	0	0	0	0	0	0	0	0	0	0	0	0	0	0	0	0	0	0
1536	Arachidonate 5-lipoxygenase OS=Homo sapiens GN=ALOX5 PE=1 SV=2	P09917	78 kDa		Homo sapiens	0	0	0	0	0	0	0	0	0	0	0	0	0	0	0	0	0	0.0223	0	0	0	0	0	0	0	0	0.0223	0	0	0	0	0	0	0	0	0	0	0	0	0	0	0	0	0
1537	60S ribosomal protein L35a OS=Homo sapiens GN=RPL35A PE=1 SV=2	P18077	13 kDa		Homo sapiens	0	0	0	0	0	0	0	0	0	0	0	0	0	0	0	0	0	0	0	0	0	0	0	0	0	0	0	0	0	0	0	0	0	0	0	0	0	0	0	0	0	0	0	0
1538	Protein transport protein Sec61 subunit alpha isoform 1 OS=Homo sapiens GN=SEC61A1 PE=1 SV=2	P61619	52 kDa		Homo sapiens	0	0	0	0	0	0	0	0	0	0	0	0	0	0	0	0	0	0	0	0	0	0	0	0	0	0	0	0.0378	0	0	0	0	0	0	0	0	0.0231	0	0	0	0	0	0	0
1539	Phosphoserine phosphatase OS=Homo sapiens GN=PSPH PE=1 SV=2	P78330	25 kDa		Homo sapiens	0	0	0	0	0	0	0	0	0	0	0	0	0	0	0	0	0.04	0	0	0	0	0	0	0	0	0	0	0	0	0	0	0	0	0	0	0	0	0	0	0	0	0	0	0
1540	Complement component 1 Q subcomponent-binding protein, mitochondrial OS=Homo sapiens GN=C1QBP PE=1 SV=1	Q07021	31 kDa		Homo sapiens	0	0	0	0	0	0	0	0	0	0	0	0	0	0	0	0	0	0.0496	0	0	0	0	0	0	0	0	0	0	0	0	0	0	0	0	0	0	0	0.0496	0	0	0	0	0	0
1541	Dr1-associated corepressor OS=Homo sapiens GN=DRAP1 PE=1 SV=3	Q14919 (+1)	22 kDa		Homo sapiens	0.0537	0	0	0	0	0	0	0	0	0.0537	0	0	0	0	0	0	0	0	0	0	0	0	0	0	0	0	0	0	0	0	0	0	0	0	0	0	0	0	0	0	0	0	0	0
1542	Mitochondrial inner membrane protein OS=Homo sapiens GN=IMMT PE=1 SV=1	Q16891 (+2)	84 kDa	TRUE	Homo sapiens	0	0	0	0	0	0	0	0	0	0	0	0	0	0	0	0	0	0.0224	0	0	0	0	0	0	0	0	0	0	0	0	0	0	0	0	0	0	0	0	0	0	0	0	0	0
1543	Transcription elongation factor SPT6 OS=Homo sapiens GN=SUPT6H PE=1 SV=2	Q7KZ85	199 kDa		Homo sapiens	0	0	0	0	0	0	0	0	0	0	0	0	0	0	0	0	0	0	0	0	0	0	0	0	0	0	0	0	0	0	0	0	0	0	0	0	0	0	0	0	0	0	0	0
1544	Cullin-5 OS=Homo sapiens GN=CUL5 PE=1 SV=4	Q93034	91 kDa		Homo sapiens	0	0	0	0	0	0	0	0	0	0	0	0	0	0	0	0	0	0	0	0	0	0	0	0	0	0	0	0	0	0	0	0	0	0	0	0	0	0	0	0	0	0	0	0
1545	Protein arginine N-methyltransferase 1 OS=Homo sapiens GN=PRMT1 PE=1 SV=2	Q99873 (+2)	42 kDa		Homo sapiens	0.0305	0	0	0	0	0	0	0	0	0	0	0	0	0	0	0	0	0	0	0	0	0	0	0	0	0	0	0	0	0	0	0	0	0	0	0	0	0	0	0	0	0	0	0
1546	Poly(A) polymerase beta OS=Homo sapiens GN=PAPOLB PE=2 SV=1	Q9NRJ5	72 kDa		Homo sapiens	0.0252	0	0	0	0	0	0	0	0	0.0299	0	0	0	0	0	0	0	0	0	0	0	0	0	0	0	0	0	0	0	0	0	0	0	0	0	0	0	0	0	0	0	0	0	0
1547	Prolactin-inducible protein OS=Homo sapiens GN=PIP PE=1 SV=1	P12273	17 kDa	TRUE	Homo sapiens	0	0	0	0	0	0	0	0	0	0	0	0	0	0	0	0	0	0	0	0	0	0	0	0	0	0	0	0	0	0	0	0	0	0.0822	0	0	0	0	0	0	0	0	0	0
1548	Surfeit locus protein 4 OS=Homo sapiens GN=SURF4 PE=1 SV=3	O15260 (+1)	30 kDa		Homo sapiens	0	0	0	0	0	0	0	0	0	0	0	0	0	0	0	0	0	0.0595	0	0	0	0	0	0	0	0	0	0	0	0	0	0	0	0	0	0	0.0595	0	0	0	0	0	0	0
1549	Cytoplasmic dynein 1 light intermediate chain 1 OS=Homo sapiens GN=DYNC1LI1 PE=1 SV=3	Q9Y6G9	57 kDa		Homo sapiens	0	0	0	0	0	0	0	0	0	0	0	0	0	0	0	0	0	0	0	0	0	0	0	0	0	0	0	0	0	0	0	0	0	0	0	0	0	0	0	0	0	0	0	0
1550	DNA-directed RNA polymerase II subunit RPB2 OS=Homo sapiens GN=POLR2B PE=1 SV=1	P30876	134 kDa		Homo sapiens	0	0	0	0	0	0	0	0	0	0	0	0	0	0	0	0	0	0	0	0	0	0	0	0	0	0	0	0	0	0	0	0	0	0	0	0	0	0	0	0	0	0	0	0
1551	60S ribosomal protein L28 OS=Homo sapiens GN=RPL28 PE=1 SV=3	P46779	16 kDa		Homo sapiens	0	0	0	0	0	0	0	0	0	0	0	0	0	0	0	0	0	0	0	0	0	0	0	0	0	0	0	0	0	0	0	0	0	0	0	0	0	0	0	0	0	0	0	0
1552	Transcription elongation factor B polypeptide 2 OS=Homo sapiens GN=TCEB2 PE=1 SV=1	Q15370	13 kDa		Homo sapiens	0	0	0	0	0	0	0	0	0	0	0	0	0	0	0	0	0	0	0	0	0	0	0	0	0	0	0	0	0	0	0	0	0	0	0	0	0	0	0	0	0	0	0	0
1553	Translational activator GCN1 OS=Homo sapiens GN=GCN1L1 PE=1 SV=6	Q92616	293 kDa		Homo sapiens	0	0	0	0	0	0	0	0	0	0	0	0	0	0	0	0	0	0	0	0	0	0	0	0	0	0	0	0	0	0	0	0	0	0	0	0	0	0	0	0	0	0	0	0
1554	Leukocyte immunoglobulin-like receptor subfamily A member 1 OS=Homo sapiens GN=LILRA1 PE=2 SV=1	O75019	53 kDa	TRUE	Homo sapiens	0	0	0	0	0	0	0	0	0	0	0	0	0	0	0	0	0	0	0	0	0	0	0	0	0	0	0	0	0	0	0	0	0	0	0	0.0798	0	0	0	0	0	0.0389	0	0.0798
1555	Basic leucine zipper and W2 domain-containing protein 2 OS=Homo sapiens GN=BZW2 PE=1 SV=1	Q9Y6E2	48 kDa	TRUE	Homo sapiens	0	0	0	0	0	0	0	0	0	0	0	0	0	0	0	0	0	0	0	0	0	0	0	0	0	0	0	0	0	0	0	0	0	0	0	0	0	0	0	0	0	0	0	0
1556	Plasma glutamate carboxypeptidase OS=Homo sapiens GN=PGCP PE=1 SV=1	Q9Y646	52 kDa		Homo sapiens	0	0	0	0	0	0	0	0	0	0	0	0	0	0	0	0	0	0	0	0	0	0	0	0	0	0	0	0	0	0	0.0424	0	0	0	0	0.0233	0	0	0	0	0	0	0	0.0233
1557	Ryanodine receptor 2 OS=Homo sapiens GN=RYR2 PE=1 SV=3	Q92736 (+1)	565 kDa		Homo sapiens	0	0	0	0	0	0	0	0	0	0	0	0	0	0	0	0	0	0	0	0	0	0	0	0	0	0	0	0	0	0	0	0	0	0	0	0.00383	0	0	0	0	0	0	0	0
1558	Kinesin heavy chain isoform 5C OS=Homo sapiens GN=KIF5C PE=1 SV=1	O60282 (+1)	109 kDa	TRUE	Homo sapiens	0	0	0	0	0	0	0	0	0	0	0	0	0	0	0	0	0	0	0	0	0	0	0	0	0	0	0	0	0	0	0	0	0	0	0	0	0	0	0	0	0	0	0	0
1559	26S proteasome non-ATPase regulatory subunit 12 OS=Homo sapiens GN=PSMD12 PE=1 SV=3	O00232	53 kDa		Homo sapiens	0	0	0	0	0	0	0	0	0	0	0	0	0	0	0	0	0	0	0	0	0	0	0	0	0	0	0	0	0	0	0	0	0	0	0	0	0	0	0	0	0	0	0	0
1560	UPF0364 protein C6orf211 OS=Homo sapiens GN=C6orf211 PE=1 SV=1	Q9H993	51 kDa		unknown	0	0	0	0	0	0	0	0	0	0	0	0	0	0	0	0	0	0	0	0	0	0	0	0	0	0	0	0	0	0	0	0	0	0	0	0	0	0	0	0	0	0	0	0
[truncated: 607 more rows]
[truncated: 47 more columns]

## Sheet: Total_Unique_Peptide_Count
Supplemental Table S3 (cont.): Protein-Identification-Information with total unique peptide count.
[truncated: 2,167 more rows]
[truncated: 47 more columns]
