# Supplementary material for: Adjuvant-induced Human Monocyte Secretome Profiles Reveal Adjuvant- and Age-specific Protein Signatures
Source: Mol Cell Proteomics. 2016 Mar 1;15(6):1877–94. doi: 10.1074/mcp.M115.055541 (PMC5083103; doi:10.1074/mcp.M115.055541)
Supplement: Supplemental Data [file 10.1074_M115.055541_mcp.M115.055541-5.xls]

## Sheet: A. tally MPLA AD vs GSE18323
Supplemental Table S4: GO analyses were performed on the in vitro adult MPLA-induced monocyte secretome, and each of the in vivo Mosquirix vaccine GSE18323 transcriptomes (24 hrs, 48 hrs and 2 weeks; Supplemental Table S4A). The GO terms significant for the MPLA secretome were compared to the GO terms significant for each transcriptome. GO terms between secretome and transcriptome overlapped at e…
# genes / proteins	MPLA100_AD	Sig_p<0.05_C2/C1	Sig_p<0.05_C3/C1	Sig_p<0.05_C4/C1
218	0	---	---	---
187	0	0	0	0
108	0	0	0	1
115	0	0	0	2
16	0	0	1	0
8	0	0	1	1
3	0	0	1	2
25	0	0	2	0
14	0	0	2	1
26	0	0	2	2
118	0	1	0	0
98	0	1	0	1
102	0	1	0	2
9	0	1	1	0
27	0	1	1	1
20	0	1	1	2
9	0	1	2	0
7	0	1	2	1
9	0	1	2	2
183	0	2	0	0
94	0	2	0	1
87	0	2	0	2
13	0	2	1	0
6	0	2	1	1
6	0	2	1	2
49	0	2	2	0
23	0	2	2	1
48	0	2	2	2
8	1	---	---	---
4	1	0	0	0
3	1	0	0	1
3	1	0	0	2
1	1	0	1	1
4	1	1	0	0
1	1	1	0	1
1	1	1	0	2
1	1	1	1	1
2	1	1	1	2
2	1	1	2	2
7	1	2	0	0
1	1	2	0	1
1	1	2	0	2
3	1	2	2	0
6	2	---	---	---
9	2	0	0	0
8	2	0	0	1
2	2	0	0	2
2	2	0	1	1
2	2	0	1	2
2	2	0	2	0
1	2	0	2	1
1	2	0	2	2
1	2	1	0	0
1	2	1	0	1
2	2	1	0	2
1	2	1	1	2
16	2	2	0	0
6	2	2	0	1
5	2	2	0	2
3	2	2	1	0
2	2	2	1	1
5	2	2	2	0
2	2	2	2	2

## Sheet: B. tally GO MPLA AD vs GSE18323
Supplemental Table S4: GO analyses were performed on the in vitro adult MPLA-induced monocyte secretome, and each of the in vivo Mosquirix vaccine GSE18323 transcriptomes (24 hrs, 48 hrs and 2 weeks; Supplemental Table S4A). The GO terms significant for the MPLA secretome were compared to the GO terms significant for each transcriptome. GO terms between secretome and transcriptome overlapped at e…
GO (gene ontology) Category	GO (gene ontology) Term	MPLA100_AD	Sig_p<0.05_C2/C1	Sig_p<0.05_C3/C1	Sig_p<0.05_C4/C1		TALLY	#_GO_terms	MPLA100_AD		#_GO_terms	Sig_p<0.05_C2/C1			#_GO_terms	Sig_p<0.05_C3/C1			#_GO_terms	Sig_p<0.05_C4/C1
BIOCARTA	h_alternativePathway:Alternative Complement Pathway	1	---	---	---			1143	---		509	---			950	---			603	---
BIOCARTA	h_blymphocytePathway:B Lymphocyte Cell Surface Molecules	1	---	---	1			355	1		989	1			548	1			895	1
BIOCARTA	h_ctlPathway:CTL mediated immune response against target cells	1	---	---	---
BIOCARTA	h_eradPathway:ERï¿½associated degradation (ERAD) Pathway	---	1	---	---
BIOCARTA	h_fibrinolysisPathway:Fibrinolysis Pathway	1	---	---	---						#_GO_terms	MPLA100_AD	Sig_p<0.05_C2/C1		#_GO_terms	MPLA100_AD	Sig_p<0.05_C3/C1		#_GO_terms	MPLA100_AD	Sig_p<0.05_C4/C1
BIOCARTA	h_freePathway:Free Radical Induced Apoptosis	---	1	---	---						293	---	---		690	---	---		378	---	---
BIOCARTA	h_glycolysisPathway:Glycolysis Pathway	---	1	---	---						850	---	1		453	---	1		765	---	1
BIOCARTA	h_granulocytesPathway:Adhesion and Diapedesis of Granulocytes	1	---	1	---						216	1	---		260	1	---		225	1	---
BIOCARTA	h_LairPathway:Cells and Molecules involved in local acute inflammatory response	1	---	1	---						139	1	1		95	1	1		130	1	1
BIOCARTA	h_lympathway:Adhesion and Diapedesis of Lymphocytes	1	---	1	---
BIOCARTA	h_lymphocytePathway:Adhesion Molecules on Lymphocyte	1	---	---	---						% overlap over union	13.0394			% overlap over union	13.324			% overlap over union	13.1313
BIOCARTA	h_mhcPathway:Antigen Processing and Presentation	---	1	---	1
BIOCARTA	h_monocytePathway:Monocyte and its Surface Molecules	1	---	---	---
BIOCARTA	h_neutrophilPathway:Neutrophil and Its Surface Molecules	1	---	---	---
BIOCARTA	h_npcPathway:Mechanism of Protein Import into the Nucleus	---	---	---	1
BIOCARTA	h_smPathway:Spliceosomal Assembly	---	1	---	1
BIOCARTA	h_sumoPathway:Basic Mechanisms of SUMOylation	---	1	---	---
BIOCARTA	h_tsp1Pathway:TSP-1 Induced Apoptosis in Microvascular Endothelial Cell	---	---	---	1
COG_ONTOLOGY	Amino acid transport and metabolism	---	---	---	1
COG_ONTOLOGY	Carbohydrate transport and metabolism	---	1	---	1
COG_ONTOLOGY	Energy production and conversion / General function prediction only	---	1	---	---
COG_ONTOLOGY	Inorganic ion transport and metabolism	---	1	---	---
COG_ONTOLOGY	Intracellular trafficking and secretion	---	1	---	1
COG_ONTOLOGY	Posttranslational modification, protein turnover, chaperones	---	1	1	1
COG_ONTOLOGY	RNA processing and modification	---	1	---	---
GOTERM_BP_FAT	GO:0000059~protein import into nucleus, docking	---	1	---	1
GOTERM_BP_FAT	GO:0000245~spliceosome assembly	---	1	---	1
GOTERM_BP_FAT	GO:0000272~polysaccharide catabolic process	---	1	---	---
GOTERM_BP_FAT	GO:0000278~mitotic cell cycle	---	1	1	1
GOTERM_BP_FAT	GO:0000302~response to reactive oxygen species	---	1	1	---
GOTERM_BP_FAT	GO:0000375~RNA splicing, via transesterification reactions	---	1	1	1
GOTERM_BP_FAT	GO:0000377~RNA splicing, via transesterification reactions with bulged adenosine as nucleophile	---	1	1	1
GOTERM_BP_FAT	GO:0000387~spliceosomal snRNP biogenesis	---	---	---	1
GOTERM_BP_FAT	GO:0000389~nuclear mRNA 3'-splice site recognition	---	1	---	---
GOTERM_BP_FAT	GO:0000398~nuclear mRNA splicing, via spliceosome	---	1	1	1
GOTERM_BP_FAT	GO:0000726~non-recombinational repair	---	---	1	1
GOTERM_BP_FAT	GO:0000956~nuclear-transcribed mRNA catabolic process	---	---	1	1
GOTERM_BP_FAT	GO:0001525~angiogenesis	1	1	---	1
GOTERM_BP_FAT	GO:0001775~cell activation	1	1	1	1
GOTERM_BP_FAT	GO:0001893~maternal placenta development	---	---	1	---
GOTERM_BP_FAT	GO:0002237~response to molecule of bacterial origin	1	---	---	---
GOTERM_BP_FAT	GO:0002250~adaptive immune response	---	---	---	1
GOTERM_BP_FAT	GO:0002252~immune effector process	1	1	---	1
GOTERM_BP_FAT	GO:0002253~activation of immune response	1	---	---	---
GOTERM_BP_FAT	GO:0002263~cell activation during immune response	1	1	1	---
GOTERM_BP_FAT	GO:0002274~myeloid leukocyte activation	---	1	---	1
GOTERM_BP_FAT	GO:0002366~leukocyte activation during immune response	1	1	1	---
GOTERM_BP_FAT	GO:0002439~chronic inflammatory response to antigenic stimulus	---	---	1	---
GOTERM_BP_FAT	GO:0002443~leukocyte mediated immunity	1	1	---	1
GOTERM_BP_FAT	GO:0002449~lymphocyte mediated immunity	---	1	---	---
GOTERM_BP_FAT	GO:0002460~adaptive immune response based on somatic recombination of immune receptors built from immunoglobulin superfamily domains	---	---	---	1
GOTERM_BP_FAT	GO:0002478~antigen processing and presentation of exogenous peptide antigen	---	1	---	---
GOTERM_BP_FAT	GO:0002520~immune system development	---	1	---	1
GOTERM_BP_FAT	GO:0002521~leukocyte differentiation	---	---	1	1
GOTERM_BP_FAT	GO:0002526~acute inflammatory response	1	1	1	1
GOTERM_BP_FAT	GO:0002541~activation of plasma proteins involved in acute inflammatory response	1	---	---	---
GOTERM_BP_FAT	GO:0002683~negative regulation of immune system process	---	1	1	---
GOTERM_BP_FAT	GO:0002684~positive regulation of immune system process	1	---	1	1
GOTERM_BP_FAT	GO:0002694~regulation of leukocyte activation	---	1	1	1
GOTERM_BP_FAT	GO:0002696~positive regulation of leukocyte activation	---	---	1	---
GOTERM_BP_FAT	GO:0002697~regulation of immune effector process	1	1	1	1
GOTERM_BP_FAT	GO:0002699~positive regulation of immune effector process	1	---	---	1
GOTERM_BP_FAT	GO:0002703~regulation of leukocyte mediated immunity	1	1	1	1
GOTERM_BP_FAT	GO:0002705~positive regulation of leukocyte mediated immunity	1	---	---	1
GOTERM_BP_FAT	GO:0002706~regulation of lymphocyte mediated immunity	---	---	---	1
GOTERM_BP_FAT	GO:0002708~positive regulation of lymphocyte mediated immunity	1	---	---	1
GOTERM_BP_FAT	GO:0002709~regulation of T cell mediated immunity	---	---	---	1
GOTERM_BP_FAT	GO:0002711~positive regulation of T cell mediated immunity	---	---	---	1
GOTERM_BP_FAT	GO:0002819~regulation of adaptive immune response	---	---	1	---
GOTERM_BP_FAT	GO:0002821~positive regulation of adaptive immune response	1	---	---	---
GOTERM_BP_FAT	GO:0002822~regulation of adaptive immune response based on somatic recombination of immune receptors built from immunoglobulin superfamily domains	---	---	1	---
GOTERM_BP_FAT	GO:0002824~positive regulation of adaptive immune response based on somatic recombination of immune receptors built from immunoglobulin superfamily domains	1	---	---	---
GOTERM_BP_FAT	GO:0002831~regulation of response to biotic stimulus	---	---	---	1
GOTERM_BP_FAT	GO:0002886~regulation of myeloid leukocyte mediated immunity	---	1	---	---
GOTERM_BP_FAT	GO:0005976~polysaccharide metabolic process	1	---	---	---
GOTERM_BP_FAT	GO:0005996~monosaccharide metabolic process	---	1	---	1
GOTERM_BP_FAT	GO:0006006~glucose metabolic process	---	1	---	1
GOTERM_BP_FAT	GO:0006007~glucose catabolic process	---	1	---	1
GOTERM_BP_FAT	GO:0006027~glycosaminoglycan catabolic process	---	---	1	---
GOTERM_BP_FAT	GO:0006081~cellular aldehyde metabolic process	---	1	---	1
GOTERM_BP_FAT	GO:0006084~acetyl-CoA metabolic process	---	1	1	1
GOTERM_BP_FAT	GO:0006091~generation of precursor metabolites and energy	---	1	1	1
GOTERM_BP_FAT	GO:0006096~glycolysis	---	1	---	1
GOTERM_BP_FAT	GO:0006097~glyoxylate cycle	---	---	1	---
GOTERM_BP_FAT	GO:0006098~pentose-phosphate shunt	---	1	---	1
GOTERM_BP_FAT	GO:0006099~tricarboxylic acid cycle	---	1	---	1
GOTERM_BP_FAT	GO:0006107~oxaloacetate metabolic process	---	1	---	---
GOTERM_BP_FAT	GO:0006108~malate metabolic process	---	---	---	1
GOTERM_BP_FAT	GO:0006119~oxidative phosphorylation	---	1	1	---
GOTERM_BP_FAT	GO:0006144~purine base metabolic process	---	1	---	1
GOTERM_BP_FAT	GO:0006163~purine nucleotide metabolic process	---	1	1	1
GOTERM_BP_FAT	GO:0006164~purine nucleotide biosynthetic process	---	1	1	1
GOTERM_BP_FAT	GO:0006167~AMP biosynthetic process	---	---	---	1
GOTERM_BP_FAT	GO:0006188~IMP biosynthetic process	---	1	---	1
GOTERM_BP_FAT	GO:0006189~'de novo' IMP biosynthetic process	---	1	---	1
GOTERM_BP_FAT	GO:0006302~double-strand break repair	---	---	1	1
GOTERM_BP_FAT	GO:0006333~chromatin assembly or disassembly	---	---	---	1
GOTERM_BP_FAT	GO:0006334~nucleosome assembly	---	---	---	1
GOTERM_BP_FAT	GO:0006364~rRNA processing	---	1	---	1
GOTERM_BP_FAT	GO:0006376~mRNA splice site selection	---	1	---	1
GOTERM_BP_FAT	GO:0006396~RNA processing	---	1	1	1
GOTERM_BP_FAT	GO:0006397~mRNA processing	---	1	1	1
GOTERM_BP_FAT	GO:0006399~tRNA metabolic process	---	1	---	1
GOTERM_BP_FAT	GO:0006401~RNA catabolic process	---	1	1	1
GOTERM_BP_FAT	GO:0006402~mRNA catabolic process	---	1	1	1
GOTERM_BP_FAT	GO:0006403~RNA localization	---	1	1	1
GOTERM_BP_FAT	GO:0006405~RNA export from nucleus	---	1	---	1
GOTERM_BP_FAT	GO:0006406~mRNA export from nucleus	---	---	---	1
GOTERM_BP_FAT	GO:0006412~translation	---	1	---	1
GOTERM_BP_FAT	GO:0006413~translational initiation	---	1	1	1
GOTERM_BP_FAT	GO:0006414~translational elongation	---	1	---	1
GOTERM_BP_FAT	GO:0006417~regulation of translation	---	1	1	1
GOTERM_BP_FAT	GO:0006418~tRNA aminoacylation for protein translation	---	1	---	1
GOTERM_BP_FAT	GO:0006446~regulation of translational initiation	---	1	1	1
GOTERM_BP_FAT	GO:0006448~regulation of translational elongation	---	---	---	1
GOTERM_BP_FAT	GO:0006457~protein folding	---	1	1	1
GOTERM_BP_FAT	GO:0006458~'de novo' protein folding	---	1	---	---
GOTERM_BP_FAT	GO:0006461~protein complex assembly	---	1	---	1
GOTERM_BP_FAT	GO:0006508~proteolysis	1	1	1	1
GOTERM_BP_FAT	GO:0006511~ubiquitin-dependent protein catabolic process	---	1	1	1
GOTERM_BP_FAT	GO:0006518~peptide metabolic process	---	1	---	1
GOTERM_BP_FAT	GO:0006605~protein targeting	---	1	---	1
GOTERM_BP_FAT	GO:0006606~protein import into nucleus	---	1	---	1
GOTERM_BP_FAT	GO:0006611~protein export from nucleus	---	---	---	1
GOTERM_BP_FAT	GO:0006631~fatty acid metabolic process	---	1	---	---
GOTERM_BP_FAT	GO:0006636~unsaturated fatty acid biosynthetic process	---	1	---	---
GOTERM_BP_FAT	GO:0006689~ganglioside catabolic process	1	---	---	1
GOTERM_BP_FAT	GO:0006732~coenzyme metabolic process	---	1	---	1
GOTERM_BP_FAT	GO:0006733~oxidoreduction coenzyme metabolic process	---	1	1	1
GOTERM_BP_FAT	GO:0006738~nicotinamide riboside catabolic process	---	---	1	---
GOTERM_BP_FAT	GO:0006739~NADP metabolic process	---	1	---	1
GOTERM_BP_FAT	GO:0006749~glutathione metabolic process	---	1	---	---
GOTERM_BP_FAT	GO:0006754~ATP biosynthetic process	---	1	1	1
GOTERM_BP_FAT	GO:0006767~water-soluble vitamin metabolic process	---	---	---	1
GOTERM_BP_FAT	GO:0006769~nicotinamide metabolic process	---	1	1	1
GOTERM_BP_FAT	GO:0006790~sulfur metabolic process	---	1	---	---
GOTERM_BP_FAT	GO:0006800~oxygen and reactive oxygen species metabolic process	---	1	---	---
GOTERM_BP_FAT	GO:0006801~superoxide metabolic process	---	1	---	---
GOTERM_BP_FAT	GO:0006818~hydrogen transport	---	1	1	1
GOTERM_BP_FAT	GO:0006879~cellular iron ion homeostasis	1	1	1	1
GOTERM_BP_FAT	GO:0006886~intracellular protein transport	---	1	1	1
GOTERM_BP_FAT	GO:0006888~ER to Golgi vesicle-mediated transport	---	1	---	1
GOTERM_BP_FAT	GO:0006890~retrograde vesicle-mediated transport, Golgi to ER	---	---	---	1
GOTERM_BP_FAT	GO:0006892~post-Golgi vesicle-mediated transport	---	1	---	1
GOTERM_BP_FAT	GO:0006897~endocytosis	1	1	---	1
GOTERM_BP_FAT	GO:0006898~receptor-mediated endocytosis	1	---	---	---
GOTERM_BP_FAT	GO:0006900~membrane budding	---	1	---	1
GOTERM_BP_FAT	GO:0006901~vesicle coating	---	1	1	1
GOTERM_BP_FAT	GO:0006903~vesicle targeting	---	1	---	1
GOTERM_BP_FAT	GO:0006909~phagocytosis	1	1	---	---
GOTERM_BP_FAT	GO:0006913~nucleocytoplasmic transport	---	1	1	1
GOTERM_BP_FAT	GO:0006916~anti-apoptosis	---	1	---	1
GOTERM_BP_FAT	GO:0006919~activation of caspase activity	---	---	1	---
GOTERM_BP_FAT	GO:0006928~cell motion	1	1	1	1
GOTERM_BP_FAT	GO:0006935~chemotaxis	1	---	---	---
GOTERM_BP_FAT	GO:0006952~defense response	1	1	1	1
GOTERM_BP_FAT	GO:0006953~acute-phase response	1	1	1	1
GOTERM_BP_FAT	GO:0006954~inflammatory response	1	1	1	1
GOTERM_BP_FAT	GO:0006955~immune response	1	1	1	1
GOTERM_BP_FAT	GO:0006956~complement activation	1	---	---	---
GOTERM_BP_FAT	GO:0006957~complement activation, alternative pathway	1	---	---	---
GOTERM_BP_FAT	GO:0006959~humoral immune response	1	1	---	---
GOTERM_BP_FAT	GO:0006968~cellular defense response	---	1	---	---
GOTERM_BP_FAT	GO:0006979~response to oxidative stress	---	1	1	---
GOTERM_BP_FAT	GO:0006986~response to unfolded protein	---	1	---	1
GOTERM_BP_FAT	GO:0007010~cytoskeleton organization	---	1	---	1
GOTERM_BP_FAT	GO:0007015~actin filament organization	---	1	---	---
GOTERM_BP_FAT	GO:0007049~cell cycle	---	1	1	1
GOTERM_BP_FAT	GO:0007052~mitotic spindle organization	---	1	---	1
GOTERM_BP_FAT	GO:0007097~nuclear migration	---	1	---	1
GOTERM_BP_FAT	GO:0007155~cell adhesion	1	---	---	---
GOTERM_BP_FAT	GO:0007159~leukocyte adhesion	1	1	1	1
GOTERM_BP_FAT	GO:0007229~integrin-mediated signaling pathway	1	1	1	1
GOTERM_BP_FAT	GO:0007243~protein kinase cascade	---	1	---	---
GOTERM_BP_FAT	GO:0007264~small GTPase mediated signal transduction	---	---	---	1
GOTERM_BP_FAT	GO:0007566~embryo implantation	---	---	1	---
GOTERM_BP_FAT	GO:0007568~aging	---	1	---	---
GOTERM_BP_FAT	GO:0007569~cell aging	---	---	---	1
GOTERM_BP_FAT	GO:0007584~response to nutrient	---	1	1	---
GOTERM_BP_FAT	GO:0007596~blood coagulation	1	---	---	---
GOTERM_BP_FAT	GO:0007599~hemostasis	1	---	---	1
GOTERM_BP_FAT	GO:0007626~locomotory behavior	1	---	---	---
GOTERM_BP_FAT	GO:0008064~regulation of actin polymerization or depolymerization	---	1	1	1
GOTERM_BP_FAT	GO:0008104~protein localization	---	1	1	1
GOTERM_BP_FAT	GO:0008283~cell proliferation	---	1	---	1
GOTERM_BP_FAT	GO:0008284~positive regulation of cell proliferation	---	1	1	---
GOTERM_BP_FAT	GO:0008285~negative regulation of cell proliferation	---	---	1	---
GOTERM_BP_FAT	GO:0008380~RNA splicing	---	1	1	1
GOTERM_BP_FAT	GO:0009057~macromolecule catabolic process	---	1	1	1
GOTERM_BP_FAT	GO:0009060~aerobic respiration	---	1	---	1
GOTERM_BP_FAT	GO:0009109~coenzyme catabolic process	---	1	---	1
GOTERM_BP_FAT	GO:0009110~vitamin biosynthetic process	---	1	---	1
GOTERM_BP_FAT	GO:0009112~nucleobase metabolic process	---	1	---	1
GOTERM_BP_FAT	GO:0009113~purine base biosynthetic process	---	1	---	---
GOTERM_BP_FAT	GO:0009116~nucleoside metabolic process	---	1	1	1
GOTERM_BP_FAT	GO:0009119~ribonucleoside metabolic process	---	---	1	---
GOTERM_BP_FAT	GO:0009123~nucleoside monophosphate metabolic process	---	1	---	---
GOTERM_BP_FAT	GO:0009124~nucleoside monophosphate biosynthetic process	---	1	---	---
GOTERM_BP_FAT	GO:0009126~purine nucleoside monophosphate metabolic process	---	1	---	1
GOTERM_BP_FAT	GO:0009127~purine nucleoside monophosphate biosynthetic process	---	1	---	1
GOTERM_BP_FAT	GO:0009141~nucleoside triphosphate metabolic process	---	1	1	1
GOTERM_BP_FAT	GO:0009142~nucleoside triphosphate biosynthetic process	---	1	1	1
GOTERM_BP_FAT	GO:0009144~purine nucleoside triphosphate metabolic process	---	1	1	1
GOTERM_BP_FAT	GO:0009145~purine nucleoside triphosphate biosynthetic process	---	1	1	1
GOTERM_BP_FAT	GO:0009146~purine nucleoside triphosphate catabolic process	---	1	---	---
GOTERM_BP_FAT	GO:0009150~purine ribonucleotide metabolic process	---	1	1	1
GOTERM_BP_FAT	GO:0009152~purine ribonucleotide biosynthetic process	---	1	1	1
GOTERM_BP_FAT	GO:0009156~ribonucleoside monophosphate biosynthetic process	---	1	---	1
GOTERM_BP_FAT	GO:0009161~ribonucleoside monophosphate metabolic process	---	1	---	1
GOTERM_BP_FAT	GO:0009164~nucleoside catabolic process	---	---	1	---
GOTERM_BP_FAT	GO:0009165~nucleotide biosynthetic process	---	1	1	1
GOTERM_BP_FAT	GO:0009166~nucleotide catabolic process	---	---	1	---
GOTERM_BP_FAT	GO:0009167~purine ribonucleoside monophosphate metabolic process	---	1	---	1
GOTERM_BP_FAT	GO:0009168~purine ribonucleoside monophosphate biosynthetic process	---	1	---	1
GOTERM_BP_FAT	GO:0009199~ribonucleoside triphosphate metabolic process	---	1	1	1
GOTERM_BP_FAT	GO:0009201~ribonucleoside triphosphate biosynthetic process	---	1	1	1
GOTERM_BP_FAT	GO:0009205~purine ribonucleoside triphosphate metabolic process	---	1	1	1
GOTERM_BP_FAT	GO:0009206~purine ribonucleoside triphosphate biosynthetic process	---	1	1	1
GOTERM_BP_FAT	GO:0009259~ribonucleotide metabolic process	---	1	1	1
GOTERM_BP_FAT	GO:0009260~ribonucleotide biosynthetic process	---	1	1	1
GOTERM_BP_FAT	GO:0009264~deoxyribonucleotide catabolic process	---	---	1	---
GOTERM_BP_FAT	GO:0009266~response to temperature stimulus	---	1	---	1
GOTERM_BP_FAT	GO:0009313~oligosaccharide catabolic process	---	---	---	1
GOTERM_BP_FAT	GO:0009408~response to heat	---	---	1	1
GOTERM_BP_FAT	GO:0009611~response to wounding	1	1	1	1
GOTERM_BP_FAT	GO:0009617~response to bacterium	1	1	---	---
GOTERM_BP_FAT	GO:0009820~alkaloid metabolic process	---	1	1	1
GOTERM_BP_FAT	GO:0009894~regulation of catabolic process	---	1	---	1
GOTERM_BP_FAT	GO:0010033~response to organic substance	---	1	1	1
GOTERM_BP_FAT	GO:0010035~response to inorganic substance	1	1	1	1
GOTERM_BP_FAT	GO:0010038~response to metal ion	1	1	1	1
GOTERM_BP_FAT	GO:0010324~membrane invagination	1	1	---	1
GOTERM_BP_FAT	GO:0010498~proteasomal protein catabolic process	---	1	1	1
GOTERM_BP_FAT	GO:0010604~positive regulation of macromolecule metabolic process	---	---	---	1
GOTERM_BP_FAT	GO:0010605~negative regulation of macromolecule metabolic process	---	1	---	1
GOTERM_BP_FAT	GO:0010608~posttranscriptional regulation of gene expression	---	1	1	1
GOTERM_BP_FAT	GO:0010824~regulation of centrosome duplication	1	---	---	---
GOTERM_BP_FAT	GO:0010894~negative regulation of steroid biosynthetic process	---	---	---	1
GOTERM_BP_FAT	GO:0010941~regulation of cell death	---	1	1	1
GOTERM_BP_FAT	GO:0010942~positive regulation of cell death	---	---	---	1
GOTERM_BP_FAT	GO:0010952~positive regulation of peptidase activity	---	---	1	---
GOTERM_BP_FAT	GO:0014805~smooth muscle adaptation	---	1	---	1
GOTERM_BP_FAT	GO:0014823~response to activity	---	1	---	---
GOTERM_BP_FAT	GO:0015031~protein transport	---	1	1	1
GOTERM_BP_FAT	GO:0015931~nucleobase, nucleoside, nucleotide and nucleic acid transport	---	1	1	1
GOTERM_BP_FAT	GO:0015985~energy coupled proton transport, down electrochemical gradient	---	1	1	1
GOTERM_BP_FAT	GO:0015986~ATP synthesis coupled proton transport	---	1	1	1
GOTERM_BP_FAT	GO:0015992~proton transport	---	1	1	1
GOTERM_BP_FAT	GO:0016032~viral reproduction	---	1	---	---
GOTERM_BP_FAT	GO:0016044~membrane organization	1	1	---	1
GOTERM_BP_FAT	GO:0016050~vesicle organization	---	---	---	1
GOTERM_BP_FAT	GO:0016052~carbohydrate catabolic process	---	1	1	1
GOTERM_BP_FAT	GO:0016053~organic acid biosynthetic process	---	1	---	---
GOTERM_BP_FAT	GO:0016071~mRNA metabolic process	---	1	1	1
GOTERM_BP_FAT	GO:0016072~rRNA metabolic process	---	1	---	1
GOTERM_BP_FAT	GO:0016192~vesicle-mediated transport	1	1	---	1
GOTERM_BP_FAT	GO:0016197~endosome transport	---	1	---	---
GOTERM_BP_FAT	GO:0016310~phosphorylation	---	---	1	---
GOTERM_BP_FAT	GO:0016477~cell migration	1	1	---	1
GOTERM_BP_FAT	GO:0017038~protein import	---	1	---	1
GOTERM_BP_FAT	GO:0018130~heterocycle biosynthetic process	---	---	1	---
GOTERM_BP_FAT	GO:0018196~peptidyl-asparagine modification	---	---	---	1
GOTERM_BP_FAT	GO:0018279~protein amino acid N-linked glycosylation via asparagine	---	---	---	1
GOTERM_BP_FAT	GO:0019058~viral infectious cycle	---	1	---	---
GOTERM_BP_FAT	GO:0019059~initiation of viral infection	---	1	---	1
GOTERM_BP_FAT	GO:0019216~regulation of lipid metabolic process	---	---	---	1
GOTERM_BP_FAT	GO:0019221~cytokine-mediated signaling pathway	---	1	1	---
GOTERM_BP_FAT	GO:0019318~hexose metabolic process	---	1	---	1
GOTERM_BP_FAT	GO:0019320~hexose catabolic process	---	1	---	1
GOTERM_BP_FAT	GO:0019321~pentose metabolic process	---	1	---	---
GOTERM_BP_FAT	GO:0019362~pyridine nucleotide metabolic process	---	1	1	1
GOTERM_BP_FAT	GO:0019377~glycolipid catabolic process	---	---	---	1
GOTERM_BP_FAT	GO:0019674~NAD metabolic process	---	1	---	1
GOTERM_BP_FAT	GO:0019725~cellular homeostasis	1	---	---	1
GOTERM_BP_FAT	GO:0019748~secondary metabolic process	---	1	---	1
GOTERM_BP_FAT	GO:0019852~L-ascorbic acid metabolic process	---	---	---	1
GOTERM_BP_FAT	GO:0019882~antigen processing and presentation	---	1	---	---
GOTERM_BP_FAT	GO:0019884~antigen processing and presentation of exogenous antigen	---	1	---	---
GOTERM_BP_FAT	GO:0019915~lipid storage	---	1	---	1
GOTERM_BP_FAT	GO:0019941~modification-dependent protein catabolic process	---	1	1	1
GOTERM_BP_FAT	GO:0022402~cell cycle process	---	1	1	1
GOTERM_BP_FAT	GO:0022407~regulation of cell-cell adhesion	---	---	1	---
GOTERM_BP_FAT	GO:0022409~positive regulation of cell-cell adhesion	---	---	1	---
GOTERM_BP_FAT	GO:0022415~viral reproductive process	---	1	---	---
GOTERM_BP_FAT	GO:0022417~protein maturation by protein folding	---	1	---	---
GOTERM_BP_FAT	GO:0022610~biological adhesion	1	---	---	---
GOTERM_BP_FAT	GO:0022613~ribonucleoprotein complex biogenesis	---	1	---	1
GOTERM_BP_FAT	GO:0022618~ribonucleoprotein complex assembly	---	1	---	1
GOTERM_BP_FAT	GO:0030003~cellular cation homeostasis	---	---	---	1
GOTERM_BP_FAT	GO:0030005~cellular di-, tri-valent inorganic cation homeostasis	---	---	---	1
GOTERM_BP_FAT	GO:0030029~actin filament-based process	---	1	---	1
GOTERM_BP_FAT	GO:0030036~actin cytoskeleton organization	---	1	---	1
GOTERM_BP_FAT	GO:0030097~hemopoiesis	---	1	1	1
GOTERM_BP_FAT	GO:0030100~regulation of endocytosis	---	---	---	1
GOTERM_BP_FAT	GO:0030155~regulation of cell adhesion	---	1	1	1
GOTERM_BP_FAT	GO:0030163~protein catabolic process	---	1	1	1
GOTERM_BP_FAT	GO:0030168~platelet activation	1	---	---	---
GOTERM_BP_FAT	GO:0030193~regulation of blood coagulation	1	---	---	---
GOTERM_BP_FAT	GO:0030198~extracellular matrix organization	1	---	---	---
GOTERM_BP_FAT	GO:0030260~entry into host cell	---	1	---	---
GOTERM_BP_FAT	GO:0030335~positive regulation of cell migration	1	---	---	---
GOTERM_BP_FAT	GO:0030593~neutrophil chemotaxis	---	1	1	---
GOTERM_BP_FAT	GO:0030595~leukocyte chemotaxis	1	1	---	---
GOTERM_BP_FAT	GO:0030832~regulation of actin filament length	---	1	1	1
GOTERM_BP_FAT	GO:0030833~regulation of actin filament polymerization	---	1	1	1
GOTERM_BP_FAT	GO:0030834~regulation of actin filament depolymerization	---	1	---	---
GOTERM_BP_FAT	GO:0030835~negative regulation of actin filament depolymerization	---	1	---	---
GOTERM_BP_FAT	GO:0030837~negative regulation of actin filament polymerization	---	1	---	---
GOTERM_BP_FAT	GO:0030865~cortical cytoskeleton organization	---	---	---	1
GOTERM_BP_FAT	GO:0031145~anaphase-promoting complex-dependent proteasomal ubiquitin-dependent protein catabolic process	---	1	1	1
GOTERM_BP_FAT	GO:0031333~negative regulation of protein complex assembly	---	1	---	1
GOTERM_BP_FAT	GO:0031396~regulation of protein ubiquitination	---	1	1	1
GOTERM_BP_FAT	GO:0031397~negative regulation of protein ubiquitination	---	1	1	1
GOTERM_BP_FAT	GO:0031398~positive regulation of protein ubiquitination	---	1	1	1
GOTERM_BP_FAT	GO:0031399~regulation of protein modification process	---	1	1	1
GOTERM_BP_FAT	GO:0031400~negative regulation of protein modification process	---	1	1	1
GOTERM_BP_FAT	GO:0031401~positive regulation of protein modification process	---	1	1	1
GOTERM_BP_FAT	GO:0032101~regulation of response to external stimulus	1	---	---	---
GOTERM_BP_FAT	GO:0032268~regulation of cellular protein metabolic process	---	1	1	1
GOTERM_BP_FAT	GO:0032269~negative regulation of cellular protein metabolic process	---	1	1	1
GOTERM_BP_FAT	GO:0032270~positive regulation of cellular protein metabolic process	---	1	1	1
GOTERM_BP_FAT	GO:0032271~regulation of protein polymerization	---	1	1	1
GOTERM_BP_FAT	GO:0032272~negative regulation of protein polymerization	---	1	---	---
GOTERM_BP_FAT	GO:0032386~regulation of intracellular transport	---	1	---	---
GOTERM_BP_FAT	GO:0032642~regulation of chemokine production	---	---	1	---
GOTERM_BP_FAT	GO:0032768~regulation of monooxygenase activity	---	---	---	1
GOTERM_BP_FAT	GO:0032943~mononuclear cell proliferation	---	---	---	1
GOTERM_BP_FAT	GO:0032944~regulation of mononuclear cell proliferation	---	---	1	1
GOTERM_BP_FAT	GO:0032946~positive regulation of mononuclear cell proliferation	---	---	1	---
GOTERM_BP_FAT	GO:0032956~regulation of actin cytoskeleton organization	---	1	1	---
GOTERM_BP_FAT	GO:0032970~regulation of actin filament-based process	---	1	1	---
GOTERM_BP_FAT	GO:0033003~regulation of mast cell activation	---	1	1	---
GOTERM_BP_FAT	GO:0033043~regulation of organelle organization	---	1	1	1
GOTERM_BP_FAT	GO:0033119~negative regulation of RNA splicing	---	1	---	1
GOTERM_BP_FAT	GO:0033365~protein localization in organelle	---	1	---	1
GOTERM_BP_FAT	GO:0033554~cellular response to stress	---	---	1	---
GOTERM_BP_FAT	GO:0033674~positive regulation of kinase activity	---	1	---	---
GOTERM_BP_FAT	GO:0034097~response to cytokine stimulus	---	---	1	---
GOTERM_BP_FAT	GO:0034101~erythrocyte homeostasis	---	1	---	---
GOTERM_BP_FAT	GO:0034116~positive regulation of heterotypic cell-cell adhesion	---	---	1	---
GOTERM_BP_FAT	GO:0034220~ion transmembrane transport	---	1	1	1
GOTERM_BP_FAT	GO:0034404~nucleobase, nucleoside and nucleotide biosynthetic process	---	1	1	1
GOTERM_BP_FAT	GO:0034470~ncRNA processing	---	1	---	---
GOTERM_BP_FAT	GO:0034504~protein localization in nucleus	---	1	---	1
GOTERM_BP_FAT	GO:0034599~cellular response to oxidative stress	---	1	---	---
GOTERM_BP_FAT	GO:0034605~cellular response to heat	---	---	1	---
GOTERM_BP_FAT	GO:0034613~cellular protein localization	---	1	1	1
GOTERM_BP_FAT	GO:0034614~cellular response to reactive oxygen species	---	1	---	---
GOTERM_BP_FAT	GO:0034621~cellular macromolecular complex subunit organization	1	1	1	1
GOTERM_BP_FAT	GO:0034622~cellular macromolecular complex assembly	1	1	1	1
GOTERM_BP_FAT	GO:0034637~cellular carbohydrate biosynthetic process	---	1	---	---
GOTERM_BP_FAT	GO:0034654~nucleobase, nucleoside, nucleotide and nucleic acid biosynthetic process	---	1	1	1
GOTERM_BP_FAT	GO:0034655~nucleobase, nucleoside, nucleotide and nucleic acid catabolic process	---	---	1	---
GOTERM_BP_FAT	GO:0034656~nucleobase, nucleoside and nucleotide catabolic process	---	---	1	---
GOTERM_BP_FAT	GO:0034660~ncRNA metabolic process	---	1	---	1
GOTERM_BP_FAT	GO:0034728~nucleosome organization	---	---	---	1
GOTERM_BP_FAT	GO:0040017~positive regulation of locomotion	1	---	---	---
GOTERM_BP_FAT	GO:0042060~wound healing	1	---	---	---
GOTERM_BP_FAT	GO:0042108~positive regulation of cytokine biosynthetic process	---	---	1	1
GOTERM_BP_FAT	GO:0042110~T cell activation	---	---	---	1
GOTERM_BP_FAT	GO:0042117~monocyte activation	---	---	---	1
GOTERM_BP_FAT	GO:0042127~regulation of cell proliferation	---	1	1	---
GOTERM_BP_FAT	GO:0042129~regulation of T cell proliferation	---	---	---	1
GOTERM_BP_FAT	GO:0042159~lipoprotein catabolic process	---	---	---	1
GOTERM_BP_FAT	GO:0042168~heme metabolic process	---	---	---	1
GOTERM_BP_FAT	GO:0042176~regulation of protein catabolic process	---	1	---	1
GOTERM_BP_FAT	GO:0042254~ribosome biogenesis	---	1	---	1
GOTERM_BP_FAT	GO:0042255~ribosome assembly	---	1	---	1
GOTERM_BP_FAT	GO:0042257~ribosomal subunit assembly	---	1	---	---
GOTERM_BP_FAT	GO:0042273~ribosomal large subunit biogenesis	---	1	---	---
GOTERM_BP_FAT	GO:0042274~ribosomal small subunit biogenesis	---	1	---	1
GOTERM_BP_FAT	GO:0042330~taxis	1	---	---	---
GOTERM_BP_FAT	GO:0042364~water-soluble vitamin biosynthetic process	---	1	---	1
GOTERM_BP_FAT	GO:0042440~pigment metabolic process	---	1	1	1
GOTERM_BP_FAT	GO:0042542~response to hydrogen peroxide	---	1	1	---
GOTERM_BP_FAT	GO:0042554~superoxide anion generation	---	1	---	1
GOTERM_BP_FAT	GO:0042592~homeostatic process	1	1	---	1
GOTERM_BP_FAT	GO:0042743~hydrogen peroxide metabolic process	---	1	---	1
GOTERM_BP_FAT	GO:0042744~hydrogen peroxide catabolic process	---	1	---	---
GOTERM_BP_FAT	GO:0042981~regulation of apoptosis	---	1	1	1
GOTERM_BP_FAT	GO:0043038~amino acid activation	---	1	---	1
GOTERM_BP_FAT	GO:0043039~tRNA aminoacylation	---	1	---	1
GOTERM_BP_FAT	GO:0043062~extracellular structure organization	1	---	---	---
GOTERM_BP_FAT	GO:0043065~positive regulation of apoptosis	---	---	---	1
GOTERM_BP_FAT	GO:0043066~negative regulation of apoptosis	---	1	---	---
GOTERM_BP_FAT	GO:0043067~regulation of programmed cell death	---	1	1	1
GOTERM_BP_FAT	GO:0043068~positive regulation of programmed cell death	---	---	---	1
GOTERM_BP_FAT	GO:0043069~negative regulation of programmed cell death	---	1	---	---
GOTERM_BP_FAT	GO:0043085~positive regulation of catalytic activity	---	1	1	1
GOTERM_BP_FAT	GO:0043086~negative regulation of catalytic activity	---	1	1	1
GOTERM_BP_FAT	GO:0043094~cellular metabolic compound salvage	---	1	---	---
GOTERM_BP_FAT	GO:0043101~purine salvage	---	1	---	---
GOTERM_BP_FAT	GO:0043122~regulation of I-kappaB kinase/NF-kappaB cascade	---	---	1	---
GOTERM_BP_FAT	GO:0043161~proteasomal ubiquitin-dependent protein catabolic process	---	1	1	1
GOTERM_BP_FAT	GO:0043244~regulation of protein complex disassembly	---	1	---	---
GOTERM_BP_FAT	GO:0043254~regulation of protein complex assembly	---	1	1	1
GOTERM_BP_FAT	GO:0043277~apoptotic cell clearance	1	---	---	---
GOTERM_BP_FAT	GO:0043280~positive regulation of caspase activity	---	---	1	---
GOTERM_BP_FAT	GO:0043281~regulation of caspase activity	---	---	1	---
GOTERM_BP_FAT	GO:0043297~apical junction assembly	---	1	---	1
GOTERM_BP_FAT	GO:0043484~regulation of RNA splicing	---	1	---	1
GOTERM_BP_FAT	GO:0043487~regulation of RNA stability	---	---	1	1
GOTERM_BP_FAT	GO:0043488~regulation of mRNA stability	---	---	1	1
GOTERM_BP_FAT	GO:0043489~RNA stabilization	---	1	1	1
GOTERM_BP_FAT	GO:0043500~muscle adaptation	---	1	1	1
GOTERM_BP_FAT	GO:0043550~regulation of lipid kinase activity	---	---	---	1
GOTERM_BP_FAT	GO:0043603~cellular amide metabolic process	---	1	1	1
GOTERM_BP_FAT	GO:0043623~cellular protein complex assembly	1	1	1	1
GOTERM_BP_FAT	GO:0043632~modification-dependent macromolecule catabolic process	---	1	1	1
GOTERM_BP_FAT	GO:0043648~dicarboxylic acid metabolic process	---	1	---	1
GOTERM_BP_FAT	GO:0043933~macromolecular complex subunit organization	---	1	---	1
GOTERM_BP_FAT	GO:0044087~regulation of cellular component biogenesis	---	1	1	1
GOTERM_BP_FAT	GO:0044092~negative regulation of molecular function	---	1	1	1
GOTERM_BP_FAT	GO:0044093~positive regulation of molecular function	---	1	1	1
GOTERM_BP_FAT	GO:0044242~cellular lipid catabolic process	---	---	1	1
GOTERM_BP_FAT	GO:0044257~cellular protein catabolic process	---	1	1	1
GOTERM_BP_FAT	GO:0044265~cellular macromolecule catabolic process	---	1	1	1
GOTERM_BP_FAT	GO:0044270~nitrogen compound catabolic process	---	1	1	1
GOTERM_BP_FAT	GO:0044271~nitrogen compound biosynthetic process	---	1	1	1
GOTERM_BP_FAT	GO:0044275~cellular carbohydrate catabolic process	---	1	---	1
GOTERM_BP_FAT	GO:0044409~entry into host	---	1	---	---
GOTERM_BP_FAT	GO:0045073~regulation of chemokine biosynthetic process	---	1	1	---
GOTERM_BP_FAT	GO:0045080~positive regulation of chemokine biosynthetic process	---	1	1	---
GOTERM_BP_FAT	GO:0045087~innate immune response	1	1	---	---
GOTERM_BP_FAT	GO:0045184~establishment of protein localization	---	1	1	1
GOTERM_BP_FAT	GO:0045321~leukocyte activation	---	1	---	1
GOTERM_BP_FAT	GO:0045454~cell redox homeostasis	---	1	1	1
GOTERM_BP_FAT	GO:0045582~positive regulation of T cell differentiation	---	---	1	---
GOTERM_BP_FAT	GO:0045621~positive regulation of lymphocyte differentiation	---	---	1	---
GOTERM_BP_FAT	GO:0045727~positive regulation of translation	1	---	---	---
GOTERM_BP_FAT	GO:0045730~respiratory burst	---	1	---	1
GOTERM_BP_FAT	GO:0045765~regulation of angiogenesis	1	---	---	---
GOTERM_BP_FAT	GO:0045785~positive regulation of cell adhesion	---	---	1	---
GOTERM_BP_FAT	GO:0045939~negative regulation of steroid metabolic process	---	---	---	1
GOTERM_BP_FAT	GO:0046034~ATP metabolic process	---	1	1	1
GOTERM_BP_FAT	GO:0046040~IMP metabolic process	---	1	---	1
GOTERM_BP_FAT	GO:0046102~inosine metabolic process	---	---	1	---
GOTERM_BP_FAT	GO:0046112~nucleobase biosynthetic process	---	1	---	1
GOTERM_BP_FAT	GO:0046121~deoxyribonucleoside catabolic process	---	1	---	---
GOTERM_BP_FAT	GO:0046148~pigment biosynthetic process	---	1	---	---
GOTERM_BP_FAT	GO:0046164~alcohol catabolic process	---	1	---	1
GOTERM_BP_FAT	GO:0046356~acetyl-CoA catabolic process	---	1	---	1
GOTERM_BP_FAT	GO:0046364~monosaccharide biosynthetic process	---	1	---	---
GOTERM_BP_FAT	GO:0046365~monosaccharide catabolic process	---	1	---	1
GOTERM_BP_FAT	GO:0046394~carboxylic acid biosynthetic process	---	1	---	---
GOTERM_BP_FAT	GO:0046456~icosanoid biosynthetic process	---	1	---	---
GOTERM_BP_FAT	GO:0046479~glycosphingolipid catabolic process	---	---	---	1
GOTERM_BP_FAT	GO:0046495~nicotinamide riboside metabolic process	---	---	1	---
GOTERM_BP_FAT	GO:0046496~nicotinamide nucleotide metabolic process	---	1	1	1
GOTERM_BP_FAT	GO:0046634~regulation of alpha-beta T cell activation	---	---	1	---
GOTERM_BP_FAT	GO:0046635~positive regulation of alpha-beta T cell activation	---	---	1	---
GOTERM_BP_FAT	GO:0046637~regulation of alpha-beta T cell differentiation	---	---	1	---
GOTERM_BP_FAT	GO:0046638~positive regulation of alpha-beta T cell differentiation	---	---	1	---
GOTERM_BP_FAT	GO:0046640~regulation of alpha-beta T cell proliferation	---	---	---	1
GOTERM_BP_FAT	GO:0046649~lymphocyte activation	---	1	---	1
GOTERM_BP_FAT	GO:0046700~heterocycle catabolic process	---	1	1	---
GOTERM_BP_FAT	GO:0046718~entry of virus into host cell	---	1	---	---
GOTERM_BP_FAT	GO:0046907~intracellular transport	---	1	1	1
GOTERM_BP_FAT	GO:0048002~antigen processing and presentation of peptide antigen	---	1	---	---
GOTERM_BP_FAT	GO:0048193~Golgi vesicle transport	---	1	1	1
GOTERM_BP_FAT	GO:0048194~Golgi vesicle budding	---	1	---	1
GOTERM_BP_FAT	GO:0048199~vesicle targeting, to, from or within Golgi	---	1	---	1
GOTERM_BP_FAT	GO:0048200~Golgi transport vesicle coating	---	1	---	1
GOTERM_BP_FAT	GO:0048205~COPI coating of Golgi vesicle	---	1	---	1
GOTERM_BP_FAT	GO:0048255~mRNA stabilization	---	1	1	1
GOTERM_BP_FAT	GO:0048534~hemopoietic or lymphoid organ development	---	1	1	1
GOTERM_BP_FAT	GO:0048545~response to steroid hormone stimulus	1	---	---	---
GOTERM_BP_FAT	GO:0048584~positive regulation of response to stimulus	1	---	---	---
GOTERM_BP_FAT	GO:0048661~positive regulation of smooth muscle cell proliferation	---	---	1	---
GOTERM_BP_FAT	GO:0048870~cell motility	1	1	---	1
GOTERM_BP_FAT	GO:0048872~homeostasis of number of cells	---	1	---	1
GOTERM_BP_FAT	GO:0048873~homeostasis of number of cells within a tissue	---	1	---	---
GOTERM_BP_FAT	GO:0050657~nucleic acid transport	---	1	1	1
GOTERM_BP_FAT	GO:0050658~RNA transport	---	1	1	1
GOTERM_BP_FAT	GO:0050665~hydrogen peroxide biosynthetic process	---	1	---	---
GOTERM_BP_FAT	GO:0050670~regulation of lymphocyte proliferation	---	---	1	---
GOTERM_BP_FAT	GO:0050671~positive regulation of lymphocyte proliferation	---	---	1	---
GOTERM_BP_FAT	GO:0050690~regulation of defense response to virus by virus	---	1	---	---
GOTERM_BP_FAT	GO:0050764~regulation of phagocytosis	---	---	---	1
GOTERM_BP_FAT	GO:0050766~positive regulation of phagocytosis	---	---	---	1
GOTERM_BP_FAT	GO:0050778~positive regulation of immune response	1	---	---	---
GOTERM_BP_FAT	GO:0050810~regulation of steroid biosynthetic process	---	---	---	1
GOTERM_BP_FAT	GO:0050817~coagulation	1	---	---	---
GOTERM_BP_FAT	GO:0050818~regulation of coagulation	1	---	---	---
GOTERM_BP_FAT	GO:0050863~regulation of T cell activation	---	---	1	1
GOTERM_BP_FAT	GO:0050865~regulation of cell activation	---	1	1	1
GOTERM_BP_FAT	GO:0050867~positive regulation of cell activation	---	---	1	1
GOTERM_BP_FAT	GO:0050870~positive regulation of T cell activation	---	---	1	---
GOTERM_BP_FAT	GO:0050878~regulation of body fluid levels	1	---	---	---
GOTERM_BP_FAT	GO:0050885~neuromuscular process controlling balance	---	---	---	1
GOTERM_BP_FAT	GO:0050900~leukocyte migration	---	1	1	---
GOTERM_BP_FAT	GO:0051028~mRNA transport	---	1	1	1
GOTERM_BP_FAT	GO:0051043~regulation of membrane protein ectodomain proteolysis	---	1	---	---
GOTERM_BP_FAT	GO:0051048~negative regulation of secretion	---	---	1	---
GOTERM_BP_FAT	GO:0051055~negative regulation of lipid biosynthetic process	---	---	---	1
GOTERM_BP_FAT	GO:0051084~'de novo' posttranslational protein folding	---	1	---	---
GOTERM_BP_FAT	GO:0051091~positive regulation of transcription factor activity	---	---	1	---
GOTERM_BP_FAT	GO:0051092~positive regulation of NF-kappaB transcription factor activity	---	1	---	---
GOTERM_BP_FAT	GO:0051098~regulation of binding	---	1	---	---
GOTERM_BP_FAT	GO:0051099~positive regulation of binding	---	1	---	---
GOTERM_BP_FAT	GO:0051129~negative regulation of cellular component organization	---	1	---	1
GOTERM_BP_FAT	GO:0051130~positive regulation of cellular component organization	---	1	---	1
GOTERM_BP_FAT	GO:0051168~nuclear export	---	1	1	1
GOTERM_BP_FAT	GO:0051169~nuclear transport	---	1	1	1
GOTERM_BP_FAT	GO:0051170~nuclear import	---	1	---	1
GOTERM_BP_FAT	GO:0051186~cofactor metabolic process	---	1	1	1
GOTERM_BP_FAT	GO:0051187~cofactor catabolic process	---	1	1	1
GOTERM_BP_FAT	GO:0051236~establishment of RNA localization	---	1	1	1
GOTERM_BP_FAT	GO:0051241~negative regulation of multicellular organismal process	1	---	---	---
GOTERM_BP_FAT	GO:0051247~positive regulation of protein metabolic process	---	1	1	1
GOTERM_BP_FAT	GO:0051248~negative regulation of protein metabolic process	---	1	1	1
GOTERM_BP_FAT	GO:0051249~regulation of lymphocyte activation	---	---	1	1
GOTERM_BP_FAT	GO:0051251~positive regulation of lymphocyte activation	---	---	1	---
GOTERM_BP_FAT	GO:0051272~positive regulation of cell motion	1	---	---	---
GOTERM_BP_FAT	GO:0051340~regulation of ligase activity	---	1	1	1
GOTERM_BP_FAT	GO:0051351~positive regulation of ligase activity	---	1	1	1
GOTERM_BP_FAT	GO:0051352~negative regulation of ligase activity	---	1	1	1
GOTERM_BP_FAT	GO:0051436~negative regulation of ubiquitin-protein ligase activity during mitotic cell cycle	---	1	1	1
GOTERM_BP_FAT	GO:0051437~positive regulation of ubiquitin-protein ligase activity during mitotic cell cycle	---	1	1	1
GOTERM_BP_FAT	GO:0051438~regulation of ubiquitin-protein ligase activity	---	1	1	1
GOTERM_BP_FAT	GO:0051439~regulation of ubiquitin-protein ligase activity during mitotic cell cycle	---	1	1	1
GOTERM_BP_FAT	GO:0051443~positive regulation of ubiquitin-protein ligase activity	---	1	1	1
GOTERM_BP_FAT	GO:0051444~negative regulation of ubiquitin-protein ligase activity	---	1	1	1
GOTERM_BP_FAT	GO:0051493~regulation of cytoskeleton organization	---	1	1	---
GOTERM_BP_FAT	GO:0051592~response to calcium ion	1	---	---	1
GOTERM_BP_FAT	GO:0051603~proteolysis involved in cellular protein catabolic process	---	1	1	1
GOTERM_BP_FAT	GO:0051604~protein maturation	---	1	---	---
GOTERM_BP_FAT	GO:0051605~protein maturation by peptide bond cleavage	1	---	---	---
GOTERM_BP_FAT	GO:0051640~organelle localization	---	1	---	1
GOTERM_BP_FAT	GO:0051648~vesicle localization	---	1	---	1
GOTERM_BP_FAT	GO:0051650~establishment of vesicle localization	---	1	---	1
GOTERM_BP_FAT	GO:0051656~establishment of organelle localization	---	1	---	1
GOTERM_BP_FAT	GO:0051674~localization of cell	1	1	---	1
GOTERM_BP_FAT	GO:0051693~actin filament capping	---	1	---	---
GOTERM_BP_FAT	GO:0051789~response to protein stimulus	---	1	1	1
GOTERM_BP_FAT	GO:0051806~entry into cell of other organism during symbiotic interaction	---	1	---	---
GOTERM_BP_FAT	GO:0051828~entry into other organism during symbiotic interaction	---	1	---	---
GOTERM_BP_FAT	GO:0052126~movement in host environment	---	1	---	---
GOTERM_BP_FAT	GO:0052192~movement in environment of other organism during symbiotic interaction	---	1	---	---
GOTERM_BP_FAT	GO:0052547~regulation of peptidase activity	---	---	1	---
GOTERM_BP_FAT	GO:0052548~regulation of endopeptidase activity	---	---	1	---
GOTERM_BP_FAT	GO:0055066~di-, tri-valent inorganic cation homeostasis	---	---	---	1
GOTERM_BP_FAT	GO:0055072~iron ion homeostasis	1	1	1	1
GOTERM_BP_FAT	GO:0055114~oxidation reduction	---	1	1	1
GOTERM_BP_FAT	GO:0060249~anatomical structure homeostasis	---	1	---	1
GOTERM_BP_FAT	GO:0060326~cell chemotaxis	1	1	---	---
GOTERM_BP_FAT	GO:0060548~negative regulation of cell death	---	1	---	---
GOTERM_BP_FAT	GO:0060627~regulation of vesicle-mediated transport	---	1	---	1
GOTERM_BP_FAT	GO:0065003~macromolecular complex assembly	---	1	---	1
GOTERM_BP_FAT	GO:0065004~protein-DNA complex assembly	---	---	---	1
GOTERM_BP_FAT	GO:0070271~protein complex biogenesis	---	1	---	1
GOTERM_BP_FAT	GO:0070301~cellular response to hydrogen peroxide	---	1	---	---
GOTERM_BP_FAT	GO:0070637~pyridine nucleoside metabolic process	---	---	1	---
GOTERM_BP_FAT	GO:0070638~pyridine nucleoside catabolic process	---	---	1	---
GOTERM_BP_FAT	GO:0070661~leukocyte proliferation	---	---	---	1
GOTERM_BP_FAT	GO:0070663~regulation of leukocyte proliferation	---	---	1	1
GOTERM_BP_FAT	GO:0070665~positive regulation of leukocyte proliferation	---	---	1	---
GOTERM_BP_FAT	GO:0070727~cellular macromolecule localization	---	1	1	1
GOTERM_CC_FAT	GO:0000139~Golgi membrane	---	1	1	1
GOTERM_CC_FAT	GO:0000228~nuclear chromosome	---	1	---	1
GOTERM_CC_FAT	GO:0000267~cell fraction	1	1	---	1
GOTERM_CC_FAT	GO:0000275~mitochondrial proton-transporting ATP synthase complex, catalytic core F(1)	---	1	---	---
GOTERM_CC_FAT	GO:0000323~lytic vacuole	1	1	1	1
GOTERM_CC_FAT	GO:0000502~proteasome complex	---	1	1	1
GOTERM_CC_FAT	GO:0000776~kinetochore	---	---	1	---
GOTERM_CC_FAT	GO:0000794~condensed nuclear chromosome	---	1	---	1
GOTERM_CC_FAT	GO:0005576~extracellular region	1	---	---	---
GOTERM_CC_FAT	GO:0005577~fibrinogen complex	1	---	---	1
GOTERM_CC_FAT	GO:0005578~proteinaceous extracellular matrix	1	---	---	---
GOTERM_CC_FAT	GO:0005604~basement membrane	1	---	---	---
GOTERM_CC_FAT	GO:0005615~extracellular space	1	---	1	1
GOTERM_CC_FAT	GO:0005624~membrane fraction	---	1	---	---
GOTERM_CC_FAT	GO:0005625~soluble fraction	1	1	1	1
GOTERM_CC_FAT	GO:0005626~insoluble fraction	---	1	---	1
GOTERM_CC_FAT	GO:0005635~nuclear envelope	---	1	1	1
GOTERM_CC_FAT	GO:0005637~nuclear inner membrane	---	---	---	1
GOTERM_CC_FAT	GO:0005641~nuclear envelope lumen	---	---	---	1
GOTERM_CC_FAT	GO:0005643~nuclear pore	---	1	---	1
GOTERM_CC_FAT	GO:0005654~nucleoplasm	---	1	---	1
GOTERM_CC_FAT	GO:0005681~spliceosome	---	1	1	1
GOTERM_CC_FAT	GO:0005682~snRNP U5	---	1	---	---
GOTERM_CC_FAT	GO:0005694~chromosome	---	---	1	1
GOTERM_CC_FAT	GO:0005730~nucleolus	---	1	---	1
GOTERM_CC_FAT	GO:0005739~mitochondrion	---	1	1	1
GOTERM_CC_FAT	GO:0005753~mitochondrial proton-transporting ATP synthase complex	---	1	1	---
GOTERM_CC_FAT	GO:0005759~mitochondrial matrix	---	1	1	1
GOTERM_CC_FAT	GO:0005764~lysosome	1	1	1	1
GOTERM_CC_FAT	GO:0005768~endosome	1	1	---	1
GOTERM_CC_FAT	GO:0005769~early endosome	1	1	---	1
GOTERM_CC_FAT	GO:0005770~late endosome	---	1	---	1
GOTERM_CC_FAT	GO:0005773~vacuole	1	1	1	1
GOTERM_CC_FAT	GO:0005774~vacuolar membrane	---	1	---	---
GOTERM_CC_FAT	GO:0005788~endoplasmic reticulum lumen	1	1	---	1
GOTERM_CC_FAT	GO:0005793~ER-Golgi intermediate compartment	1	1	---	1
GOTERM_CC_FAT	GO:0005794~Golgi apparatus	---	1	---	1
GOTERM_CC_FAT	GO:0005798~Golgi-associated vesicle	---	1	1	1
GOTERM_CC_FAT	GO:0005829~cytosol	1	1	1	1
GOTERM_CC_FAT	GO:0005832~chaperonin-containing T-complex	---	---	---	1
GOTERM_CC_FAT	GO:0005838~proteasome regulatory particle	---	1	---	1
GOTERM_CC_FAT	GO:0005839~proteasome core complex	---	1	1	1
GOTERM_CC_FAT	GO:0005840~ribosome	---	1	---	1
GOTERM_CC_FAT	GO:0005844~polysome	---	1	---	---
GOTERM_CC_FAT	GO:0005852~eukaryotic translation initiation factor 3 complex	---	1	1	1
GOTERM_CC_FAT	GO:0005885~Arp2/3 protein complex	---	1	1	1
GOTERM_CC_FAT	GO:0005886~plasma membrane	1	---	---	---
GOTERM_CC_FAT	GO:0005901~caveola	---	1	1	---
GOTERM_CC_FAT	GO:0005905~coated pit	---	1	---	1
GOTERM_CC_FAT	GO:0005924~cell-substrate adherens junction	---	---	---	1
GOTERM_CC_FAT	GO:0005925~focal adhesion	---	---	---	1
GOTERM_CC_FAT	GO:0005938~cell cortex	---	1	1	1
GOTERM_CC_FAT	GO:0008290~F-actin capping protein complex	---	1	---	---
GOTERM_CC_FAT	GO:0008305~integrin complex	1	1	---	---
GOTERM_CC_FAT	GO:0008537~proteasome activator complex	---	1	---	---
GOTERM_CC_FAT	GO:0009295~nucleoid	---	1	---	1
GOTERM_CC_FAT	GO:0009897~external side of plasma membrane	1	1	---	---
GOTERM_CC_FAT	GO:0009898~internal side of plasma membrane	---	1	1	1
GOTERM_CC_FAT	GO:0009986~cell surface	1	1	1	1
GOTERM_CC_FAT	GO:0012505~endomembrane system	---	1	1	1
GOTERM_CC_FAT	GO:0012506~vesicle membrane	---	1	1	1
GOTERM_CC_FAT	GO:0012507~ER to Golgi transport vesicle membrane	---	---	---	1
GOTERM_CC_FAT	GO:0015629~actin cytoskeleton	---	1	1	1
GOTERM_CC_FAT	GO:0015934~large ribosomal subunit	---	1	---	1
GOTERM_CC_FAT	GO:0015935~small ribosomal subunit	---	1	---	1
GOTERM_CC_FAT	GO:0016023~cytoplasmic membrane-bounded vesicle	1	1	1	1
GOTERM_CC_FAT	GO:0016323~basolateral plasma membrane	---	---	---	1
GOTERM_CC_FAT	GO:0016363~nuclear matrix	---	1	---	---
GOTERM_CC_FAT	GO:0016469~proton-transporting two-sector ATPase complex	---	1	1	1
GOTERM_CC_FAT	GO:0016514~SWI/SNF complex	---	---	---	1
GOTERM_CC_FAT	GO:0016600~flotillin complex	---	1	---	---
GOTERM_CC_FAT	GO:0016604~nuclear body	---	1	---	1
GOTERM_CC_FAT	GO:0019773~proteasome core complex, alpha-subunit complex	---	1	1	1
GOTERM_CC_FAT	GO:0019866~organelle inner membrane	---	---	---	1
GOTERM_CC_FAT	GO:0022624~proteasome accessory complex	---	1	---	1
GOTERM_CC_FAT	GO:0022625~cytosolic large ribosomal subunit	---	1	---	1
GOTERM_CC_FAT	GO:0022626~cytosolic ribosome	---	1	---	1
GOTERM_CC_FAT	GO:0022627~cytosolic small ribosomal subunit	---	1	---	1
GOTERM_CC_FAT	GO:0030055~cell-substrate junction	---	---	---	1
GOTERM_CC_FAT	GO:0030117~membrane coat	---	1	1	1
GOTERM_CC_FAT	GO:0030118~clathrin coat	---	1	---	1
GOTERM_CC_FAT	GO:0030119~AP-type membrane coat adaptor complex	---	1	---	1
GOTERM_CC_FAT	GO:0030120~vesicle coat	---	1	1	1
GOTERM_CC_FAT	GO:0030126~COPI vesicle coat	---	1	---	1
GOTERM_CC_FAT	GO:0030127~COPII vesicle coat	---	---	---	1
GOTERM_CC_FAT	GO:0030131~clathrin adaptor complex	---	1	---	1
GOTERM_CC_FAT	GO:0030133~transport vesicle	---	---	---	1
GOTERM_CC_FAT	GO:0030134~ER to Golgi transport vesicle	---	---	---	1
GOTERM_CC_FAT	GO:0030135~coated vesicle	---	1	1	1
GOTERM_CC_FAT	GO:0030137~COPI-coated vesicle	---	---	---	1
GOTERM_CC_FAT	GO:0030139~endocytic vesicle	---	---	---	1
GOTERM_CC_FAT	GO:0030141~secretory granule	1	1	---	1
GOTERM_CC_FAT	GO:0030529~ribonucleoprotein complex	---	1	1	1
GOTERM_CC_FAT	GO:0030530~heterogeneous nuclear ribonucleoprotein complex	---	1	1	1
GOTERM_CC_FAT	GO:0030532~small nuclear ribonucleoprotein complex	---	1	---	1
GOTERM_CC_FAT	GO:0030658~transport vesicle membrane	---	1	1	1
GOTERM_CC_FAT	GO:0030659~cytoplasmic vesicle membrane	---	1	1	1
GOTERM_CC_FAT	GO:0030660~Golgi-associated vesicle membrane	---	1	1	1
GOTERM_CC_FAT	GO:0030662~coated vesicle membrane	---	1	1	1
GOTERM_CC_FAT	GO:0030663~COPI coated vesicle membrane	---	1	---	1
GOTERM_CC_FAT	GO:0030667~secretory granule membrane	---	1	---	1
GOTERM_CC_FAT	GO:0030863~cortical cytoskeleton	---	1	---	---
GOTERM_CC_FAT	GO:0031012~extracellular matrix	1	---	---	---
GOTERM_CC_FAT	GO:0031090~organelle membrane	---	1	1	1
GOTERM_CC_FAT	GO:0031091~platelet alpha granule	1	1	---	1
GOTERM_CC_FAT	GO:0031092~platelet alpha granule membrane	---	1	---	1
GOTERM_CC_FAT	GO:0031093~platelet alpha granule lumen	1	1	---	1
GOTERM_CC_FAT	GO:0031252~cell leading edge	---	1	---	1
GOTERM_CC_FAT	GO:0031256~leading edge membrane	---	---	---	1
GOTERM_CC_FAT	GO:0031410~cytoplasmic vesicle	1	1	1	1
GOTERM_CC_FAT	GO:0031461~cullin-RING ubiquitin ligase complex	---	---	---	1
GOTERM_CC_FAT	GO:0031965~nuclear membrane	---	---	1	1
GOTERM_CC_FAT	GO:0031967~organelle envelope	---	1	1	1
GOTERM_CC_FAT	GO:0031974~membrane-enclosed lumen	1	1	1	1
GOTERM_CC_FAT	GO:0031975~envelope	---	1	1	1
GOTERM_CC_FAT	GO:0031980~mitochondrial lumen	---	1	1	1
GOTERM_CC_FAT	GO:0031981~nuclear lumen	---	1	---	1
GOTERM_CC_FAT	GO:0031982~vesicle	1	1	1	1
GOTERM_CC_FAT	GO:0031983~vesicle lumen	1	1	---	1
GOTERM_CC_FAT	GO:0031988~membrane-bounded vesicle	1	1	1	1
GOTERM_CC_FAT	GO:0032587~ruffle membrane	---	1	---	1
GOTERM_CC_FAT	GO:0033176~proton-transporting V-type ATPase complex	---	1	---	1
GOTERM_CC_FAT	GO:0033178~proton-transporting two-sector ATPase complex, catalytic domain	---	1	1	1
GOTERM_CC_FAT	GO:0033180~proton-transporting V-type ATPase, V1 domain	---	1	---	---
GOTERM_CC_FAT	GO:0033279~ribosomal subunit	---	1	---	1
GOTERM_CC_FAT	GO:0034399~nuclear periphery	---	1	---	---
GOTERM_CC_FAT	GO:0042470~melanosome	1	1	1	1
GOTERM_CC_FAT	GO:0042645~mitochondrial nucleoid	---	1	---	1
GOTERM_CC_FAT	GO:0043020~NADPH oxidase complex	---	1	---	---
GOTERM_CC_FAT	GO:0043228~non-membrane-bounded organelle	---	1	1	1
GOTERM_CC_FAT	GO:0043232~intracellular non-membrane-bounded organelle	---	1	1	1
GOTERM_CC_FAT	GO:0043233~organelle lumen	1	1	1	1
GOTERM_CC_FAT	GO:0043235~receptor complex	1	1	---	---
GOTERM_CC_FAT	GO:0044421~extracellular region part	1	---	1	---
GOTERM_CC_FAT	GO:0044427~chromosomal part	---	---	---	1
GOTERM_CC_FAT	GO:0044429~mitochondrial part	---	---	---	1
GOTERM_CC_FAT	GO:0044430~cytoskeletal part	---	---	1	---
GOTERM_CC_FAT	GO:0044431~Golgi apparatus part	---	---	1	1
GOTERM_CC_FAT	GO:0044433~cytoplasmic vesicle part	1	1	1	1
GOTERM_CC_FAT	GO:0044437~vacuolar part	---	1	---	---
GOTERM_CC_FAT	GO:0044445~cytosolic part	---	1	---	1
GOTERM_CC_FAT	GO:0044448~cell cortex part	---	1	1	---
GOTERM_CC_FAT	GO:0044459~plasma membrane part	---	1	---	---
GOTERM_CC_FAT	GO:0045121~membrane raft	---	1	---	---
GOTERM_CC_FAT	GO:0045259~proton-transporting ATP synthase complex	---	1	1	---
GOTERM_CC_FAT	GO:0046930~pore complex	---	1	---	1
GOTERM_CC_FAT	GO:0048471~perinuclear region of cytoplasm	---	1	1	1
GOTERM_CC_FAT	GO:0048475~coated membrane	---	1	1	1
GOTERM_CC_FAT	GO:0048770~pigment granule	1	1	1	1
GOTERM_CC_FAT	GO:0060205~cytoplasmic membrane-bounded vesicle lumen	1	1	---	1
GOTERM_CC_FAT	GO:0070013~intracellular organelle lumen	---	1	1	1
GOTERM_CC_FAT	GO:0070603~SWI/SNF-type complex	---	---	---	1
GOTERM_MF_FAT	GO:0000049~tRNA binding	---	1	---	1
GOTERM_MF_FAT	GO:0000166~nucleotide binding	---	1	1	1
GOTERM_MF_FAT	GO:0001846~opsonin binding	---	1	---	---
GOTERM_MF_FAT	GO:0001848~complement binding	---	1	---	1
GOTERM_MF_FAT	GO:0001849~complement component C1q binding	---	1	---	---
GOTERM_MF_FAT	GO:0001871~pattern binding	1	---	---	---
GOTERM_MF_FAT	GO:0001882~nucleoside binding	---	1	---	1
GOTERM_MF_FAT	GO:0001883~purine nucleoside binding	---	1	---	1
GOTERM_MF_FAT	GO:0001948~glycoprotein binding	1	---	---	---
GOTERM_MF_FAT	GO:0002020~protease binding	1	---	---	---
GOTERM_MF_FAT	GO:0003678~DNA helicase activity	1	---	---	---
GOTERM_MF_FAT	GO:0003690~double-stranded DNA binding	---	---	1	---
GOTERM_MF_FAT	GO:0003691~double-stranded telomeric DNA binding	1	---	---	---
GOTERM_MF_FAT	GO:0003697~single-stranded DNA binding	---	1	1	1
GOTERM_MF_FAT	GO:0003723~RNA binding	---	1	1	1
GOTERM_MF_FAT	GO:0003724~RNA helicase activity	---	1	1	1
GOTERM_MF_FAT	GO:0003727~single-stranded RNA binding	---	1	1	---
GOTERM_MF_FAT	GO:0003729~mRNA binding	---	1	1	1
GOTERM_MF_FAT	GO:0003735~structural constituent of ribosome	---	1	---	1
GOTERM_MF_FAT	GO:0003743~translation initiation factor activity	---	1	1	1
GOTERM_MF_FAT	GO:0003756~protein disulfide isomerase activity	---	1	---	1
GOTERM_MF_FAT	GO:0003779~actin binding	---	1	1	1
GOTERM_MF_FAT	GO:0003823~antigen binding	---	1	1	---
GOTERM_MF_FAT	GO:0003857~3-hydroxyacyl-CoA dehydrogenase activity	---	---	---	1
GOTERM_MF_FAT	GO:0003924~GTPase activity	---	1	---	1
GOTERM_MF_FAT	GO:0003960~NADPH:quinone reductase activity	---	1	---	---
GOTERM_MF_FAT	GO:0003985~acetyl-CoA C-acetyltransferase activity	---	---	---	1
GOTERM_MF_FAT	GO:0003988~acetyl-CoA C-acyltransferase activity	---	---	---	1
GOTERM_MF_FAT	GO:0004003~ATP-dependent DNA helicase activity	1	---	---	---
GOTERM_MF_FAT	GO:0004004~ATP-dependent RNA helicase activity	---	1	1	1
GOTERM_MF_FAT	GO:0004032~aldehyde reductase activity	---	1	---	---
GOTERM_MF_FAT	GO:0004175~endopeptidase activity	1	1	1	1
GOTERM_MF_FAT	GO:0004177~aminopeptidase activity	1	1	---	1
GOTERM_MF_FAT	GO:0004185~serine-type carboxypeptidase activity	---	1	---	---
GOTERM_MF_FAT	GO:0004197~cysteine-type endopeptidase activity	1	1	1	1
GOTERM_MF_FAT	GO:0004252~serine-type endopeptidase activity	1	---	---	---
GOTERM_MF_FAT	GO:0004298~threonine-type endopeptidase activity	---	1	1	1
GOTERM_MF_FAT	GO:0004450~isocitrate dehydrogenase (NADP+) activity	---	---	1	---
GOTERM_MF_FAT	GO:0004563~beta-N-acetylhexosaminidase activity	1	---	---	1
GOTERM_MF_FAT	GO:0004601~peroxidase activity	---	1	1	---
GOTERM_MF_FAT	GO:0004812~aminoacyl-tRNA ligase activity	---	1	---	1
GOTERM_MF_FAT	GO:0004857~enzyme inhibitor activity	1	1	---	---
GOTERM_MF_FAT	GO:0004866~endopeptidase inhibitor activity	1	1	---	---
GOTERM_MF_FAT	GO:0004867~serine-type endopeptidase inhibitor activity	1	---	---	---
GOTERM_MF_FAT	GO:0005080~protein kinase C binding	---	1	---	---
GOTERM_MF_FAT	GO:0005178~integrin binding	---	1	---	1
GOTERM_MF_FAT	GO:0005198~structural molecule activity	1	1	---	1
GOTERM_MF_FAT	GO:0005200~structural constituent of cytoskeleton	1	---	1	---
GOTERM_MF_FAT	GO:0005504~fatty acid binding	---	---	---	1
GOTERM_MF_FAT	GO:0005509~calcium ion binding	1	---	1	---
GOTERM_MF_FAT	GO:0005524~ATP binding	---	1	---	---
GOTERM_MF_FAT	GO:0005525~GTP binding	---	1	---	1
GOTERM_MF_FAT	GO:0005527~macrolide binding	---	1	---	---
GOTERM_MF_FAT	GO:0005528~FK506 binding	---	1	---	---
GOTERM_MF_FAT	GO:0005529~sugar binding	1	1	1	1
GOTERM_MF_FAT	GO:0005539~glycosaminoglycan binding	1	---	---	---
GOTERM_MF_FAT	GO:0005544~calcium-dependent phospholipid binding	---	1	---	---
GOTERM_MF_FAT	GO:0008022~protein C-terminus binding	---	1	---	---
GOTERM_MF_FAT	GO:0008026~ATP-dependent helicase activity	1	---	1	---
GOTERM_MF_FAT	GO:0008034~lipoprotein binding	1	1	---	---
GOTERM_MF_FAT	GO:0008092~cytoskeletal protein binding	---	1	---	1
GOTERM_MF_FAT	GO:0008135~translation factor activity, nucleic acid binding	---	1	1	1
GOTERM_MF_FAT	GO:0008143~poly(A) RNA binding	---	1	1	---
GOTERM_MF_FAT	GO:0008186~RNA-dependent ATPase activity	---	1	1	1
GOTERM_MF_FAT	GO:0008233~peptidase activity	1	1	1	1
GOTERM_MF_FAT	GO:0008234~cysteine-type peptidase activity	1	1	1	---
GOTERM_MF_FAT	GO:0008236~serine-type peptidase activity	1	---	---	---
GOTERM_MF_FAT	GO:0008237~metallopeptidase activity	---	---	---	1
GOTERM_MF_FAT	GO:0008238~exopeptidase activity	1	1	---	1
GOTERM_MF_FAT	GO:0008312~7S RNA binding	---	---	---	1
GOTERM_MF_FAT	GO:0008379~thioredoxin peroxidase activity	---	1	---	---
GOTERM_MF_FAT	GO:0008484~sulfuric ester hydrolase activity	---	1	---	---
GOTERM_MF_FAT	GO:0008536~Ran GTPase binding	---	1	---	1
GOTERM_MF_FAT	GO:0008538~proteasome activator activity	---	1	---	---
GOTERM_MF_FAT	GO:0008553~hydrogen-exporting ATPase activity, phosphorylative mechanism	---	1	---	---
GOTERM_MF_FAT	GO:0008565~protein transporter activity	---	1	1	1
GOTERM_MF_FAT	GO:0008641~small protein activating enzyme activity	---	1	---	---
GOTERM_MF_FAT	GO:0015036~disulfide oxidoreductase activity	---	1	---	---
GOTERM_MF_FAT	GO:0015077~monovalent inorganic cation transmembrane transporter activity	---	1	1	---
GOTERM_MF_FAT	GO:0015078~hydrogen ion transmembrane transporter activity	---	1	1	---
GOTERM_MF_FAT	GO:0015929~hexosaminidase activity	---	---	---	1
GOTERM_MF_FAT	GO:0016209~antioxidant activity	---	1	1	1
GOTERM_MF_FAT	GO:0016408~C-acyltransferase activity	---	---	---	1
GOTERM_MF_FAT	GO:0016417~S-acyltransferase activity	---	---	---	1
GOTERM_MF_FAT	GO:0016453~C-acetyltransferase activity	---	---	---	1
GOTERM_MF_FAT	GO:0016504~peptidase activator activity	---	---	---	1
GOTERM_MF_FAT	GO:0016628~oxidoreductase activity, acting on the CH-CH group of donors, NAD or NADP as acceptor	---	1	---	1
GOTERM_MF_FAT	GO:0016651~oxidoreductase activity, acting on NADH or NADPH	---	1	---	---
GOTERM_MF_FAT	GO:0016667~oxidoreductase activity, acting on sulfur group of donors	---	1	---	---
GOTERM_MF_FAT	GO:0016684~oxidoreductase activity, acting on peroxide as acceptor	---	1	1	---
GOTERM_MF_FAT	GO:0016763~transferase activity, transferring pentosyl groups	---	---	1	---
GOTERM_MF_FAT	GO:0016778~diphosphotransferase activity	---	---	---	1
GOTERM_MF_FAT	GO:0016820~hydrolase activity, acting on acid anhydrides, catalyzing transmembrane movement of substances	---	1	---	1
GOTERM_MF_FAT	GO:0016836~hydro-lyase activity	---	1	---	---
GOTERM_MF_FAT	GO:0016840~carbon-nitrogen lyase activity	---	1	---	---
GOTERM_MF_FAT	GO:0016842~amidine-lyase activity	---	1	---	---
GOTERM_MF_FAT	GO:0016860~intramolecular oxidoreductase activity	---	1	---	1
GOTERM_MF_FAT	GO:0016861~intramolecular oxidoreductase activity, interconverting aldoses and ketoses	---	1	---	1
GOTERM_MF_FAT	GO:0016862~intramolecular oxidoreductase activity, interconverting keto- and enol-groups	---	1	---	1
GOTERM_MF_FAT	GO:0016864~intramolecular oxidoreductase activity, transposing S-S bonds	---	1	---	1
GOTERM_MF_FAT	GO:0016875~ligase activity, forming carbon-oxygen bonds	---	1	---	1
GOTERM_MF_FAT	GO:0016876~ligase activity, forming aminoacyl-tRNA and related compounds	---	1	---	1
GOTERM_MF_FAT	GO:0016887~ATPase activity	---	1	1	1
GOTERM_MF_FAT	GO:0017076~purine nucleotide binding	---	1	---	1
GOTERM_MF_FAT	GO:0017171~serine hydrolase activity	1	---	---	---
GOTERM_MF_FAT	GO:0019001~guanyl nucleotide binding	---	1	---	1
GOTERM_MF_FAT	GO:0019208~phosphatase regulator activity	---	---	---	1
GOTERM_MF_FAT	GO:0019829~cation-transporting ATPase activity	---	1	1	1
GOTERM_MF_FAT	GO:0019843~rRNA binding	---	1	---	---
GOTERM_MF_FAT	GO:0019888~protein phosphatase regulator activity	---	---	---	1
GOTERM_MF_FAT	GO:0019899~enzyme binding	1	1	---	1
GOTERM_MF_FAT	GO:0019900~kinase binding	---	1	---	---
GOTERM_MF_FAT	GO:0019901~protein kinase binding	---	1	---	---
GOTERM_MF_FAT	GO:0030145~manganese ion binding	---	---	1	---
GOTERM_MF_FAT	GO:0030169~low-density lipoprotein binding	1	1	---	---
GOTERM_MF_FAT	GO:0030228~lipoprotein receptor activity	---	1	---	---
GOTERM_MF_FAT	GO:0030246~carbohydrate binding	1	1	1	1
GOTERM_MF_FAT	GO:0030247~polysaccharide binding	1	---	---	---
GOTERM_MF_FAT	GO:0030414~peptidase inhibitor activity	1	1	---	---
GOTERM_MF_FAT	GO:0030554~adenyl nucleotide binding	---	1	---	1
GOTERM_MF_FAT	GO:0030674~protein binding, bridging	1	---	---	1
GOTERM_MF_FAT	GO:0030984~kininogen binding	1	1	---	---
GOTERM_MF_FAT	GO:0031202~RNA splicing factor activity, transesterification mechanism	---	1	---	1
GOTERM_MF_FAT	GO:0031406~carboxylic acid binding	---	---	---	1
GOTERM_MF_FAT	GO:0032403~protein complex binding	---	1	---	---
GOTERM_MF_FAT	GO:0032553~ribonucleotide binding	---	1	---	1
GOTERM_MF_FAT	GO:0032555~purine ribonucleotide binding	---	1	---	1
GOTERM_MF_FAT	GO:0032559~adenyl ribonucleotide binding	---	1	---	1
GOTERM_MF_FAT	GO:0032561~guanyl ribonucleotide binding	---	1	---	1
GOTERM_MF_FAT	GO:0042162~telomeric DNA binding	---	1	1	1
GOTERM_MF_FAT	GO:0042623~ATPase activity, coupled	---	1	1	1
GOTERM_MF_FAT	GO:0042625~ATPase activity, coupled to transmembrane movement of ions	---	1	1	1
GOTERM_MF_FAT	GO:0042626~ATPase activity, coupled to transmembrane movement of substances	---	1	---	1
GOTERM_MF_FAT	GO:0042802~identical protein binding	---	1	1	1
GOTERM_MF_FAT	GO:0042803~protein homodimerization activity	---	1	---	1
GOTERM_MF_FAT	GO:0043021~ribonucleoprotein binding	---	1	---	1
GOTERM_MF_FAT	GO:0043023~ribosomal large subunit binding	---	1	---	1
GOTERM_MF_FAT	GO:0043028~caspase regulator activity	---	1	1	---
GOTERM_MF_FAT	GO:0043295~glutathione binding	---	1	---	---
GOTERM_MF_FAT	GO:0043492~ATPase activity, coupled to movement of substances	---	1	---	1
GOTERM_MF_FAT	GO:0043498~cell surface binding	1	---	---	---
GOTERM_MF_FAT	GO:0043499~eukaryotic cell surface binding	1	1	---	---
GOTERM_MF_FAT	GO:0043566~structure-specific DNA binding	---	---	1	1
GOTERM_MF_FAT	GO:0043621~protein self-association	---	---	1	1
GOTERM_MF_FAT	GO:0046933~hydrogen ion transporting ATP synthase activity, rotational mechanism	---	1	1	---
GOTERM_MF_FAT	GO:0046961~proton-transporting ATPase activity, rotational mechanism	---	1	1	1
GOTERM_MF_FAT	GO:0046982~protein heterodimerization activity	1	---	---	1
GOTERM_MF_FAT	GO:0046983~protein dimerization activity	---	1	---	1
GOTERM_MF_FAT	GO:0047485~protein N-terminus binding	---	---	---	1
GOTERM_MF_FAT	GO:0048029~monosaccharide binding	1	1	---	---
GOTERM_MF_FAT	GO:0048037~cofactor binding	---	1	---	1
GOTERM_MF_FAT	GO:0048306~calcium-dependent protein binding	---	1	---	1
GOTERM_MF_FAT	GO:0050661~NADP or NADPH binding	---	1	---	---
GOTERM_MF_FAT	GO:0050662~coenzyme binding	---	1	---	1
GOTERM_MF_FAT	GO:0050840~extracellular matrix binding	1	---	---	---
GOTERM_MF_FAT	GO:0051015~actin filament binding	---	1	---	1
GOTERM_MF_FAT	GO:0051059~NF-kappaB binding	---	---	---	1
GOTERM_MF_FAT	GO:0051082~unfolded protein binding	1	1	1	1
GOTERM_MF_FAT	GO:0051087~chaperone binding	---	---	---	1
GOTERM_MF_FAT	GO:0051287~NAD or NADH binding	---	1	1	1
GOTERM_MF_FAT	GO:0051920~peroxiredoxin activity	---	1	1	---
GOTERM_MF_FAT	GO:0070003~threonine-type peptidase activity	---	1	1	1
GOTERM_MF_FAT	GO:0070011~peptidase activity, acting on L-amino acid peptides	1	1	1	1
GOTERM_MF_FAT	GO:0070035~purine NTP-dependent helicase activity	1	---	1	---
GOTERM_MF_FAT	GO:0070717~poly-purine tract binding	---	1	1	---
INTERPRO	IPR000033:Low-density lipoprotein receptor, YWTD repeat	1	---	---	---
INTERPRO	IPR000038:Cell division/GTP binding protein	---	---	1	---
INTERPRO	IPR000169:Peptidase, cysteine peptidase active site	1	1	1	---
INTERPRO	IPR000194:ATPase, F1/V1/A1 complex, alpha/beta subunit, nucleotide-binding domain	---	1	1	---
INTERPRO	IPR000215:Protease inhibitor I4, serpin	1	---	---	---
INTERPRO	IPR000243:Peptidase T1A, proteasome beta-subunit	---	1	---	---
INTERPRO	IPR000270:Octicosapeptide/Phox/Bem1p	---	1	---	---
INTERPRO	IPR000308:14-3-3 protein	---	---	---	1
INTERPRO	IPR000322:Glycoside hydrolase, family 31	---	1	---	---
INTERPRO	IPR000362:Fumarate lyase	---	1	---	---
INTERPRO	IPR000413:Integrin alpha chain	1	---	---	---
INTERPRO	IPR000426:Proteasome, alpha-subunit, conserved site	---	1	1	1
INTERPRO	IPR000436:Sushi/SCR/CCP	1	---	---	---
INTERPRO	IPR000504:RNA recognition motif, RNP-1	---	1	1	1
INTERPRO	IPR000555:Mov34/MPN/PAD-1	---	---	---	1
INTERPRO	IPR000562:Type II fibronectin, collagen-binding	---	---	---	1
INTERPRO	IPR000585:Hemopexin/matrixin	1	---	---	---
INTERPRO	IPR000594:UBA/THIF-type NAD/FAD binding fold	---	1	---	---
INTERPRO	IPR000626:Ubiquitin	---	---	---	1
INTERPRO	IPR000668:Peptidase C1A, papain C-terminal	1	1	1	---
INTERPRO	IPR000698:Arrestin	---	---	---	1
INTERPRO	IPR000717:Proteasome component region PCI	---	1	1	1
INTERPRO	IPR000728:AIR synthase related protein	---	1	---	1
INTERPRO	IPR000738:WHEP-TRS	---	1	---	---
INTERPRO	IPR000742:EGF-like, type 3	1	---	---	---
INTERPRO	IPR000760:Inositol monophosphatase	---	1	---	---
INTERPRO	IPR000782:FAS1 domain	1	---	---	---
INTERPRO	IPR000793:ATPase, F1/V1/A1 complex, alpha/beta subunit, C-terminal	---	1	1	---
INTERPRO	IPR000804:Clathrin adaptor, sigma subunit/coatomer, zeta subunit	---	---	---	1
INTERPRO	IPR000866:Alkyl hydroperoxide reductase/ Thiol specific antioxidant/ Mal allergen	---	1	1	1
INTERPRO	IPR000886:Endoplasmic reticulum, targeting sequence	1	1	---	1
INTERPRO	IPR000917:Sulfatase	---	1	---	---
INTERPRO	IPR001023:Heat shock protein Hsp70	---	1	1	1
INTERPRO	IPR001107:Band 7 protein	---	1	---	---
INTERPRO	IPR001163:Like-Sm ribonucleoprotein, core	---	1	---	1
INTERPRO	IPR001179:Peptidyl-prolyl cis-trans isomerase, FKBP-type	---	1	---	---
INTERPRO	IPR001217:STAT transcription factor, core	---	1	1	---
INTERPRO	IPR001303:Class II aldolase/adducin, N-terminal	---	---	---	1
INTERPRO	IPR001353:Proteasome, alpha and beta subunits	---	1	1	1
INTERPRO	IPR001353:Proteasome, subunit alpha/beta	---	1	1	1
INTERPRO	IPR001369:Purine phosphorylase, family 2	---	---	1	---
INTERPRO	IPR001373:Cullin, N-terminal	---	---	---	1
INTERPRO	IPR001373:Cullin, N-terminal region	---	---	---	1
INTERPRO	IPR001412:Aminoacyl-tRNA synthetase, class I, conserved site	---	1	---	1
INTERPRO	IPR001464:Annexin	---	1	---	1
INTERPRO	IPR001494:Importin-beta, N-terminal	---	1	1	1
INTERPRO	IPR001540:Glycoside hydrolase, family 20	1	---	---	---
INTERPRO	IPR001627:Semaphorin/CD100 antigen	1	---	---	---
INTERPRO	IPR001680:WD40 repeat	---	---	1	1
INTERPRO	IPR001715:Calponin-like actin-binding	---	1	---	---
INTERPRO	IPR001751:S100/CaBP-9k-type, calcium binding	---	1	---	---
INTERPRO	IPR001813:Ribosomal protein 60S	---	1	---	1
INTERPRO	IPR001930:Peptidase M1, membrane alanine aminopeptidase	---	1	---	1
INTERPRO	IPR002035:von Willebrand factor, type A	1	---	---	---
INTERPRO	IPR002085:Alcohol dehydrogenase superfamily, zinc-containing	---	1	---	---
INTERPRO	IPR002108:Actin-binding, cofilin/tropomyosin type	---	1	1	---
INTERPRO	IPR002155:Thiolase	---	1	---	1
INTERPRO	IPR002165:Plexin	1	---	---	---
INTERPRO	IPR002181:Fibrinogen, alpha/beta/gamma chain, C-terminal globular	1	---	---	---
INTERPRO	IPR002194:Chaperonin TCP-1, conserved site	1	1	1	1
INTERPRO	IPR002198:Short-chain dehydrogenase/reductase SDR	---	---	---	1
INTERPRO	IPR002364:Quinone oxidoreductase/zeta-crystallin, conserved site	---	1	---	---
INTERPRO	IPR002423:Chaperonin Cpn60/TCP-1	1	---	1	1
INTERPRO	IPR002553:Clathrin/coatomer adaptor, adaptin-like, N-terminal	---	1	1	1
INTERPRO	IPR003006:Immunoglobulin/major histocompatibility complex, conserved site	1	1	---	1
INTERPRO	IPR003185:Proteasome activator pa28, REG alpha subunit	---	1	---	---
INTERPRO	IPR003186:Proteasome activator pa28, REG beta subunit	---	1	---	---
INTERPRO	IPR003307:eIF4-gamma/eIF5/eIF2-epsilon	---	---	---	1
INTERPRO	IPR003597:Immunoglobulin C1-set	---	1	---	1
INTERPRO	IPR003599:Immunoglobulin subtype	---	---	1	---
INTERPRO	IPR003603:U2A'/phosphoprotein 32 family A, C-terminal	---	1	---	1
INTERPRO	IPR003659:Plexin/semaphorin/integrin	1	1	---	1
INTERPRO	IPR004100:ATPase, F1/V1/A1 complex, alpha/beta subunit, N-terminal	---	1	1	---
INTERPRO	IPR004790:Isocitrate dehydrogenase NADP-dependent, eukaryotic	---	---	1	---
INTERPRO	IPR004843:Metallophosphoesterase	---	---	---	1
INTERPRO	IPR005160:Ku70/Ku80 C-terminal arm	1	---	---	---
INTERPRO	IPR005161:Ku70/Ku80, N-terminal alpha/beta	1	---	---	---
INTERPRO	IPR005225:Small GTP-binding protein	---	1	---	1
INTERPRO	IPR005788:Disulphide isomerase	1	1	---	1
INTERPRO	IPR005792:Protein disulphide isomerase	1	---	---	---
INTERPRO	IPR006025:Peptidase M, neutral zinc metallopeptidases, zinc-binding site	1	---	---	---
INTERPRO	IPR006148:Glucosamine/galactosamine-6-phosphate isomerase	---	---	---	1
INTERPRO	IPR006164:DNA helicase, ATP-dependent, Ku type	1	---	---	---
INTERPRO	IPR006186:Serine/threonine-specific protein phosphatase and bis(5-nucleosyl)-tetraphosphatase	---	---	---	1
INTERPRO	IPR006209:EGF	1	---	---	---
INTERPRO	IPR006210:EGF-like	1	---	---	---
INTERPRO	IPR006561:DZF	---	---	---	1
INTERPRO	IPR006649:Like-Sm ribonucleoprotein, eukaryotic and archaea-type, core	---	1	---	1
INTERPRO	IPR006662:Thioredoxin-like subdomain	---	1	---	1
INTERPRO	IPR006895:Zinc finger, Sec23/Sec24-type	---	---	---	1
INTERPRO	IPR006896:Sec23/Sec24 trunk region	---	---	---	1
INTERPRO	IPR006900:Sec23/Sec24 helical region	---	---	---	1
INTERPRO	IPR007110:Immunoglobulin-like	---	---	1	---
INTERPRO	IPR007123:Gelsolin region	---	1	---	1
INTERPRO	IPR008139:Saposin B	---	---	---	1
INTERPRO	IPR008152:Clathrin adaptor, alpha/beta/gamma-adaptin, appendage, Ig-like subdomain	---	1	---	---
INTERPRO	IPR009068:S15/NS1, RNA-binding	---	1	---	---
INTERPRO	IPR009077:Proteasome activator pa28, REG alpha/beta subunit	---	1	---	---
INTERPRO	IPR010908:Longin	---	---	---	1
INTERPRO	IPR010918:AIR synthase related protein, C-terminal	---	1	---	1
INTERPRO	IPR010987:Glutathione S-transferase, C-terminal-like	---	1	---	1
INTERPRO	IPR011042:Six-bladed beta-propeller, TolB-like	1	---	---	---
INTERPRO	IPR011545:DNA/RNA helicase, DEAD/DEAH box type, N-terminal	---	1	1	---
INTERPRO	IPR011765:Peptidase M16, N-terminal	---	1	---	---
INTERPRO	IPR011989:Armadillo-like helical	---	1	1	1
INTERPRO	IPR011992:EF-Hand type	---	1	---	---
INTERPRO	IPR012290:Fibrinogen, alpha/beta/gamma chain, coiled coil	1	---	---	---
INTERPRO	IPR012335:Thioredoxin fold	---	1	---	1
INTERPRO	IPR012340:Nucleic acid-binding, OB-fold	---	1	---	1
INTERPRO	IPR012345:STAT transcription factor, DNA-binding, subdomain	---	1	1	---
INTERPRO	IPR012677:Nucleotide-binding, alpha-beta plait	---	1	1	1
INTERPRO	IPR012975:NOPS	---	1	---	---
INTERPRO	IPR012990:Sec23/Sec24 beta-sandwich	---	---	---	1
INTERPRO	IPR013032:EGF-like region, conserved site	1	---	---	---
INTERPRO	IPR013106:Immunoglobulin V-set	---	---	1	---
INTERPRO	IPR013126:Heat shock protein 70	---	1	1	1
INTERPRO	IPR013128:Peptidase C1A, papain	1	1	1	---
INTERPRO	IPR013149:Alcohol dehydrogenase, zinc-binding	---	1	---	---
INTERPRO	IPR013151:Immunoglobulin	---	1	1	---
INTERPRO	IPR013154:Alcohol dehydrogenase GroES-like	---	1	---	---
INTERPRO	IPR013155:Valyl/Leucyl/Isoleucyl-tRNA synthetase, class I, anticodon-binding	---	---	---	1
INTERPRO	IPR013513:Integrin alpha chain, C-terminal, cytoplasmic region	1	---	---	---
INTERPRO	IPR013517:FG-GAP	1	---	---	---
INTERPRO	IPR013519:Integrin alpha beta-propellor	1	---	---	---
INTERPRO	IPR013598:Exportin-1/Importin-beta-like	---	---	---	1
INTERPRO	IPR013649:Integrin alpha-2	1	---	---	---
INTERPRO	IPR013766:Thioredoxin domain	1	1	---	1
INTERPRO	IPR013780:Glycosyl hydrolase, family 13, all-beta	---	1	---	1
INTERPRO	IPR013781:Glycoside hydrolase, subgroup, catalytic core	1	---	---	---
INTERPRO	IPR013785:Aldolase-type TIM barrel	---	1	---	1
INTERPRO	IPR013787:S100/CaBP-9k-type, calcium binding, subdomain	---	1	---	---
INTERPRO	IPR013799:STAT transcription factor, protein interaction	---	1	1	---
INTERPRO	IPR013800:STAT transcription factor, all-alpha	---	1	1	---
INTERPRO	IPR013801:STAT transcription factor, DNA-binding	---	1	1	---
INTERPRO	IPR014715:Fibrinogen, alpha/beta/gamma chain, C-terminal globular, subdomain 2	1	---	---	---
INTERPRO	IPR014716:Fibrinogen, alpha/beta/gamma chain, C-terminal globular, subdomain 1	1	---	---	---
INTERPRO	IPR014729:Rossmann-like alpha/beta/alpha sandwich fold	---	1	---	1
INTERPRO	IPR014730:Electron transfer flavoprotein, alpha/beta-subunit, N-terminal	---	---	1	---
INTERPRO	IPR014752:Arrestin, C-terminal	---	---	---	1
INTERPRO	IPR014753:Arrestin, N-terminal	---	---	---	1
INTERPRO	IPR014782:Peptidase M1, membrane alanine aminopeptidase, N-terminal	---	1	---	1
INTERPRO	IPR014836:Integrin beta subunit, cytoplasmic	---	1	---	---
INTERPRO	IPR015882:Beta-N-acetylhexosaminidase-like	1	---	---	---
INTERPRO	IPR015883:Glycoside hydrolase, family 20, catalytic core	1	---	---	---
INTERPRO	IPR015943:WD40/YVTN repeat-like	---	---	1	1
INTERPRO	IPR016038:Thiolase-like, subgroup	---	---	---	1
INTERPRO	IPR016040:NAD(P)-binding domain	---	1	---	1
INTERPRO	IPR016050:Proteasome, beta-type subunit, conserved site	---	1	1	1
INTERPRO	IPR016060:Complement control module	1	---	---	---
INTERPRO	IPR016157:Cullin, conserved site	---	---	---	1
INTERPRO	IPR016158:Cullin homology	---	---	---	1
INTERPRO	IPR016332:Alpha-1B-glycoprotein/leukocyte immunoglobulin-like receptor	---	1	---	---
INTERPRO	IPR016635:Adaptor protein complex, sigma subunit	---	---	---	1
INTERPRO	IPR017107:Adaptor protein complex AP-1, gamma subunit	---	---	1	---
INTERPRO	IPR017864:Arrestin, conserved site	---	---	---	1
INTERPRO	IPR017933:Glutathione S-transferase/chloride channel, C-terminal	---	1	---	---
INTERPRO	IPR017936:Thioredoxin-like	1	1	1	1
INTERPRO	IPR017937:Thioredoxin, conserved site	---	---	---	1
INTERPRO	IPR017986:WD40 repeat, region	---	---	1	1
INTERPRO	IPR017998:Chaperone, tailless complex polypeptide 1	1	1	1	1
INTERPRO	IPR018062:Helix-turn-helix, AraC type, subdomain 2	1	---	---	---
INTERPRO	IPR018099:Purine phosphorylase, family 2, conserved site	---	---	1	---
INTERPRO	IPR018181:Heat shock protein 70, conserved site	---	1	1	1
INTERPRO	IPR018184:Integrin alpha chain, C-terminal cytoplasmic region, conserved site	1	---	---	---
INTERPRO	IPR018247:EF-HAND 1	---	1	---	---
INTERPRO	IPR018249:EF-HAND 2	---	1	---	---
INTERPRO	IPR018252:Annexin repeat, conserved site	---	1	---	1
INTERPRO	IPR018486:Hemopexin/matrixin, conserved site	1	---	---	---
INTERPRO	IPR018487:Hemopexin/matrixin, repeat	1	---	---	---
INTERPRO	IPR018502:Annexin repeat	---	1	---	1
INTERPRO	IPR019479:Peroxiredoxin, C-terminal	---	1	1	1
INTERPRO	IPR019559:Cullin protein, neddylation domain	---	1	---	1
INTERPRO	IPR019775:WD40 repeat, conserved site	---	1	1	1
INTERPRO	IPR019781:WD40 repeat, subgroup	---	---	1	1
INTERPRO	IPR019782:WD40 repeat 2	---	---	1	1
INTERPRO	IPR019955:Ubiquitin supergroup	---	---	---	1
INTERPRO	IPR020003:ATPase, F1/V1/A1 complex, alpha/beta subunit, nucleotide-binding domain, active site	---	1	1	---
KEGG_PATHWAY	hsa00010:Glycolysis / Gluconeogenesis	---	1	---	---
KEGG_PATHWAY	hsa00020:Citrate cycle (TCA cycle)	---	1	---	1
KEGG_PATHWAY	hsa00030:Pentose phosphate pathway	---	1	---	---
KEGG_PATHWAY	hsa00052:Galactose metabolism	---	1	---	---
KEGG_PATHWAY	hsa00062:Fatty acid elongation in mitochondria	---	---	---	1
KEGG_PATHWAY	hsa00071:Fatty acid metabolism	---	---	---	1
KEGG_PATHWAY	hsa00280:Valine, leucine and isoleucine degradation	---	---	---	1
KEGG_PATHWAY	hsa00480:Glutathione metabolism	---	1	---	---
KEGG_PATHWAY	hsa00511:Other glycan degradation	1	---	---	---
KEGG_PATHWAY	hsa00620:Pyruvate metabolism	---	---	---	1
KEGG_PATHWAY	hsa00970:Aminoacyl-tRNA biosynthesis	---	1	---	1
KEGG_PATHWAY	hsa03010:Ribosome	---	1	---	1
KEGG_PATHWAY	hsa03040:Spliceosome	---	1	1	1
KEGG_PATHWAY	hsa03050:Proteasome	---	1	1	1
KEGG_PATHWAY	hsa04142:Lysosome	1	1	1	1
KEGG_PATHWAY	hsa04144:Endocytosis	---	---	---	1
KEGG_PATHWAY	hsa04360:Axon guidance	1	---	---	---
KEGG_PATHWAY	hsa04514:Cell adhesion molecules (CAMs)	1	---	---	---
KEGG_PATHWAY	hsa04610:Complement and coagulation cascades	1	---	---	---
KEGG_PATHWAY	hsa04612:Antigen processing and presentation	1	1	---	1
KEGG_PATHWAY	hsa04640:Hematopoietic cell lineage	1	1	---	1
KEGG_PATHWAY	hsa04666:Fc gamma R-mediated phagocytosis	---	1	1	1
KEGG_PATHWAY	hsa04670:Leukocyte transendothelial migration	1	1	---	1
KEGG_PATHWAY	hsa05010:Alzheimer's disease	---	---	1	---
KEGG_PATHWAY	hsa05016:Huntington's disease	---	---	1	---
KEGG_PATHWAY	hsa05110:Vibrio cholerae infection	---	1	---	1
KEGG_PATHWAY	hsa05120:Epithelial cell signaling in Helicobacter pylori infection	---	1	1	1
KEGG_PATHWAY	hsa05130:Pathogenic Escherichia coli infection	---	1	1	---
OMIM_DISEASE	Afibrinogenemia, congenital	1	---	---	---
OMIM_DISEASE	Asthma, susceptibility to	---	---	1	---
OMIM_DISEASE	Malaria, cerebral, susceptibility to	---	1	---	---
OMIM_DISEASE	Thrombophilia, dysfibrinogenemic	1	---	---	---
PIR_SUPERFAMILY	PIRSF000239:alkyl hydroperoxide reductase C22 protein	---	1	1	1
PIR_SUPERFAMILY	PIRSF000429:Ac-CoA_Ac_transf	---	1	---	1
PIR_SUPERFAMILY	PIRSF000429:acetyl-CoA acetyltransferase	---	---	---	1
PIR_SUPERFAMILY	PIRSF000908:serine/threonine-protein phosphatase, conventional type	---	---	---	1
PIR_SUPERFAMILY	PIRSF001093:beta-hexosaminidase, eukaryotic type	1	---	---	---
PIR_SUPERFAMILY	PIRSF001182:papain	1	1	1	---
PIR_SUPERFAMILY	PIRSF001212:multicatalytic endopeptidase complex chain C9	---	1	---	---
PIR_SUPERFAMILY	PIRSF001214:multicatalytic endopeptidase complex chain C5	---	1	---	---
PIR_SUPERFAMILY	PIRSF001274:F-type ATP synthase, alpha/beta subunits/V-type ATPase, subunit B	---	1	1	---
PIR_SUPERFAMILY	PIRSF001630:serpin	1	---	---	---
PIR_SUPERFAMILY	PIRSF001937:interleukin-1	---	---	---	1
PIR_SUPERFAMILY	PIRSF001979:Alpha_1B_glycoprot_prd	---	1	---	---
PIR_SUPERFAMILY	PIRSF001979:alpha-1B-glycoprotein	---	1	---	---
PIR_SUPERFAMILY	PIRSF002072:helix-destabilizing protein	---	1	---	1
PIR_SUPERFAMILY	PIRSF002353:S-100 protein	---	1	---	---
PIR_SUPERFAMILY	PIRSF002497:integrin alpha with I domain	1	---	---	---
PIR_SUPERFAMILY	PIRSF002584:molecular chaperone t-complex-type	1	1	1	1
PIR_SUPERFAMILY	PIRSF005469:proteasome activator PA28 alpha chain	---	1	---	---
PIR_SUPERFAMILY	PIRSF005651:membrane protease subunits, stomatin/prohibitin homologs	---	1	---	---
PIR_SUPERFAMILY	PIRSF005693:arrestin	---	---	---	1
PIR_SUPERFAMILY	PIRSF015568:signal transducer and transcription activator STAT5A	---	1	1	---
PIR_SUPERFAMILY	PIRSF017874:cullin	---	---	---	1
SMART	SM00032:CCP	1	---	---	---
SMART	SM00033:CH	---	1	---	---
SMART	SM00059:FN2	---	---	---	1
SMART	SM00088:PINT	---	1	1	1
SMART	SM00093:SERPIN	1	---	---	---
SMART	SM00101:14_3_3	---	1	---	1
SMART	SM00102:ADF	---	1	1	---
SMART	SM00120:HX	1	---	---	---
SMART	SM00135:LY	1	---	---	---
SMART	SM00156:PP2Ac	---	---	---	1
SMART	SM00181:EGF	1	---	---	---
SMART	SM00182:CULLIN	---	---	---	1
SMART	SM00186:FBG	1	---	---	---
SMART	SM00191:Int_alpha	1	---	---	---
SMART	SM00212:UBCc	---	---	---	1
SMART	SM00213:UBQ	---	---	---	1
SMART	SM00232:JAB_MPN	---	---	---	1
SMART	SM00244:PHB	---	1	---	---
SMART	SM00252:SH2	---	1	---	---
SMART	SM00320:WD40	---	1	1	1
SMART	SM00326:SH3	---	1	---	---
SMART	SM00327:VWA	1	---	---	---
SMART	SM00335:ANX	---	1	---	1
SMART	SM00360:RRM	---	1	1	1
SMART	SM00407:IGc1	---	1	---	1
SMART	SM00409:IG	---	---	1	---
SMART	SM00423:PSI	1	1	---	1
SMART	SM00446:LRRcap	---	1	---	1
SMART	SM00515:eIF5C	---	---	---	1
SMART	SM00554:FAS1	1	---	---	---
SMART	SM00559:Ku78	1	---	---	---
SMART	SM00572:DZF	---	---	---	1
SMART	SM00630:Sema	1	---	---	---
SMART	SM00645:Pept_C1	1	1	1	---
SMART	SM00651:Sm	---	1	---	1
SMART	SM00666:PB1	---	1	---	---
SMART	SM00741:SapB	---	1	---	1
SMART	SM00809:Alpha_adaptinC2	---	1	---	---
SP_PIR_KEYWORDS	acetylated amino end	---	1	1	1
SP_PIR_KEYWORDS	acetylation	1	1	1	1
SP_PIR_KEYWORDS	actin binding	---	1	---	1
SP_PIR_KEYWORDS	actin capping	---	1	---	---
SP_PIR_KEYWORDS	actin-binding	---	1	1	1
SP_PIR_KEYWORDS	acute phase	1	---	1	1
SP_PIR_KEYWORDS	ADP-ribosylation	1	1	---	---
SP_PIR_KEYWORDS	allosteric enzyme	---	1	---	---
SP_PIR_KEYWORDS	alternative initiation	---	1	---	---
SP_PIR_KEYWORDS	Aminoacyl-tRNA synthetase	---	1	---	1
SP_PIR_KEYWORDS	Aminopeptidase	1	1	---	1
SP_PIR_KEYWORDS	amyloid	1	---	---	1
SP_PIR_KEYWORDS	amyloidosis	---	---	---	1
SP_PIR_KEYWORDS	angiogenesis	---	1	---	---
SP_PIR_KEYWORDS	annexin	---	1	---	1
SP_PIR_KEYWORDS	antioxidant	---	1	1	1
SP_PIR_KEYWORDS	ATP	---	1	1	1
SP_PIR_KEYWORDS	ATP biosynthesis	---	1	---	---
SP_PIR_KEYWORDS	atp synthesis	---	1	1	---
SP_PIR_KEYWORDS	atp-binding	---	1	1	1
SP_PIR_KEYWORDS	beta-hydroxyasparagine	1	---	---	---
SP_PIR_KEYWORDS	blocked amino end	---	1	---	1
SP_PIR_KEYWORDS	blood coagulation	1	---	---	---
SP_PIR_KEYWORDS	calcium	1	1	1	---
SP_PIR_KEYWORDS	calcium binding	1	1	1	1
SP_PIR_KEYWORDS	calcium/phospholipid-binding	---	1	---	1
SP_PIR_KEYWORDS	calmodulin-binding	---	1	---	---
SP_PIR_KEYWORDS	carbon-oxygen lyase	---	1	---	---
SP_PIR_KEYWORDS	cell adhesion	1	---	1	---
SP_PIR_KEYWORDS	cell projection	---	---	---	1
SP_PIR_KEYWORDS	cf(1)	---	1	---	---
SP_PIR_KEYWORDS	Chaperone	1	1	---	1
SP_PIR_KEYWORDS	chromosomal rearrangement	---	---	---	1
SP_PIR_KEYWORDS	chronic granulomatous disease	---	1	---	1
SP_PIR_KEYWORDS	coated pit	---	1	---	1
SP_PIR_KEYWORDS	coenzyme A	---	---	---	1
SP_PIR_KEYWORDS	collagen degradation	---	---	1	1
SP_PIR_KEYWORDS	complement alternate pathway	1	---	---	---
SP_PIR_KEYWORDS	Cyclosporin	---	---	---	1
SP_PIR_KEYWORDS	cysteine proteinase	1	1	1	1
SP_PIR_KEYWORDS	cytoplasm	1	1	1	1
SP_PIR_KEYWORDS	cytoplasmic vesicle	---	1	1	1
SP_PIR_KEYWORDS	cytoskeleton	---	1	1	1
SP_PIR_KEYWORDS	cytosol	---	1	1	1
SP_PIR_KEYWORDS	diamond-blackfan anemia	---	1	---	---
SP_PIR_KEYWORDS	dimer	---	1	---	---
SP_PIR_KEYWORDS	disease mutation	1	1	1	1
SP_PIR_KEYWORDS	disulfide bond	1	---	---	---
SP_PIR_KEYWORDS	duplication	1	1	1	1
SP_PIR_KEYWORDS	EF hand	---	1	1	1
SP_PIR_KEYWORDS	egf-like domain	1	---	---	---
SP_PIR_KEYWORDS	Endocytosis	---	1	---	1
SP_PIR_KEYWORDS	endonexin fold	---	1	---	1
SP_PIR_KEYWORDS	endoplasmic reticulum	---	1	---	1
SP_PIR_KEYWORDS	endosome	---	1	---	1
SP_PIR_KEYWORDS	er-golgi transport	---	1	---	1
SP_PIR_KEYWORDS	extracellular matrix	1	---	1	---
SP_PIR_KEYWORDS	extracellular protein	1	---	---	1
SP_PIR_KEYWORDS	fatty acid beta-oxidation	---	---	---	1
SP_PIR_KEYWORDS	fatty acid metabolism	---	1	---	1
SP_PIR_KEYWORDS	gangliosidosis	1	---	---	1
SP_PIR_KEYWORDS	gluconeogenesis	---	1	1	---
SP_PIR_KEYWORDS	glycogen storage disease	---	1	---	---
SP_PIR_KEYWORDS	glycolysis	---	1	---	---
SP_PIR_KEYWORDS	glycoprotein	1	---	---	---
SP_PIR_KEYWORDS	glycosidase	---	1	---	1
SP_PIR_KEYWORDS	glycosyltransferase	---	---	1	---
SP_PIR_KEYWORDS	glyoxylate bypass	---	---	1	---
SP_PIR_KEYWORDS	golgi apparatus	---	1	1	1
SP_PIR_KEYWORDS	GTP binding	---	1	---	1
SP_PIR_KEYWORDS	gtp-binding	---	1	---	1
SP_PIR_KEYWORDS	helicase	1	1	1	---
SP_PIR_KEYWORDS	hereditary hemolytic anemia	---	1	---	---
SP_PIR_KEYWORDS	heterodimer	1	1	1	1
SP_PIR_KEYWORDS	heterotetramer	1	1	1	1
SP_PIR_KEYWORDS	hexosyltransferase	---	---	1	---
SP_PIR_KEYWORDS	homodimer	---	1	---	1
SP_PIR_KEYWORDS	homotetramer	---	1	1	---
SP_PIR_KEYWORDS	host-virus interaction	1	1	1	1
SP_PIR_KEYWORDS	Hydrogen ion transport	---	1	1	1
SP_PIR_KEYWORDS	hydrolase	1	1	1	1
SP_PIR_KEYWORDS	immune response	1	1	---	---
SP_PIR_KEYWORDS	immunoglobulin c region	---	---	1	---
SP_PIR_KEYWORDS	Immunoglobulin domain	1	---	1	---
SP_PIR_KEYWORDS	inflammation	1	1	---	---
SP_PIR_KEYWORDS	inflammatory response	---	1	---	---
SP_PIR_KEYWORDS	Initiation factor	---	1	1	1
SP_PIR_KEYWORDS	innate immunity	1	1	---	---
SP_PIR_KEYWORDS	integrin	1	1	1	---
SP_PIR_KEYWORDS	intramolecular oxidoreductase	---	1	---	---
SP_PIR_KEYWORDS	Isomerase	---	1	---	1
SP_PIR_KEYWORDS	isopeptide bond	1	1	1	1
SP_PIR_KEYWORDS	Lectin	---	---	---	1
SP_PIR_KEYWORDS	leukodystrophy	---	1	---	1
SP_PIR_KEYWORDS	ligase	---	1	---	1
SP_PIR_KEYWORDS	lipid metabolism	---	---	---	1
SP_PIR_KEYWORDS	lipoprotein	---	---	---	1
SP_PIR_KEYWORDS	liver	1	---	---	1
SP_PIR_KEYWORDS	lyase	---	1	---	---
SP_PIR_KEYWORDS	lysosomal storage disease	---	1	---	---
SP_PIR_KEYWORDS	lysosome	1	1	1	1
SP_PIR_KEYWORDS	macrophage	---	---	---	1
SP_PIR_KEYWORDS	manganese	---	---	1	1
SP_PIR_KEYWORDS	membrane protein	---	1	1	1
SP_PIR_KEYWORDS	metachromatic leukodystrophy	---	1	---	---
SP_PIR_KEYWORDS	metalloenzyme inhibitor	---	1	---	---
SP_PIR_KEYWORDS	metalloprotease	1	---	---	1
SP_PIR_KEYWORDS	metalloprotein	---	1	---	---
SP_PIR_KEYWORDS	methylated amino acid	---	1	---	1
SP_PIR_KEYWORDS	methylation	---	1	1	1
SP_PIR_KEYWORDS	mitochondrion	---	1	---	1
SP_PIR_KEYWORDS	molecular chaperone	---	1	1	1
SP_PIR_KEYWORDS	mrna processing	---	1	1	1
SP_PIR_KEYWORDS	mrna splicing	---	1	1	1
SP_PIR_KEYWORDS	mRNA transport	---	1	1	1
SP_PIR_KEYWORDS	Mucopolysaccharidosis	---	1	1	---
SP_PIR_KEYWORDS	multifunctional enzyme	---	1	---	1
SP_PIR_KEYWORDS	myristylation	---	1	---	1
SP_PIR_KEYWORDS	nad	---	1	---	1
SP_PIR_KEYWORDS	nadp	---	1	---	1
SP_PIR_KEYWORDS	neutrophil	---	1	---	---
SP_PIR_KEYWORDS	nucleotide binding	---	1	1	1
SP_PIR_KEYWORDS	nucleotide-binding	---	1	1	1
SP_PIR_KEYWORDS	nucleus	---	---	---	1
SP_PIR_KEYWORDS	one-carbon metabolism	---	---	---	1
SP_PIR_KEYWORDS	oxidoreductase	---	1	1	1
SP_PIR_KEYWORDS	P-loop	---	1	1	1
SP_PIR_KEYWORDS	palmoplantar keratoderma	---	---	1	---
SP_PIR_KEYWORDS	pentose phosphate pathway	---	1	---	---
SP_PIR_KEYWORDS	pentose shunt	---	1	---	---
SP_PIR_KEYWORDS	pentosyltransferase	---	---	---	1
SP_PIR_KEYWORDS	peroxidase	---	1	1	---
SP_PIR_KEYWORDS	phospholipid binding	---	1	---	1
SP_PIR_KEYWORDS	phosphoprotein	1	1	1	1
SP_PIR_KEYWORDS	phosphoric monoester hydrolase	---	1	---	1
SP_PIR_KEYWORDS	phosphotransferase	---	1	---	---
SP_PIR_KEYWORDS	plasma	1	---	---	1
SP_PIR_KEYWORDS	Plasminogen activation	1	---	---	---
SP_PIR_KEYWORDS	platelet	---	---	---	1
SP_PIR_KEYWORDS	polymorphism	1	---	---	---
SP_PIR_KEYWORDS	pre-mRNA splicing	---	1	---	---
SP_PIR_KEYWORDS	prenylated cysteine	---	1	---	---
SP_PIR_KEYWORDS	prenylation	---	1	---	1
SP_PIR_KEYWORDS	Protease	1	1	1	1
SP_PIR_KEYWORDS	protease inhibitor	1	---	---	---
SP_PIR_KEYWORDS	proteasome	---	1	1	1
SP_PIR_KEYWORDS	protein biosynthesis	---	1	1	1
SP_PIR_KEYWORDS	protein degradation	---	1	1	1
SP_PIR_KEYWORDS	protein transport	---	1	1	1
SP_PIR_KEYWORDS	proteinase	---	1	1	1
SP_PIR_KEYWORDS	purine biosynthesis	---	1	---	1
SP_PIR_KEYWORDS	purine nucleotide biosynthesis	---	1	---	---
SP_PIR_KEYWORDS	pyridoxal phosphate	---	1	---	---
SP_PIR_KEYWORDS	pyroglutamic acid	1	---	1	1
SP_PIR_KEYWORDS	Pyrrolidone carboxylic acid	1	1	1	1
SP_PIR_KEYWORDS	Redox-active center	---	1	1	1
SP_PIR_KEYWORDS	redox-active disulfide	1	1	---	1
SP_PIR_KEYWORDS	ribonucleoprotein	---	1	1	1
SP_PIR_KEYWORDS	ribosomal protein	---	1	---	1
SP_PIR_KEYWORDS	ribosome	---	1	---	1
SP_PIR_KEYWORDS	RNA binding	---	1	---	---
SP_PIR_KEYWORDS	rna-binding	---	1	1	1
SP_PIR_KEYWORDS	Rotamase	---	1	---	1
SP_PIR_KEYWORDS	rrna-binding	---	1	---	---
SP_PIR_KEYWORDS	s-nitrosylation	---	1	---	---
SP_PIR_KEYWORDS	Secreted	1	---	---	---
SP_PIR_KEYWORDS	Serine protease inhibitor	1	---	---	---
SP_PIR_KEYWORDS	SH2 domain	---	1	---	---
SP_PIR_KEYWORDS	sh3 domain	---	1	---	---
SP_PIR_KEYWORDS	signal	1	---	1	---
SP_PIR_KEYWORDS	Spliceosome	---	1	1	1
SP_PIR_KEYWORDS	stress response	---	1	---	1
SP_PIR_KEYWORDS	sulfation	1	1	---	---
SP_PIR_KEYWORDS	sulfuric ester hydrolase	---	1	---	---
SP_PIR_KEYWORDS	surface antigen	---	1	---	---
SP_PIR_KEYWORDS	sushi	1	---	---	---
SP_PIR_KEYWORDS	systemic lupus erythematosus	1	1	---	1
SP_PIR_KEYWORDS	thioester bond	1	---	---	---
SP_PIR_KEYWORDS	thiol protease	---	1	1	1
SP_PIR_KEYWORDS	threonine protease	---	1	1	1
SP_PIR_KEYWORDS	transit peptide	---	1	1	1
SP_PIR_KEYWORDS	transmembrane protein	1	1	1	1
SP_PIR_KEYWORDS	transport	---	1	1	1
SP_PIR_KEYWORDS	tricarboxylic acid cycle	---	1	---	1
SP_PIR_KEYWORDS	trna-binding	---	1	---	---
SP_PIR_KEYWORDS	ubl conjugation	---	1	1	1
SP_PIR_KEYWORDS	viral nucleoprotein	---	1	1	1
SP_PIR_KEYWORDS	wd repeat	---	1	1	1
SP_PIR_KEYWORDS	zymogen	1	1	1	1
UP_SEQ_FEATURE	active site:Acyl-thioester intermediate	---	---	---	1
UP_SEQ_FEATURE	active site:Cysteine sulfenic acid (-SOH) intermediate	---	1	1	1
UP_SEQ_FEATURE	active site:Glycyl thioester intermediate	---	1	---	1
UP_SEQ_FEATURE	active site:Nucleophile	---	1	---	1
UP_SEQ_FEATURE	active site:Proton donor	1	1	---	1
UP_SEQ_FEATURE	binding site:ATP; via carbonyl oxygen	---	1	---	1
UP_SEQ_FEATURE	binding site:NAD	---	1	---	1
UP_SEQ_FEATURE	binding site:NADP	---	1	1	1
UP_SEQ_FEATURE	binding site:Substrate	---	1	1	1
UP_SEQ_FEATURE	calcium-binding region:1	---	1	---	---
UP_SEQ_FEATURE	calcium-binding region:1; low affinity	---	1	---	---
UP_SEQ_FEATURE	calcium-binding region:2	---	1	---	---
UP_SEQ_FEATURE	calcium-binding region:2; high affinity	---	1	---	---
UP_SEQ_FEATURE	compositionally biased region:Arg/Ser-rich (RS domain)	---	1	1	1
UP_SEQ_FEATURE	compositionally biased region:Asp/Glu-rich (acidic)	---	1	---	1
UP_SEQ_FEATURE	compositionally biased region:Asp/Glu-rich (highly acidic)	---	1	---	1
UP_SEQ_FEATURE	compositionally biased region:Gly-rich	---	---	---	1
UP_SEQ_FEATURE	compositionally biased region:Tyr-rich	---	---	---	1
UP_SEQ_FEATURE	cross-link:Glycyl lysine isopeptide (Gly-Lys) (interchain with K-? in acceptor proteins)	---	1	---	---
UP_SEQ_FEATURE	cross-link:Glycyl lysine isopeptide (Lys-Gly) (interchain with G-Cter in NEDD8)	---	1	---	1
UP_SEQ_FEATURE	cross-link:Glycyl lysine isopeptide (Lys-Gly) (interchain with G-Cter in SUMO)	---	1	---	1
UP_SEQ_FEATURE	cross-link:Glycyl lysine isopeptide (Lys-Gly) (interchain with G-Cter in ubiquitin)	---	1	1	1
UP_SEQ_FEATURE	cross-link:Isoglutamyl cysteine thioester (Cys-Gln)	1	---	---	---
UP_SEQ_FEATURE	cross-link:Isoglutamyl lysine isopeptide (Gln-Lys) (interchain with K-?)	1	---	---	---
UP_SEQ_FEATURE	disulfide bond	1	---	---	---
UP_SEQ_FEATURE	domain:ADF-H	---	---	---	1
UP_SEQ_FEATURE	domain:CN hydrolase	---	---	---	1
UP_SEQ_FEATURE	domain:DZF	---	---	---	1
UP_SEQ_FEATURE	domain:EF-hand 1	---	1	---	---
UP_SEQ_FEATURE	domain:EF-hand 2	---	1	---	---
UP_SEQ_FEATURE	domain:EGF-like 1	1	---	---	---
UP_SEQ_FEATURE	domain:EGF-like 16	1	---	---	---
UP_SEQ_FEATURE	domain:EGF-like 2; calcium-binding	1	---	---	---
UP_SEQ_FEATURE	domain:EGF-like 3	1	---	---	---
UP_SEQ_FEATURE	domain:EGF-like 4	1	---	---	---
UP_SEQ_FEATURE	domain:EGF-like 6	1	---	---	---
UP_SEQ_FEATURE	domain:FAS1 1	1	---	---	---
UP_SEQ_FEATURE	domain:FAS1 2	1	---	---	---
UP_SEQ_FEATURE	domain:FAS1 3	1	---	---	---
UP_SEQ_FEATURE	domain:FAS1 4	1	---	---	---
UP_SEQ_FEATURE	domain:Fibrinogen C-terminal	1	---	---	---
UP_SEQ_FEATURE	domain:GST C-terminal	---	1	---	1
UP_SEQ_FEATURE	domain:Hemopexin-like 1	1	---	---	---
UP_SEQ_FEATURE	domain:Hemopexin-like 2	1	---	---	---
UP_SEQ_FEATURE	domain:Hemopexin-like 3	1	---	---	---
UP_SEQ_FEATURE	domain:Hemopexin-like 4	1	---	---	---
UP_SEQ_FEATURE	domain:Ig-like C2-type 1	---	1	1	---
UP_SEQ_FEATURE	domain:Ig-like C2-type 2	---	1	1	---
UP_SEQ_FEATURE	domain:Ig-like C2-type 3	---	---	1	---
UP_SEQ_FEATURE	domain:Ig-like C2-type 4	---	1	1	---
UP_SEQ_FEATURE	domain:Ig-like C2-type 5	---	---	1	---
UP_SEQ_FEATURE	domain:Ig-like C2-type 6	---	---	1	---
UP_SEQ_FEATURE	domain:Importin N-terminal	---	1	1	1
UP_SEQ_FEATURE	domain:Ku	1	---	---	---
UP_SEQ_FEATURE	domain:LDL-receptor class A 10	1	---	---	---
UP_SEQ_FEATURE	domain:LDL-receptor class A 11	1	---	---	---
UP_SEQ_FEATURE	domain:LDL-receptor class A 4	---	1	---	---
UP_SEQ_FEATURE	domain:LDL-receptor class A 8	1	---	---	---
UP_SEQ_FEATURE	domain:LDL-receptor class A 9	1	---	---	---
UP_SEQ_FEATURE	domain:Longin	---	---	---	1
UP_SEQ_FEATURE	domain:MPN	---	---	---	1
UP_SEQ_FEATURE	domain:PCI	---	1	1	1
UP_SEQ_FEATURE	domain:PPIase cyclophilin-type	---	---	---	1
UP_SEQ_FEATURE	domain:PPIase FKBP-type	---	1	---	---
UP_SEQ_FEATURE	domain:PSI	1	---	---	---
UP_SEQ_FEATURE	domain:RRM	---	---	---	1
UP_SEQ_FEATURE	domain:RRM 1	---	1	1	1
UP_SEQ_FEATURE	domain:RRM 2	---	1	1	1
UP_SEQ_FEATURE	domain:RRM 3	---	1	---	1
UP_SEQ_FEATURE	domain:Sema	1	---	---	---
UP_SEQ_FEATURE	domain:Sushi 1	1	---	---	---
UP_SEQ_FEATURE	domain:Sushi 2	1	---	---	---
UP_SEQ_FEATURE	domain:Thioredoxin	---	1	1	1
UP_SEQ_FEATURE	domain:VWFA	1	---	---	---
UP_SEQ_FEATURE	domain:W2	---	---	---	1
UP_SEQ_FEATURE	domain:WHEP-TRS	---	1	---	---
UP_SEQ_FEATURE	glycosylation site:N-linked (GlcNAc...)	1	---	---	---
UP_SEQ_FEATURE	glycosylation site:O-linked (GalNAc...)	---	---	---	1
UP_SEQ_FEATURE	lipid moiety-binding region:S-geranylgeranyl cysteine	---	1	---	---
UP_SEQ_FEATURE	metal ion-binding site:Calcium	---	---	1	---
UP_SEQ_FEATURE	metal ion-binding site:Calcium 1	---	---	1	---
UP_SEQ_FEATURE	metal ion-binding site:Calcium 2; via carbonyl oxygen	---	---	1	---
UP_SEQ_FEATURE	metal ion-binding site:Calcium; via 3-oxoalanine	---	1	---	---
UP_SEQ_FEATURE	metal ion-binding site:Manganese	---	---	---	1
UP_SEQ_FEATURE	metal ion-binding site:Manganese 1	---	---	1	---
UP_SEQ_FEATURE	metal ion-binding site:Manganese 2	---	---	1	---
UP_SEQ_FEATURE	metal ion-binding site:Zinc 2; catalytic	---	---	1	---
UP_SEQ_FEATURE	metal ion-binding site:Zinc 2; in inhibited form	---	---	1	---
UP_SEQ_FEATURE	metal ion-binding site:Zinc; catalytic	1	---	---	1
UP_SEQ_FEATURE	mutagenesis site	1	1	1	1
UP_SEQ_FEATURE	nucleotide phosphate-binding region:ATP	---	1	---	---
UP_SEQ_FEATURE	nucleotide phosphate-binding region:GTP	---	1	---	1
UP_SEQ_FEATURE	nucleotide phosphate-binding region:NAD	---	1	---	1
UP_SEQ_FEATURE	nucleotide phosphate-binding region:NADP	---	1	1	1
UP_SEQ_FEATURE	propeptide:Activation peptide	1	---	1	---
UP_SEQ_FEATURE	propeptide:Removed in mature form	---	1	---	---
UP_SEQ_FEATURE	region of interest:Hydrophobic	---	---	---	1
UP_SEQ_FEATURE	region of interest:Linker	---	1	---	1
UP_SEQ_FEATURE	region of interest:RCL	1	---	---	---
UP_SEQ_FEATURE	region of interest:Regulatory	---	1	---	---
UP_SEQ_FEATURE	region of interest:RNA-binding RGG-box	---	---	---	1
UP_SEQ_FEATURE	region of interest:Substrate binding	---	1	1	1
UP_SEQ_FEATURE	repeat:1-1	---	1	---	1
UP_SEQ_FEATURE	repeat:1-2	---	1	---	1
UP_SEQ_FEATURE	repeat:1-3	---	---	---	1
UP_SEQ_FEATURE	repeat:1-4	---	---	---	1
UP_SEQ_FEATURE	repeat:2-1	---	1	---	1
UP_SEQ_FEATURE	repeat:2-2	---	1	---	1
UP_SEQ_FEATURE	repeat:Annexin 1	---	1	---	1
UP_SEQ_FEATURE	repeat:Annexin 2	---	1	---	1
UP_SEQ_FEATURE	repeat:Annexin 3	---	1	---	1
UP_SEQ_FEATURE	repeat:Annexin 4	---	1	---	1
UP_SEQ_FEATURE	repeat:FG-GAP 1	1	---	---	---
UP_SEQ_FEATURE	repeat:FG-GAP 2	1	---	---	---
UP_SEQ_FEATURE	repeat:FG-GAP 3	1	---	---	---
UP_SEQ_FEATURE	repeat:FG-GAP 4	1	---	---	---
UP_SEQ_FEATURE	repeat:FG-GAP 5	1	---	---	---
UP_SEQ_FEATURE	repeat:FG-GAP 6	1	---	---	---
UP_SEQ_FEATURE	repeat:FG-GAP 7	1	---	---	---
UP_SEQ_FEATURE	repeat:HEAT 1	---	1	---	1
UP_SEQ_FEATURE	repeat:HEAT 10	---	1	1	---
UP_SEQ_FEATURE	repeat:HEAT 2	---	1	---	1
UP_SEQ_FEATURE	repeat:HEAT 3	---	1	---	---
UP_SEQ_FEATURE	repeat:HEAT 4	---	1	1	1
UP_SEQ_FEATURE	repeat:HEAT 5	---	1	1	---
UP_SEQ_FEATURE	repeat:HEAT 6	---	1	1	1
UP_SEQ_FEATURE	repeat:HEAT 7	---	1	1	---
UP_SEQ_FEATURE	repeat:HEAT 8	---	1	1	1
UP_SEQ_FEATURE	repeat:HEAT 9	---	1	1	---
UP_SEQ_FEATURE	repeat:LDL-receptor class B 1	1	---	---	---
UP_SEQ_FEATURE	repeat:LDL-receptor class B 2	1	---	---	---
UP_SEQ_FEATURE	repeat:LDL-receptor class B 3	1	---	---	---
UP_SEQ_FEATURE	repeat:LDL-receptor class B 4	1	---	---	---
UP_SEQ_FEATURE	repeat:WD 1	---	1	1	1
UP_SEQ_FEATURE	repeat:WD 10	---	---	1	1
UP_SEQ_FEATURE	repeat:WD 11	---	---	1	1
UP_SEQ_FEATURE	repeat:WD 2	---	1	1	1
UP_SEQ_FEATURE	repeat:WD 3	---	1	1	1
UP_SEQ_FEATURE	repeat:WD 4	---	1	1	1
UP_SEQ_FEATURE	repeat:WD 5	---	1	1	1
UP_SEQ_FEATURE	repeat:WD 6	---	1	1	1
UP_SEQ_FEATURE	repeat:WD 7	---	1	1	1
UP_SEQ_FEATURE	repeat:WD 8	---	1	1	1
UP_SEQ_FEATURE	repeat:WD 9	---	---	1	1
UP_SEQ_FEATURE	sequence variant	1	---	---	---
UP_SEQ_FEATURE	short sequence motif:HIGH region	---	1	---	1
UP_SEQ_FEATURE	short sequence motif:KMSKS region	---	1	---	1
UP_SEQ_FEATURE	short sequence motif:Cell attachment site	1	---	---	---
UP_SEQ_FEATURE	short sequence motif:Cysteine switch	---	---	1	---
UP_SEQ_FEATURE	short sequence motif:DEIH box	1	---	---	---
UP_SEQ_FEATURE	short sequence motif:Effector region	---	1	---	---
UP_SEQ_FEATURE	short sequence motif:Endocytosis signal	---	1	---	---
UP_SEQ_FEATURE	short sequence motif:GFFKR motif	1	---	---	---
UP_SEQ_FEATURE	short sequence motif:Nuclear localization signal	---	---	---	1
UP_SEQ_FEATURE	short sequence motif:Prevents secretion from ER	1	1	---	1
UP_SEQ_FEATURE	short sequence motif:Q motif	---	1	---	---
UP_SEQ_FEATURE	signal peptide	1	---	1	---
UP_SEQ_FEATURE	site:Contributes to redox potential value	1	1	---	1
UP_SEQ_FEATURE	site:Important for catalytic activity	---	1	---	1
UP_SEQ_FEATURE	site:Interaction with phosphoserine on interacting protein	---	1	---	1
UP_SEQ_FEATURE	site:Lowers pKa of C-terminal Cys of first active site	1	---	---	---
UP_SEQ_FEATURE	site:Lowers pKa of C-terminal Cys of second active site	1	---	---	---
UP_SEQ_FEATURE	site:Not acetylated	---	1	---	1
UP_SEQ_FEATURE	site:Reactive bond	1	---	---	---
UP_SEQ_FEATURE	transit peptide:Mitochondrion	---	1	1	1
